# Supplementary material for: FOXO1 mitigates the SMAD3/FOXL2C134W transcriptomic effect in a model of human adult granulosa cell tumor
Source: J Transl Med. 2021 Feb 27;19:90. doi: 10.1186/s12967-021-02754-0 (PMC7913442; doi:10.1186/s12967-021-02754-0)
Supplement: Supplementary file 2 — Additional file 2: Table S1. List of the significant gene annotation sets. Tables S2–S4: Genes and GO Categories. [file 12967_2021_2754_MOESM2_ESM.zip]

Archive with 11 entries (8 files):
- Additional file 2/
- Additional file 2/TABLE S1 List of the significant gene annotation sets.xlsx
- __MACOSX/
- __MACOSX/Additional file 2/
- __MACOSX/Additional file 2/._TABLE S1 List of the significant gene annotation sets.xlsx
- Additional file 2/TABLE S2_ALL_metascape_result.DEG_mut_vs_wt.xlsx
- __MACOSX/Additional file 2/._TABLE S2_ALL_metascape_result.DEG_mut_vs_wt.xlsx
- Additional file 2/TABLE S3_metascape_result.DEG_UP_mut_vs_wt.xlsx
- __MACOSX/Additional file 2/._TABLE S3_metascape_result.DEG_UP_mut_vs_wt.xlsx
- Additional file 2/TABLE S4_metascape_result.DEG_DOWN_mut_vs_wt.xlsx
- __MACOSX/Additional file 2/._TABLE S4_metascape_result.DEG_DOWN_mut_vs_wt.xlsx
