# Supplementary material for: FOXO1 mitigates the SMAD3/FOXL2C134W transcriptomic effect in a model of human adult granulosa cell tumor
Source: J Transl Med. 2021 Feb 27;19:90. doi: 10.1186/s12967-021-02754-0 (PMC7913442; doi:10.1186/s12967-021-02754-0)
Supplement: Supplementary file 2 — Additional file 2: Table S1. List of the significant gene annotation sets. Tables S2–S4: Genes and GO Categories. [file 12967_2021_2754_MOESM2_ESM.zip › Additional file 2/TABLE S1 List of the significant gene annotation sets.xlsx]

## Sheet: mut vs vect DEGs
GENE NAME	BaseMean	Log2FoldChange	pvalue	padj
SMAD3	33817.8	4.14855	0	0
FOXL2	5300.55	4.08507	2.03209e-210	1.31598e-206
CXCL8	1821.98	-1.39018	3.88103e-53	1.67557e-49
OASL	6444.28	-0.623387	1.31601e-46	4.26124e-43
NFKBIA	2039.02	-0.600035	3.32197e-43	8.60522e-40
PMAIP1	4860.8	-0.563204	1.82379e-36	3.93696e-33
CNN2	6056.28	0.477262	3.18057e-23	5.33646e-20
F3	11933.4	0.488638	3.29614e-23	5.33646e-20
CXCL2	236.055	-1.34834	6.75479e-22	9.68602e-19
OAS1	7030.48	-0.366073	7.4784e-22	9.68602e-19
IFIT2	7672.28	-1.02575	3.66796e-20	4.31886e-17
RSAD2	2964.45	-0.89635	1.20739e-19	1.30318e-16
TM4SF1	11274.5	-0.514551	1.69396e-19	1.59741e-16
B4GALT5	4802.78	-0.583887	1.72667e-19	1.59741e-16
CA3	1816.15	-0.587024	3.59426e-18	3.10353e-15
TFPI2	1228.48	-0.742095	3.84745e-18	3.11451e-15
TAP1	5774.74	-0.361286	2.25987e-17	1.72176e-14
IFIT1	20418.8	-0.519379	4.5627e-17	3.28311e-14
BAMBI	1367.21	-0.525048	4.8605e-17	3.31332e-14
BDNF	4211.75	0.379831	7.32207e-17	4.74177e-14
ACTN1	16879	0.422893	8.09144e-17	4.99049e-14
SAT1	1329.17	-0.668345	8.81421e-17	5.18916e-14
CDK4	196116	-0.229736	1.07748e-16	6.06764e-14
KLHL4	897.726	-0.618331	3.51032e-16	1.8944e-13
TNFSF10	592.696	-1.32637	6.47863e-16	3.35645e-13
IRAK2	678.23	-0.606487	9.33858e-16	4.65205e-13
SDC4	4896.91	-0.419326	1.57891e-15	7.57409e-13
SOD2	3166.63	-0.740874	1.71568e-15	7.93625e-13
CTPS1	5021.96	0.386526	1.99972e-15	8.93118e-13
SCD	1610.29	-0.571201	5.49244e-15	2.37127e-12
SPARC	43134.6	-0.269896	5.93578e-15	2.48001e-12
MT-ND2	3515.72	0.577043	8.72294e-15	3.53061e-12
IGFBP6	2057.8	-0.553163	1.14072e-14	4.47715e-12
SLC7A1	4529.1	0.387077	1.34512e-14	5.12411e-12
EPPK1	226.717	1.31083	2.48195e-14	9.18464e-12
CD9	3680.06	-0.301217	2.55356e-14	9.18712e-12
KLF4	282.948	-1.07804	5.96402e-14	2.08773e-11
TXNIP	3636.26	-0.445158	1.06538e-13	3.63127e-11
PLAAT4	296.912	-0.789331	2.19994e-13	7.30607e-11
GEM	789.943	-0.5565	4.5234e-13	1.46468e-10
NCF2	280.831	-0.945204	5.87204e-13	1.85499e-10
PSAT1	6890.73	0.490179	8.32641e-13	2.56771e-10
SARAF	3355.06	-0.314681	1.04909e-12	3.15995e-10
YARS1	5984.69	0.224483	4.04895e-12	1.19186e-09
MYBBP1A	1172.08	0.713768	4.97409e-12	1.43165e-09
TPM2	8250.16	0.275146	6.47675e-12	1.82363e-09
SLC44A1	3215.8	-0.312461	7.31714e-12	2.01642e-09
CCL2	1494.84	-0.719352	1.1365e-11	3.06666e-09
SARS1	6503.43	0.262735	1.6131e-11	4.26385e-09
CCN2	24836.3	0.405338	1.84871e-11	4.78889e-09
FLNA	42549.7	0.469123	2.89665e-11	7.29968e-09
TGFB2	6546.79	0.306238	2.98695e-11	7.29968e-09
CBS	1298.02	0.456994	2.98705e-11	7.29968e-09
NFKBIZ	906.338	-0.810084	3.51768e-11	8.43721e-09
ZYX	4987.33	0.550996	4.12169e-11	9.7062e-09
THBS1	56136.8	0.398296	4.37539e-11	1.01196e-08
MT-ND4	6740.49	0.652871	4.59245e-11	1.04353e-08
CMPK2	3477.33	-0.473084	5.31255e-11	1.18635e-08
CCDC86	1464.33	0.324039	6.12797e-11	1.34525e-08
ISG20	1069.33	-0.502353	6.38845e-11	1.36186e-08
CCL4L2	169.43	-1.21858	6.41394e-11	1.36186e-08
MT-CYB	2537.44	0.510001	7.58138e-11	1.57342e-08
STC2	14907.8	0.51124	7.6533e-11	1.57342e-08
DIRAS3	358.788	-0.682722	8.06902e-11	1.63297e-08
DHFRP1	63.7069	20.6596	8.74114e-11	1.74177e-08
OXTR	2519.84	0.504429	1.19706e-10	2.33443e-08
THBD	3724.56	0.388406	1.20759e-10	2.33443e-08
PDIA4	5930.91	-0.29811	1.25494e-10	2.39029e-08
ARL6IP5	3548.74	-0.297556	1.31031e-10	2.45959e-08
MFSD14A	2656.88	-0.354405	1.36561e-10	2.52678e-08
NEURL3	31.0081	-2.03862	1.42069e-10	2.59166e-08
HSPA5	26357.9	-0.259371	1.56704e-10	2.81893e-08
RARRES2	929.399	-0.645045	1.91923e-10	3.40519e-08
ZC3HAV1	3330.6	-0.451219	2.15649e-10	3.77444e-08
GMPR	1051.46	-0.511034	2.56786e-10	4.43453e-08
SLC38A1	9600.16	0.41305	2.60887e-10	4.44607e-08
CLDN4	277.433	-0.788074	3.13949e-10	5.28087e-08
SMARCA4	1882	0.488923	4.15042e-10	6.89183e-08
CCL5	516.363	-0.916907	4.96971e-10	8.14781e-08
IGFBP5	1357.86	0.465648	5.57795e-10	9.0307e-08
S100A6	5947.82	-0.313237	5.85821e-10	9.36736e-08
PPP1R13L	854.708	0.565765	8.68812e-10	1.37134e-07
IMPDH2	4807.12	0.228817	8.96505e-10	1.37134e-07
SLC7A5	10364.3	0.403335	8.98871e-10	1.37134e-07
ASNS	4277.05	0.443481	8.99965e-10	1.37134e-07
CD82	950.046	-0.597965	9.56187e-10	1.44006e-07
TMEM59	3267.14	-0.330991	9.90455e-10	1.47453e-07
ACTN4	16172.5	0.302881	1.04533e-09	1.53853e-07
PLAU	2228.39	-0.43347	1.14248e-09	1.66263e-07
IL1A	198.197	-1.02802	1.16585e-09	1.67779e-07
PDIA6	9527.63	-0.184866	1.26001e-09	1.79336e-07
USP18	4201.27	-0.35522	1.42421e-09	2.00504e-07
ADM2	168.417	0.879655	1.57503e-09	2.19352e-07
CALB2	491.55	-0.806566	1.87329e-09	2.58116e-07
ALDH1L2	1792.03	0.435382	1.90531e-09	2.59764e-07
AARS1	7159.14	0.253721	2.2838e-09	3.08123e-07
CRIM1	24163.1	0.267124	2.38561e-09	3.15106e-07
ABCA1	194.983	-1.05271	2.39473e-09	3.15106e-07
ANKRD1	16256	0.386899	2.40855e-09	3.15106e-07
CCN1	31574.6	0.365311	2.55731e-09	3.31223e-07
RRP12	1727.45	0.368188	2.70302e-09	3.46628e-07
ARL6IP1	10941.8	-0.242881	3.04563e-09	3.86735e-07
LIPA	1775.73	-0.32588	3.17264e-09	3.98951e-07
GINM1	2053.62	-0.279348	3.40085e-09	4.23536e-07
FLNC	8798.27	0.411613	3.80248e-09	4.66262e-07
LAMP2	4562.38	-0.243445	3.81591e-09	4.66262e-07
P4HA3	301.147	-0.62696	4.16621e-09	5.04307e-07
SAR1A	4287.05	-0.433049	4.27191e-09	5.12313e-07
STMN1	10130.6	-0.246969	4.34127e-09	5.15855e-07
F2RL1	975.626	-0.370129	6.05843e-09	7.13353e-07
LRRC17	523.183	-0.521576	8.23958e-09	9.61433e-07
FAM120A	4511.06	0.234962	1.02069e-08	1.18036e-06
CXCL1	66.0865	-1.16498	1.05433e-08	1.20847e-06
BTN3A2	1284.17	-0.423737	1.20289e-08	1.36665e-06
AMOTL2	5017.52	0.275019	1.25838e-08	1.41727e-06
ZNF185	2069.94	0.27082	1.29394e-08	1.44475e-06
IRS2	663.565	0.552047	1.5975e-08	1.76845e-06
MARCHF4	925.374	0.370042	1.75413e-08	1.92538e-06
CX3CL1	48.863	-1.61986	2.31845e-08	2.52341e-06
HLA-E	7678.01	-0.314242	2.90438e-08	3.1348e-06
CD3EAP	792.641	0.403225	3.00592e-08	3.21758e-06
MT-ATP6	2147.97	0.567544	3.38315e-08	3.59168e-06
IFIT3	27581.5	-0.462067	3.72621e-08	3.92373e-06
CALHM5	283.981	-0.616812	3.92418e-08	4.09887e-06
IL1B	174.425	-0.915903	4.37622e-08	4.53446e-06
BATF2	302.11	-0.516506	4.56712e-08	4.67542e-06
TXNRD1	39382.1	0.199709	4.58445e-08	4.67542e-06
TNFAIP3	1497.19	-0.7038	4.8028e-08	4.85984e-06
PTTG1	2300.48	-0.31449	5.13324e-08	5.15393e-06
RFLNB	895.152	0.366631	6.22067e-08	6.1977e-06
PTGIS	3229.67	-0.557933	7.49684e-08	7.41214e-06
SHMT2	6202.68	0.300328	7.56798e-08	7.42579e-06
GNG11	568.494	-0.485164	7.74006e-08	7.50785e-06
URB1	1528.59	0.346624	7.76754e-08	7.50785e-06
GPRC5B	1648.05	-0.42106	7.92644e-08	7.60468e-06
DBI	1557.23	-0.311751	8.04039e-08	7.65729e-06
RGS5	1708.17	-0.505347	8.49433e-08	8.02734e-06
KRT80	4308.53	0.287597	8.55291e-08	8.02734e-06
HERC5	2440.64	-0.578262	1.04627e-07	9.74915e-06
CXCL10	68.1601	-1.30217	1.23406e-07	1.14168e-05
LAP3	6257.65	-0.195584	1.52632e-07	1.40205e-05
PRSS23	12451.1	-0.377599	1.58273e-07	1.44363e-05
CALM1	7816.16	-0.193631	1.59505e-07	1.44469e-05
PLEC	9305.72	0.529331	1.65579e-07	1.48929e-05
SECTM1	769.844	-0.476023	2.09952e-07	1.87538e-05
SLC1A4	1252.78	0.510687	2.292e-07	2.03328e-05
ARHGEF25	166.584	-1.59573	2.32226e-07	2.04612e-05
SH3BGRL	1253.69	-0.265101	2.41022e-07	2.10428e-05
NFE2L3	4923.46	-0.31214	2.42077e-07	2.10428e-05
HSCB	360.545	-0.618791	2.48447e-07	2.14525e-05
ADM	205.607	-0.832073	2.95379e-07	2.53361e-05
PSMB8	2927.58	-0.325163	3.22398e-07	2.73039e-05
CCT3	11394.7	0.172414	3.24374e-07	2.73039e-05
RNF145	2510.7	-0.364297	3.24645e-07	2.73039e-05
IFI44	4003.04	-0.352997	3.3338e-07	2.78576e-05
PPME1	3901.22	0.33468	3.46861e-07	2.87984e-05
NUP43	1211.53	0.333204	3.69647e-07	3.04947e-05
NFIC	1432.82	0.437457	4.02842e-07	3.30228e-05
S100A10	8147.85	-0.223504	4.32288e-07	3.52138e-05
SNX3	4170.41	-0.265533	4.37434e-07	3.5381e-05
HIBADH	1622.61	-0.262165	4.39804e-07	3.5381e-05
TSC22D1	3810.85	-0.401467	4.51969e-07	3.61352e-05
PLAUR	2176.17	-0.238587	4.63705e-07	3.68461e-05
TFRC	7500.06	0.225835	4.79648e-07	3.78805e-05
IFNB1	15.3326	-2.71268	5.1656e-07	4.03209e-05
PDLIM5	9474.63	0.386417	5.16775e-07	4.03209e-05
MT-CO1	19064.4	0.310144	6.4433e-07	4.99722e-05
MYC	2223.75	0.437401	7.03748e-07	5.40563e-05
CLDN11	1075.25	0.358485	7.05336e-07	5.40563e-05
GTPBP4	3963.66	0.270679	7.24495e-07	5.5198e-05
NR2F2	5097.78	0.42058	7.64915e-07	5.79368e-05
CDKN2C	911.311	-0.385701	7.88871e-07	5.94038e-05
CCNG1	2293.84	-0.479671	7.95724e-07	5.95735e-05
GLIPR2	559.759	-0.453526	8.22499e-07	6.12242e-05
MYLIP	282.343	-0.623068	8.30337e-07	6.14545e-05
MAMLD1	283.374	0.688558	9.18196e-07	6.75709e-05
PMP22	1205.59	-0.279817	9.97741e-07	7.30099e-05
CTSB	7949.08	-0.19469	1.01855e-06	7.41138e-05
RRS1	949.038	0.321552	1.05706e-06	7.57676e-05
TNFRSF9	386.636	-0.758027	1.05754e-06	7.57676e-05
SQLE	1913.36	-0.269341	1.05883e-06	7.57676e-05
CYP24A1	416.236	0.568454	1.08586e-06	7.72749e-05
MTSS1	190.972	-1.15797	1.10105e-06	7.79277e-05
GNS	7782.52	-0.267926	1.17052e-06	8.23942e-05
PIK3IP1	109.162	-0.882905	1.17736e-06	8.2428e-05
TPT1	28042.4	-0.247986	1.1889e-06	8.27886e-05
NEAT1	709.033	-0.766665	1.3099e-06	9.07263e-05
TMCC3	84.1472	-1.6078	1.38228e-06	9.52304e-05
ZNHIT6	919.937	0.326671	1.46144e-06	0.000100151
TPM4	34814	0.189593	1.51888e-06	0.00010354
MT-ND1	2150.55	0.452156	1.52924e-06	0.0001037
GATAD2A	1441.64	0.399849	1.54091e-06	0.000103771
ZNF512B	570.535	0.394911	1.5463e-06	0.000103771
INF2	2177.68	0.299178	1.57122e-06	0.000104899
RAB3B	1855.43	0.492924	1.62748e-06	0.000108098
S100A13	1181	-0.372411	1.6587e-06	0.00010961
INSYN2B	851.677	0.666713	1.72971e-06	0.000113722
ZC3H12A	450.762	-0.559229	1.8192e-06	0.000119001
RHOU	735.803	-0.525601	1.83127e-06	0.000119189
TAGLN2	17674.6	-0.203022	1.88398e-06	0.000122007
S1PR1	1108.91	-0.332219	1.92128e-06	0.000123803
DUSP7	740.38	0.322274	1.94492e-06	0.000124706
HEXB	4406.48	-0.230062	2.0892e-06	0.000133297
NEK2	1648.72	-0.264846	2.12458e-06	0.00013489
AAK1	621.96	0.606466	2.1396e-06	0.000135181
BEX1	409.747	-0.495689	2.17316e-06	0.000136635
PCK2	2155.01	0.507501	2.25341e-06	0.000140996
PTN	292.304	-0.564623	2.28628e-06	0.000142365
TYMS	3097	-0.172204	2.36307e-06	0.000146076
HTATIP2	1193.86	-0.320886	2.36844e-06	0.000146076
KRT7	34823.5	0.426046	2.39201e-06	0.000146831
TRAF1	221.441	-0.573694	2.65332e-06	0.000162103
SCAF1	1314.82	0.472907	2.686e-06	0.000163329
TNFRSF8	1027.46	-0.325263	2.93183e-06	0.00017664
HCFC1	1391.89	0.770385	2.93218e-06	0.00017664
TNS1	4191.11	0.526646	2.96689e-06	0.000177904
EP400	599.904	0.764559	3.01469e-06	0.000179937
SEL1L3	4066.71	0.308559	3.20509e-06	0.000190424
STC1	115.658	-0.934403	3.26564e-06	0.000193135
CS	5102.15	0.178092	3.34284e-06	0.000196802
CD55	2723.17	-0.253081	3.45228e-06	0.000202325
B2M	62345.1	-0.304337	3.50169e-06	0.000204297
IFRD1	1603.55	0.475142	3.55997e-06	0.000206766
GARS1	9393.15	0.347347	3.76563e-06	0.000217734
COQ10B	1109.86	-0.307996	3.86664e-06	0.000222581
MICAL2	23289.4	0.260492	3.89336e-06	0.000223127
PROCR	1740.82	-0.267283	4.01332e-06	0.000228989
PNRC1	537.62	-0.477655	4.31333e-06	0.000244327
LPP	1730.52	0.621022	4.31986e-06	0.000244327
DUSP10	253.549	-0.841472	4.48647e-06	0.000252647
GGH	1692.06	-0.292829	4.62793e-06	0.000258946
IQSEC1	405.422	0.485575	4.63831e-06	0.000258946
AKAP8L	895.058	0.39695	4.91445e-06	0.000273184
CBX6	1269.81	0.343905	4.94868e-06	0.000273912
UBTF	1816.42	0.298996	5.14745e-06	0.000283701
THEMIS2	538.646	-0.435666	5.24188e-06	0.000287681
HNRNPAB	4478.99	0.171148	5.76008e-06	0.000314787
SLC2A12	236.857	-0.59588	5.7973e-06	0.00031549
HLA-A	26023.3	-0.17315	6.2109e-06	0.000336584
TGFB1I1	1366.42	0.398114	6.36487e-06	0.000343491
RP2	1130.77	-0.327431	6.69941e-06	0.000360045
PFAS	1832.29	0.390106	6.79387e-06	0.000363613
CPE	2531.63	-0.242059	6.90767e-06	0.000368181
ARRDC2	310.892	-0.420053	7.06721e-06	0.000375141
SF3A2	1271.33	0.339774	7.27678e-06	0.000384689
TRIP10	1414.69	0.326839	7.8387e-06	0.000412711
GSN	1549.49	-0.290343	8.20448e-06	0.00043022
PA2G4	7811.52	0.148189	8.80614e-06	0.000459908
MAP2	138.728	-1.16579	9.16639e-06	0.0004768
CSNK1G1	1156.52	0.294724	9.46005e-06	0.000490106
TNIP1	3778.07	-0.364571	9.86294e-06	0.000508943
MT-CO2	7708.4	0.309773	1.05153e-05	0.000540451
RRP1B	1946.55	0.264447	1.13433e-05	0.000580703
UBE2L6	4579.24	-0.293605	1.17046e-05	0.000596842
ACTR2	14142.4	0.147386	1.17987e-05	0.000599283
AXL	16191.6	0.196711	1.19492e-05	0.000602494
BHLHE40	2226.34	-0.229275	1.19965e-05	0.000602494
TRAM2	9058.81	0.18748	1.20015e-05	0.000602494
STING1	1320.76	-0.363855	1.31131e-05	0.000654443
IPO4	1365.66	0.544756	1.31374e-05	0.000654443
B3GNT5	521.575	-0.444625	1.34365e-05	0.000665441
TWSG1	2802.91	-0.220169	1.34609e-05	0.000665441
MT-ND4L	801.738	0.592684	1.37758e-05	0.000678421
SDCBP	5397.75	-0.255812	1.41832e-05	0.000695837
TRAFD1	1428.04	-0.398191	1.48583e-05	0.000726205
EGR1	153.713	0.682119	1.53719e-05	0.000748484
APOBEC3B	1335.33	-0.363376	1.5718e-05	0.000762472
FOXD1	2254.6	0.289411	1.59991e-05	0.000773209
CDC42SE1	1969.13	-0.214006	1.6129e-05	0.00077659
NEDD9	2344.24	0.249467	1.65515e-05	0.00079398
NMI	2231.6	-0.235612	1.72202e-05	0.00082301
TLR3	922.992	-0.336559	1.77068e-05	0.000843154
SBSPON	539.971	-0.333369	1.79578e-05	0.000851974
CDKN2D	230.538	-0.494695	1.87824e-05	0.000887845
MTHFD2	7901.1	0.295828	1.89492e-05	0.000892474
PON2	2022.24	-0.252511	1.92431e-05	0.00090303
TLCD3A	902.273	0.303547	1.93194e-05	0.000903339
CISD1	1479.01	-0.260101	1.98383e-05	0.000924264
CCNG2	477.711	-0.559075	2.01459e-05	0.000935233
KCNS1	1182.57	0.267291	2.02902e-05	0.000938567
POLR2A	3473.07	0.341412	2.06713e-05	0.000952794
MYADM	4891.63	0.299936	2.11492e-05	0.000971362
CTSL	2427.34	-0.196035	2.13077e-05	0.000975187
RILPL1	251.434	0.537525	2.20516e-05	0.00100568
MAP1B	1801.56	0.440313	2.2309e-05	0.00101087
CHST3	1701.01	0.229674	2.23216e-05	0.00101087
DDAH1	3827.78	0.209146	2.27198e-05	0.00102532
LONP1	2280.66	0.389243	2.29964e-05	0.00103307
KMT2D	626.453	1.07809	2.30511e-05	0.00103307
RAPH1	2112	0.443753	2.36751e-05	0.00105738
IFNGR2	2227.13	-0.201117	2.38531e-05	0.00106167
ABCA3	1256.03	0.414148	2.42844e-05	0.00107515
ZC3H7B	2694.97	0.29788	2.43762e-05	0.00107515
EIF4G1	11675.7	0.261698	2.44455e-05	0.00107515
GNL3L	414.027	0.54938	2.44881e-05	0.00107515
COL3A1	3339.25	-0.400005	2.46876e-05	0.00108025
ISG15	14774.9	-0.327987	2.52434e-05	0.00110085
MYL9	7200.49	0.324994	2.61013e-05	0.00113444
HMGXB3	1366.89	0.37194	2.72787e-05	0.00118165
IGFBP7	32333.4	-0.151155	2.86311e-05	0.0012361
NOP2	1137.42	0.350543	2.93006e-05	0.0012608
FRMPD4	181.682	0.756346	2.97206e-05	0.00127464
POM121	1018.29	0.367786	2.99584e-05	0.0012806
CAMTA2	502.724	0.976268	3.0277e-05	0.00128996
CDV3	6603.03	0.20357	3.15332e-05	0.00133908
CEBPG	1812.84	0.246407	3.16812e-05	0.00134097
PINK1	1086.69	-0.274465	3.24775e-05	0.00137019
C1orf21	263.113	-0.478401	3.26223e-05	0.00137183
IL4I1	202.332	-0.933824	3.28993e-05	0.00137731
RSL1D1	4990.35	0.254316	3.30258e-05	0.00137731
VPS13B	858.629	-2.04754	3.30805e-05	0.00137731
EFNA1	356.857	-0.47733	3.3178e-05	0.00137731
ATP1A1	15198.8	-0.173088	3.3577e-05	0.00138942
DBN1	3799.58	0.265417	3.39473e-05	0.00140027
UBR4	3820.85	0.54181	3.44289e-05	0.00141473
PPIB	7708.46	-0.269696	3.461e-05	0.00141473
AZI2	1923.4	-0.3507	3.46254e-05	0.00141473
LXN	533.985	-0.489208	3.56805e-05	0.00145325
AKAP1	717.039	0.296335	3.58459e-05	0.00145541
HLA-F	1469.77	-0.321414	3.83975e-05	0.00155414
VPS9D1-AS1	129.836	0.7129	3.88486e-05	0.0015675
PPIF	3237.35	-0.225129	3.94662e-05	0.00158747
GLO1	6744.39	-0.164872	3.97024e-05	0.00159203
RPN1	8878.99	-0.192777	4.04062e-05	0.00161525
RPS27L	1442.6	-0.35442	4.05754e-05	0.00161702
PCNA	4659.34	-0.15638	4.08611e-05	0.00162091
IFI27	14695	-0.269328	4.0978e-05	0.00162091
FBXL18	491.654	0.523277	4.10484e-05	0.00162091
SCN9A	1726.92	0.351842	4.15088e-05	0.00163411
PGAM1	20291.3	-0.215062	4.24948e-05	0.00166786
ILF3	6701.63	0.163974	4.3985e-05	0.00172113
PDCD11	1523.23	0.375303	4.45761e-05	0.00173464
JMJD7-PLA2G4B	41.8785	2.39852	4.45981e-05	0.00173464
RBM8A	2611.58	0.222606	4.5377e-05	0.00175965
CXCL11	32.4575	-1.4031	4.56793e-05	0.00176608
ERCC2	1862.95	0.300315	4.61494e-05	0.00177895
RRAD	223.69	-0.51749	4.65578e-05	0.00178935
CDK1	4060.09	-0.3657	4.66954e-05	0.00178935
FAR1	2354.55	0.303248	4.76921e-05	0.00182036
CDK5RAP1	815.181	0.337574	4.77859e-05	0.00182036
MYH9	30252.6	0.58421	4.8676e-05	0.00184883
SIM2	708.338	0.393011	4.95085e-05	0.00187495
CCL3L3	114.095	-0.777412	4.96696e-05	0.00187557
VLDLR	1848.66	0.193916	5.07511e-05	0.00191084
CD58	492.048	-0.353753	5.10303e-05	0.00191578
CSF2	27.4083	-1.37003	5.16317e-05	0.00193276
SLC35E1	1099.08	0.24113	5.20557e-05	0.00194301
ODC1	5813.48	0.248108	5.46001e-05	0.00203213
TRAM1	11974	-0.178986	5.57826e-05	0.00207019
RBM5	1447.19	0.596508	5.64223e-05	0.00208512
SAMD12	222.499	0.63535	5.65068e-05	0.00208512
ANGPTL4	307.678	0.514023	5.68127e-05	0.00209045
SF3A1	2427.41	0.388899	5.77933e-05	0.00212051
UPF1	2174.15	0.247193	5.90269e-05	0.00215749
SLC7A11	7660.13	0.395713	5.91739e-05	0.00215749
ACKR4	19.3132	-1.69702	5.9301e-05	0.00215749
SOD1	3714.94	-0.202933	5.98097e-05	0.0021699
UFC1	1049.99	-0.261426	6.06552e-05	0.00219443
NCOR2	2024.49	0.494807	6.16786e-05	0.00222407
ANTXR2	6365.71	-0.220001	6.18179e-05	0.00222407
NTRK1	23.8189	-1.39627	6.20855e-05	0.00222661
HTRA1	2403.96	-0.26098	6.22322e-05	0.00222661
ARSI	752.667	-0.417685	6.27045e-05	0.00223732
HRH1	1564.55	-0.226215	6.47278e-05	0.00230317
APCDD1L	1217.14	-0.240172	6.51874e-05	0.00231317
NACC2	731.069	0.338188	6.63943e-05	0.00234956
PUM3	1878.61	0.242989	6.69332e-05	0.00236218
EIF3D	6838.7	0.138782	6.75099e-05	0.00237605
REXO4	866.573	0.316498	6.84573e-05	0.00240287
EPHA4	68.7476	-2.1513	6.96085e-05	0.00243667
RASIP1	25.4114	1.61508	7.07343e-05	0.00246941
MTATP6P1	285.375	0.663062	7.18529e-05	0.00250172
SPECC1L-ADORA2A	36.5087	17.9787	7.24768e-05	0.00251667
LYPD1	4818.71	-0.285864	7.28459e-05	0.00252149
ITGA5	13567	-0.193369	7.32502e-05	0.00252149
AHNAK	14885.2	0.334202	7.33011e-05	0.00252149
NLN	1982.93	0.264351	7.33941e-05	0.00252149
SURF6	644.584	0.360063	7.43469e-05	0.00254746
ACTB	146649	0.25254	7.50379e-05	0.00256435
CAVIN1	17375.3	0.161957	7.56339e-05	0.00257792
IPO5	11216.8	0.178356	7.62108e-05	0.00259077
SRP14	3437.88	-0.204784	7.92796e-05	0.00268803
PYGL	2633.03	0.193901	7.99592e-05	0.002704
NCOR1	2257.37	0.710696	8.11288e-05	0.00273641
MAFF	986.307	-0.255477	8.30838e-05	0.00279507
ELOVL2	703.796	-0.286741	8.37266e-05	0.0028094
IFNGR1	1043.6	-0.325595	8.64651e-05	0.00289277
TFPI	1807.76	-0.381061	8.66582e-05	0.00289277
FTL	15453.2	-0.226535	8.73581e-05	0.00290864
GSTO1	2573.34	-0.278038	8.95044e-05	0.0029655
FABP3	140.358	-0.633914	8.95238e-05	0.0029655
WBP1L	1508.58	-0.238301	9.09434e-05	0.00300485
NCDN	520.363	0.304277	9.11821e-05	0.00300506
CALR	25267.3	-0.296936	9.1835e-05	0.00301135
RRP8	443.455	0.341509	9.18845e-05	0.00301135
GEMIN5	1483.38	0.356519	9.20704e-05	0.00301135
TNFAIP8	661.888	-0.375562	9.34038e-05	0.00304727
CSF1	787.415	-0.381964	9.41272e-05	0.00306316
BPGM	707.202	-0.279271	9.54637e-05	0.00309886
MAVS	897.768	0.386295	9.62852e-05	0.00311771
NCOA7	6409.5	-0.301022	9.76626e-05	0.00315443
MEN1	667.426	0.320059	9.86519e-05	0.00317846
ATP11A	1530.82	0.489776	9.92629e-05	0.00319021
ZNF703	595.123	0.522182	0.00010003	0.00320689
COA7	1390.69	0.310187	0.000104433	0.00333979
ULBP1	156.353	0.645193	0.000106003	0.00338164
CD164	13031.8	-0.192551	0.000106686	0.00339506
NOTCH1	371.544	0.494657	0.000108463	0.00344317
TPR	1787.48	0.717948	0.000109236	0.00345924
PAWR	5480.05	0.273204	0.000110926	0.00349457
FOSL1	1884.29	0.21163	0.000111119	0.00349457
HSD11B1	27.4911	-1.68466	0.000111386	0.00349457
PLSCR1	8857.01	-0.214222	0.000111431	0.00349457
LAPTM4A	5637.8	-0.219822	0.000114307	0.00357609
HDAC7	1609.87	0.354766	0.000118943	0.00371216
LARP1	4931.49	0.531901	0.000122824	0.00382409
PTPN7	38.7223	-1.43355	0.000125184	0.00388821
PTPRG	440.079	0.430006	0.000125816	0.00389791
HYI	1709.78	0.26349	0.000126098	0.00389791
SMG5	3248.99	0.153618	0.000128814	0.00396827
TRIM21	1697.89	-0.240035	0.000129405	0.00396827
RANBP9	6271.59	-0.23816	0.000129455	0.00396827
OTULIN	859.521	-0.575573	0.0001296	0.00396827
MT-CO3	4108.66	0.305924	0.000130562	0.0039883
CD47	2641.66	-0.489882	0.000133979	0.00408306
PAM	4998.15	-0.241524	0.000134879	0.00409184
SLC25A15	677.797	0.31603	0.000135128	0.00409184
FOXC2	605.886	0.405422	0.0001355	0.00409184
DLG5	1338.71	0.483151	0.000135531	0.00409184
PPARD	615.043	0.278878	0.000135932	0.00409441
ACTG1	100089	0.320522	0.000136925	0.00411475
BRD1	654.405	0.274367	0.000138849	0.0041629
JPH2	206.834	0.487824	0.000139588	0.00417538
TDRD7	2382.24	-0.25437	0.000140359	0.00418139
TRIB3	2674.11	0.383009	0.000140434	0.00418139
PROS1	1300.05	-0.276762	0.000141623	0.00420712
MAP2K3	1208.33	0.324001	0.000142335	0.00421858
RFX5	1304.18	-0.385131	0.000143968	0.00425021
SLC39A1	3191.82	-0.179342	0.000144058	0.00425021
IDI1	1974.63	-0.259506	0.000144825	0.00426313
ARHGEF10	1364.53	0.247118	0.000145506	0.00427347
USB1	991.844	0.228545	0.000147163	0.00431235
PIK3C2A	2643.67	0.323873	0.000149356	0.00436671
SIX2	524.187	-0.376849	0.00015552	0.00453669
TMC3-AS1	41.4697	2.41438	0.000156083	0.00454289
CPT1A	822.509	0.375423	0.000156503	0.00454491
MYO1C	5385.01	0.331687	0.000157912	0.00457557
JUNB	1296.84	-0.411658	0.000159526	0.004612
UTP20	2274.03	0.333094	0.000159938	0.00461363
DUSP5	760.801	-0.405318	0.00016122	0.00464026
CXCL3	55.5443	-1.08527	0.000166214	0.0047734
H1-2	188.591	-0.488073	0.000170726	0.00488699
CDC42BPA	1790.74	0.449778	0.000170924	0.00488699
AGFG1	3576.84	0.260016	0.000172067	0.00490884
ARID5B	1505.58	0.276808	0.000175995	0.00500985
TAGLN	40026.3	0.277698	0.000179695	0.00510396
DDX51	553.179	0.442912	0.000180097	0.00510418
CCDC85C	2280.66	0.39429	0.000182594	0.00516367
SH3BP4	3258.62	0.230269	0.000183056	0.00516544
TXLNG	879.003	0.302911	0.000185058	0.00521058
NIBAN1	1382.47	0.326416	0.000186225	0.00523209
SYS1-DBNDD2	24.8533	-3.96276	0.000189851	0.00532241
RSKR	52.0202	0.908306	0.000190633	0.00533279
PTPRF	6975.38	0.313234	0.000193467	0.0054004
EEF2K	789.858	0.346483	0.000194017	0.00540411
MT-ND5	2046.62	0.518665	0.00019591	0.00543908
SFR1	278.344	-0.422426	0.000196113	0.00543908
ALDH2	718.1	-0.28653	0.0001976	0.00546862
TEK	273.961	-0.390431	0.000200041	0.00552437
BDKRB2	307.867	-0.443818	0.0002073	0.00571266
ARHGAP1	994.425	0.346174	0.000211549	0.00581737
CPVL	148.169	-0.614445	0.000212411	0.00582871
STAG3L5P	41.1982	3.05831	0.000215747	0.00590509
PTBP1	7652.43	0.317027	0.000216107	0.00590509
TARS1	8558.81	0.210395	0.000217633	0.00592576
MTHFD1L	3047.26	0.346855	0.000217935	0.00592576
PSME1	5547.69	-0.214732	0.000218236	0.00592576
FRA10AC1	348.507	1.29459	0.000221829	0.00601073
ITGA11	610.654	-0.520645	0.000222968	0.00602897
SEC14L1	3182.42	0.258131	0.000229084	0.00618146
SMIM19	323.502	0.675014	0.000231392	0.00623075
ATRAID	1575.36	-0.260061	0.000231965	0.00623322
HLA-B	39357.8	-0.222035	0.000235534	0.00631602
HBP1	1741.58	-0.476607	0.000236635	0.00633242
CAD	2431.67	0.319115	0.000238134	0.0063594
CD274	2538.67	0.243704	0.000239081	0.00637157
BYSL	947.29	0.239806	0.000240295	0.00639077
SRF	1362.61	0.326338	0.00024158	0.00639618
MGRN1	763.149	0.48902	0.000241915	0.00639618
EIF3A	8130.05	0.281001	0.00024198	0.00639618
KRT18	37634.1	0.127975	0.00024758	0.00653086
B4GALT1	4461.08	-0.169042	0.000250676	0.0065991
SETD7	2880.58	0.225105	0.000254085	0.00666768
ZNF469	156.488	0.725367	0.00025469	0.00666768
TXNRD2	885.805	0.224226	0.000254826	0.00666768
NAA25	1785	0.29308	0.000257633	0.00672755
DENR	2829.81	0.195247	0.000261849	0.00682389
GALNT12	74.1249	-0.806194	0.000263802	0.00684829
ARRDC3	1317.72	-0.442661	0.000263843	0.00684829
PARP9	5446.99	-0.178202	0.000264567	0.00685334
TMEM263	2532.64	-0.257596	0.000266818	0.00689787
CRB2	239.647	-0.55033	0.000268964	0.00693949
TNFSF13B	158.722	-0.969231	0.000271505	0.00696955
SEMA4B	1160.92	-0.448464	0.000271704	0.00696955
SF3B4	2022.79	0.188458	0.000271834	0.00696955
GPI	4046.95	0.244854	0.000272281	0.00696955
PSME2	4954.3	-0.196531	0.000276561	0.00706121
SLC38A5	352.285	0.447842	0.000276953	0.00706121
BAZ2A	2171.33	0.353712	0.000277686	0.007066
USP22	4964.93	0.393636	0.000279795	0.00710569
CCDC115	433.978	-0.326292	0.000283949	0.00719709
TXNDC12	2571.32	-0.191736	0.000285206	0.00720306
TNFRSF6B	49.4251	-0.989539	0.000285297	0.00720306
AATF	1815.4	0.241644	0.000288011	0.00725742
HSPA8	68440.7	0.138182	0.000290809	0.0073137
NEU1	1074.79	-0.26873	0.000291977	0.00732884
SGK1	7968.42	0.177065	0.000298121	0.0074686
CAV2	5197.14	-0.173691	0.000303704	0.00759377
DHX33	1397.4	0.217532	0.000308142	0.00768989
TBC1D2	1022.46	0.250457	0.000313459	0.00780755
TRRAP	1116.55	0.423224	0.000317694	0.00789783
HIPK2	972.906	0.4558	0.000322332	0.00799779
BCL2L13	3512.87	-0.210075	0.000333346	0.00825526
SH3TC1	492.485	-0.557871	0.000342773	0.00847251
NLGN1	31.076	1.94291	0.00034367	0.00847851
COL4A2	38316.5	0.227463	0.000353688	0.00869376
ATP1B3	4475.29	-0.163678	0.000354039	0.00869376
NPRL3	319.36	0.394572	0.000354409	0.00869376
WDR1	19286.1	0.251212	0.000355999	0.00871626
FAM102B	1193	-0.264923	0.000359095	0.00877547
HSH2D	192.019	-0.458931	0.000364025	0.00887919
CALD1	12815.9	0.31682	0.000368497	0.00897137
PI16	37.6795	-1.72957	0.000371813	0.00903512
TSPAN8	46.9705	-0.909117	0.000373806	0.00906655
MAD2L1	2219.2	-0.194611	0.000376239	0.00910849
FGFRL1	532.995	0.405181	0.000377057	0.00911127
BCAR1	3064.02	0.242734	0.000378846	0.00913747
POM121C	914.879	0.626651	0.000383127	0.00922354
ATF4	9444.37	0.139716	0.000387567	0.00930266
CRCP	807.123	0.262235	0.00038785	0.00930266
NOLC1	4839.61	0.270257	0.000391176	0.00935269
CREBBP	864.103	0.856305	0.000391764	0.00935269
PSAP	17186.6	-0.215238	0.000392234	0.00935269
SCOC	1969.84	-0.18878	0.00039352	0.00935269
PHRF1	900.66	0.302767	0.000393546	0.00935269
KIF1C	2226.32	0.207059	0.000394472	0.00935328
FERMT2	8738.04	0.185692	0.000395016	0.00935328
LASP1	11933.6	0.165883	0.000401242	0.00948338
ALPK2	882.521	0.452626	0.00040397	0.00951929
NPHP3-ACAD11	104.921	-3.21832	0.000405283	0.00951929
DHCR24	3124.52	-0.147028	0.000405422	0.00951929
ARL4C	649.086	-0.314655	0.000405702	0.00951929
CCNB2	2013.44	-0.182568	0.000406556	0.00952209
CNP	4192.38	-0.189933	0.000409748	0.00957952
LRRC61	938.072	-0.269617	0.000410689	0.00958423
CD99	4015.05	-0.171241	0.000412331	0.00960524
DNAJB5	514.632	-0.426888	0.000417851	0.00971635
TRANK1	1316.82	-0.627104	0.000419679	0.00974137
INA	753.817	0.368389	0.000420823	0.00975045
UBA7	890.033	-0.317835	0.000422274	0.0097666
HSD17B11	1035.79	-0.369865	0.000435835	0.0100475
PBK	2289.11	-0.242098	0.000435972	0.0100475
ANKRD52	3269.52	0.203691	0.000437575	0.0100666
RHEBL1	147.482	-0.584532	0.000444848	0.0102157
SARNP	1318.09	-0.228245	0.00045087	0.0103357
EIF4B	7784.46	0.173978	0.000462118	0.0105721
TNFRSF10B	3618.86	-0.186986	0.000462814	0.0105721
BOP1	1316.94	0.466032	0.000464568	0.0105813
EGFR	2491.81	0.304051	0.000464854	0.0105813
WDR3	2342.85	0.25313	0.000484993	0.0110204
DDX21	11927.3	0.249269	0.000487929	0.0110677
PRRC2A	4073.9	0.387683	0.0005071	0.0114825
ATN1	1781.63	0.286068	0.000516708	0.0116796
XPOT	8722.56	0.256677	0.000524253	0.0118247
MDH1	3979.32	-0.156546	0.000524955	0.0118247
TMEM109	3045.69	-0.170805	0.000529216	0.0119
ZC3H12C	886.303	-0.305981	0.000535289	0.0120157
ATXN2L	2484.25	0.348061	0.000537737	0.0120489
SCARB2	10137.4	-0.271225	0.000539128	0.0120489
NEFH	1957.13	0.427587	0.000539557	0.0120489
RNASEH1	1757.21	0.293921	0.000540696	0.0120535
HSPB11	693.441	-0.265882	0.000543782	0.0121015
IFITM1	8699.76	-0.195509	0.000545002	0.0121078
PAIP2	1942.33	-0.248294	0.000548305	0.0121604
SERINC1	6098.25	-0.15383	0.000549317	0.012162
C5orf15	2978.87	-0.30601	0.000554249	0.0122502
PNMA8A	685.608	0.232042	0.000562079	0.0124021
DHX30	2557.24	0.201939	0.000567184	0.0124935
ERN1	306.969	0.947652	0.000575266	0.01265
RBM14	1362.77	0.239913	0.000577546	0.0126786
INSIG1	706.735	-0.451132	0.000584693	0.0128138
KMT2B	430.976	1.217	0.000591233	0.0129217
AQP1	98.2506	-0.872556	0.000591614	0.0129217
DDX58	10236.7	-0.237219	0.000593442	0.0129398
TUBB	51620	0.0910329	0.000595046	0.012953
KDM4C	490.934	0.490862	0.000600926	0.013059
DDX17	5635.12	0.14193	0.000604605	0.013105
CETN2	721.146	-0.278182	0.000605064	0.013105
CDC42EP1	1850.72	0.396888	0.000610952	0.0132104
CASP7	1200.63	-0.261173	0.000613831	0.0132506
LYAR	828.759	0.243888	0.000619312	0.0133466
FEM1A	906.707	0.207144	0.000622347	0.0133898
PUS1	336.403	0.37761	0.000639042	0.0137262
ALDH5A1	388.183	0.497164	0.000644687	0.0138245
ZNRF2	425.814	-0.316768	0.000650784	0.0139321
HSPA1A	3884.21	-0.152943	0.000655957	0.0140197
KCTD2	903.272	-0.41334	0.000660013	0.0140832
C16orf72	1849.87	0.166079	0.000661161	0.0140845
NKRF	643.127	0.269358	0.000670499	0.0142599
NOL6	1951.15	0.183389	0.000685017	0.0145448
GDPGP1	35.4151	-1.42089	0.00068945	0.014615
CTBS	827.864	-0.287119	0.000695037	0.0147093
ACTR3	12372	0.208476	0.000697158	0.0147302
FADS2	3144.9	-0.317332	0.000700655	0.0147799
NTAN1	950.649	-0.387149	0.000712229	0.0149997
MED22	871.802	0.360552	0.000721385	0.0151606
SEPTIN4	263.504	-0.503137	0.000722213	0.0151606
PDLIM7	4171.31	0.267389	0.000728459	0.015267
PERP	1605.44	-0.189852	0.000740023	0.0154596
SCARF2	336.492	0.569895	0.000740603	0.0154596
PRPF8	7467.06	0.302134	0.000741232	0.0154596
FAM83G	1181.47	0.221939	0.000747316	0.0155615
MAP4	6687.07	0.463473	0.000762866	0.0158598
C8orf58	306.42	0.400163	0.000769125	0.0159364
CTNNAL1	2455.77	-0.148854	0.0007693	0.0159364
IRF1-AS1	140.822	-0.530404	0.000770242	0.0159364
SLC16A4	156.687	-0.510729	0.000772396	0.0159529
HERC4	2191.64	0.246825	0.000773502	0.0159529
STX3	1356.41	-0.251455	0.000776065	0.0159803
CHMP5	4348.96	-0.195869	0.00079111	0.0162642
TAMM41	275.304	0.469123	0.000792756	0.0162722
GIGYF1	252.063	0.46295	0.000796429	0.0163218
NEXN	774.831	0.451689	0.000797721	0.0163224
ITM2B	7379.67	-0.158556	0.000811018	0.0165629
EZR	13223.8	0.161734	0.000813296	0.0165629
ICAM1	4437.02	-0.249987	0.000813311	0.0165629
C1orf109	779.59	0.233486	0.000817549	0.0166018
DUSP4	1402.35	-0.183428	0.000818616	0.0166018
SHROOM1	93.4078	1.17771	0.000819065	0.0166018
SNAPIN	608.349	-0.301166	0.000840586	0.0170114
GPSM1	331.769	0.421596	0.000843887	0.0170515
CISD2	1180.86	-0.209567	0.000846603	0.017065
CASC3	2103.24	0.186979	0.00084723	0.017065
POLRMT	692.504	0.633365	0.000848508	0.017065
DKK1	9786.04	-0.165918	0.0008543	0.0171549
TBCD	1394.52	0.402022	0.000856666	0.0171758
RAB11A	4613.91	-0.165167	0.000858184	0.0171796
NBPF14	522.398	1.00546	0.000868444	0.0173351
GLA	773.933	-0.274158	0.000868627	0.0173351
TRMT1L	978.09	-0.246364	0.000876208	0.0174595
MXD3	113.056	-0.781566	0.000893194	0.0177706
PSMA6	3672.86	-0.276661	0.000904908	0.017976
TMSB4X	36863.9	-0.235405	0.000915487	0.0181583
RABL6	1722.86	0.192328	0.000924438	0.0183078
CORO1C	14797	0.235519	0.00093395	0.018468
MAST2	1086.95	0.280238	0.000947078	0.018699
NOC2L	3294.94	0.186398	0.000967385	0.0190709
TNFAIP6	18.8893	-1.54899	0.000976054	0.0192125
UHRF1BP1	1670.01	0.212379	0.000981436	0.0192892
HAPLN3	107.429	-0.597413	0.000984472	0.0193195
CMIP	1143.31	0.678584	0.000998677	0.0195686
PHGDH	4973.54	0.298115	0.00100994	0.0197594
APOBEC3G	394.337	-0.518757	0.00102498	0.020014
POLR1E	810.775	0.232131	0.0010265	0.020014
TMEM50A	5855.48	-0.214727	0.00102759	0.020014
ABCG2	305.414	-0.4704	0.00103324	0.0200766
NAV1	1296.69	0.341223	0.0010339	0.0200766
F2R	3871.12	-0.179461	0.00103983	0.0201614
P4HA1	3207.92	-0.181794	0.00104198	0.020173
TRIM58	2125.71	0.199053	0.00104582	0.0202171
PICALM	8723.92	0.169496	0.00105047	0.0202767
RRN3	1935.3	0.191427	0.00105712	0.0203691
SMIM14	1205.17	-0.334826	0.0010584	0.0203691
HCP5	557.322	-0.380862	0.00106137	0.020396
QPRT	76.0751	-0.742345	0.00106638	0.0204619
BAG1	832.808	-0.262608	0.00106903	0.0204824
CMTM6	3977.21	-0.195193	0.00107259	0.0205202
IRF1	1196.43	-0.231807	0.00108751	0.0207751
ZC3H18	981.606	0.333146	0.0010936	0.0208605
NCAPH	2270.31	-0.191436	0.00109853	0.0209211
TNFSF15	35.1175	-1.19383	0.0011	0.0209211
PMS1	719.061	0.764188	0.00110888	0.0210447
KRT19	7399.35	-0.16673	0.00110975	0.0210447
BNC1	842.724	0.231742	0.00111679	0.0211471
RABGGTA	402.721	-0.569322	0.00112685	0.0213066
LYSMD2	578.911	-0.374207	0.00113253	0.0213828
PIM1	614.684	-0.40371	0.00113799	0.0214511
NHLRC2	1447.04	0.258005	0.00113947	0.0214511
SULT1A1	356.601	-0.404318	0.00114134	0.0214552
SPIRE1	2258.44	0.361139	0.0011528	0.0216392
SAFB2	548.03	0.404153	0.00117378	0.0219834
BRK1	1957.35	-0.199788	0.00117593	0.0219834
TRIM28	6228.59	0.129222	0.00117623	0.0219834
UTP14A	927.774	0.296059	0.00118193	0.0220481
TRIM69	1305.84	-0.353589	0.00118395	0.0220481
EARS2	777.304	0.83386	0.00118612	0.0220481
SLC15A3	2200.88	-0.259653	0.0011865	0.0220481
LEPR	420.484	-0.371745	0.00118901	0.0220631
MT-ATP8	256.25	0.626524	0.00120353	0.0223006
MEOX1	25.2743	-1.21418	0.00120778	0.0223474
MAP7D1	3077.77	0.354601	0.0012128	0.0224082
SLC1A5	4965.36	0.361566	0.00122001	0.0225094
CDCA7	1604.74	0.166423	0.00122506	0.0225704
CASP10	185.483	-0.482945	0.00123087	0.0226452
PRDX1	9864.6	-0.118797	0.00123964	0.0227535
DKK3	7319.82	-0.169204	0.00124027	0.0227535
MICAL3	795.515	0.543388	0.00124686	0.022842
VCAN	611.089	0.579668	0.00125813	0.0230005
BAG3	1637.8	0.147883	0.00125906	0.0230005
CYBRD1	2092.62	-0.195811	0.00126251	0.0230311
SMURF2	3658.19	0.219042	0.0012734	0.023197
C2CD2	472.415	0.578462	0.00127826	0.0232528
ZNF609	1091.8	0.651583	0.00128747	0.023361
BCAT2	542.482	0.286222	0.00128782	0.023361
TRIM65	673.06	0.24965	0.00130028	0.0235542
OPHN1	568.242	0.93582	0.00130359	0.0235812
FAM193A	324.749	0.383379	0.00130728	0.023615
TBC1D4	1950.2	0.397824	0.00131027	0.023636
NBPF1	486.389	0.42456	0.00131488	0.0236862
ANP32A	3695.99	0.169848	0.00132501	0.0238316
CORO2B	280.108	0.352758	0.00132663	0.0238316
SREK1	1144.43	0.374956	0.00132949	0.0238498
WNK3	174.988	0.898615	0.00133184	0.023859
IKBKG	576.322	0.262377	0.00133821	0.0239399
HLA-J	1141.24	-0.261103	0.0013407	0.0239513
SNX6	5521.53	-0.188772	0.00134609	0.0240145
PDGFB	96.1164	0.79416	0.00135855	0.0242012
MARS2	287.937	0.421007	0.00136029	0.0242012
FZD4	718.638	-0.253043	0.00138522	0.0246109
STARD4	1232.23	-0.301579	0.00139682	0.0247535
ZC3H14	2258.26	0.325311	0.00139706	0.0247535
ATF2	1789.65	-0.333768	0.0014064	0.0248848
PSMD10	1504.42	-0.219765	0.00143458	0.0253489
FNDC4	142.695	-0.54646	0.00144509	0.0254997
LAMTOR3	1010.22	-0.251581	0.00145035	0.0255577
VAC14	1079.89	0.239908	0.00145313	0.0255719
GBF1	1728.64	0.217995	0.00145827	0.0256276
NCR3LG1	511.344	0.370863	0.00146306	0.025677
PIAS2	457.044	0.358977	0.00146724	0.0257103
B3GNT2	1162.95	-0.237205	0.00146908	0.0257103
C15orf48	84.7446	-0.753738	0.00147235	0.0257103
HELZ	1126.05	0.483682	0.0014729	0.0257103
RAD18	1666.6	0.361588	0.00148505	0.0258874
RDH10	605.001	-0.504701	0.00149923	0.0260995
PITX1	66.9522	0.852367	0.00150195	0.0261118
SLC43A3	1839	0.230187	0.00150928	0.0262039
IL1R1	690.318	-0.375673	0.00151635	0.0262916
SPPL2A	1458.97	-0.246609	0.00152327	0.0263761
KDELR3	954.694	-0.226799	0.00153213	0.0264941
TM6SF1	98.9195	0.720837	0.00154131	0.0265867
GPATCH4	876.567	0.376685	0.0015421	0.0265867
RASSF8	1413.54	-0.270604	0.00154364	0.0265867
IPO7	9452.33	0.265668	0.00155275	0.026708
PSMA3	3346.12	-0.147868	0.00158948	0.0273036
GPATCH8	1040.1	0.396429	0.00160069	0.0274597
SORBS2	89.8058	-1.02276	0.00160661	0.0274855
SF3B3	6853.75	0.130919	0.0016083	0.0274855
CDK6	3075.41	0.284499	0.00160855	0.0274855
GBP4	460.702	-0.854503	0.00161469	0.027554
PARVA	4611.87	0.20559	0.00162456	0.0276735
IGFBP4	6959.56	-0.127266	0.00162597	0.0276735
BIRC5	2498.74	-0.189139	0.00163546	0.0277985
FAM171A1	549.678	0.382878	0.00163824	0.0278092
SLC16A6	15.7885	2.04176	0.00164468	0.0278821
ZFPL1	501.291	-0.567928	0.00165553	0.0280293
MAMDC2	1300.51	-0.195273	0.00166306	0.0280898
TCF7L2	623.452	1.81256	0.00166449	0.0280898
AIF1L	2072.64	0.261563	0.00166561	0.0280898
RRBP1	2405.51	0.383776	0.00167641	0.0282352
EPRS1	7632.21	0.301757	0.00168905	0.0283755
EPAS1	1089.23	0.250434	0.00168984	0.0283755
ATP5PD	1886.45	-0.182208	0.00169131	0.0283755
SH3RF2	1914.02	0.312351	0.00169838	0.0284571
DLGAP4	1535.55	0.27964	0.00171118	0.0286346
PIR	362.585	-0.369469	0.0017437	0.0291238
DHX58	953.599	-0.376384	0.00174491	0.0291238
TGIF1	1855.2	-0.228896	0.00175752	0.0292965
POC1B	545.461	-0.346895	0.00177025	0.0294707
IQCK	250.21	-0.683543	0.00177317	0.0294815
BTN2A2	548.564	-0.357198	0.00177593	0.0294895
AP1B1	2062.01	0.173524	0.00178378	0.02958
HGH1	539.284	0.295712	0.00178594	0.02958
WDR36	2231.51	0.184399	0.00181502	0.0300232
TBC1D14	1229.42	0.223917	0.00182518	0.0301039
PKD1	515.245	0.561707	0.00182737	0.0301039
ASH1L	796.173	0.457542	0.0018274	0.0301039
FARSA	2074.95	0.16893	0.0018292	0.0301039
TMEM230	2116.87	-0.165351	0.00183389	0.0301428
DLC1	2116.28	0.333604	0.00184507	0.0302882
TADA2A	226.941	0.383562	0.00185465	0.0304069
LMNB2	4052.12	0.224149	0.00186595	0.0305534
SOGA1	775.494	0.408579	0.00187905	0.0307291
PRAG1	293.125	0.395924	0.00191688	0.0313083
ZNF282	679.287	1.02926	0.00192612	0.0314195
GID4	347.759	-0.581408	0.00196346	0.0319884
EIF3J	3667.16	0.319456	0.00197305	0.0320671
MLLT11	756.679	-0.216661	0.00197324	0.0320671
AFAP1	3934.73	0.238087	0.00198925	0.0322558
PITPNM2	249.244	0.478927	0.00198984	0.0322558
FH	3359.67	0.197629	0.00199827	0.032352
AQR	2444.33	0.241518	0.00200358	0.0323928
GCH1	942.979	-0.263721	0.00200906	0.0323928
PRNP	6256.2	-0.122208	0.00200971	0.0323928
SBF1	1885.11	0.379357	0.00201079	0.0323928
SNTB2	1052.97	0.537396	0.00202571	0.0325902
JAG1	1148.75	-0.314807	0.00202808	0.0325902
VASN	1063.23	-0.240456	0.00203309	0.0326303
COL4A5	635.62	-0.514254	0.00204963	0.032855
CAP1	18757.8	0.148468	0.00205659	0.0329258
LAYN	426.097	-0.349545	0.00205979	0.0329363
EFNB2	176.91	0.419944	0.00206479	0.0329755
RNF187	972.365	0.332983	0.00206986	0.033005
TEF	417.631	-0.318312	0.00207173	0.033005
TRO	40.9031	-1.46128	0.00208302	0.0331441
GAP43	29.4163	-1.01336	0.00209512	0.0332957
G0S2	310.578	-0.359762	0.00211529	0.033575
ACP6	229.899	-0.40337	0.00212414	0.0336742
DOP1B	768.567	0.564663	0.00213708	0.033831
CENPA	651.71	-0.209047	0.00213925	0.033831
DAXX	1575.95	-0.288195	0.00214396	0.0338641
IL6	230.973	-0.603059	0.00217302	0.0342813
UBAP2L	3670.79	0.201899	0.00217659	0.0342958
ASS1	849.536	0.427995	0.00220152	0.0346145
SLC20A2	1373.47	0.339375	0.00220216	0.0346145
ABCF1	1470.75	0.344498	0.00220587	0.0346308
MED1	2521.44	0.236767	0.00221154	0.0346778
NUDT19	475.299	0.282549	0.00221958	0.0347333
SHFL	1086.79	-0.296232	0.00222044	0.0347333
TBL1X	1535.79	0.180001	0.00223311	0.0348474
LIPH	760.265	-0.71178	0.00223407	0.0348474
DES	762.087	-0.444281	0.00223787	0.0348474
COG3	1103.2	-0.376021	0.0022385	0.0348474
PPP1R15B	3218.75	0.145114	0.0022611	0.0351569
BNIP3L	2621.21	-0.171105	0.00227339	0.0353057
ACIN1	1608.46	0.263088	0.00228908	0.0355068
ZNF440	147.07	0.561112	0.00230604	0.035727
VPS13C	1071.03	0.625559	0.00231336	0.0357977
EIF2AK4	3283.79	0.192188	0.00232875	0.0359929
LINC02693	756.004	0.367436	0.00235145	0.0363003
NOP14	1229.39	0.31953	0.00237135	0.036564
RAB29	965.295	-0.596692	0.00240792	0.0370837
SRRM1	1594.75	0.458872	0.00241141	0.0370933
UBB	11514.2	-0.256839	0.00241522	0.0370977
MYD88	2749.62	-0.188547	0.00241743	0.0370977
AURKA	3023.77	-0.207391	0.0024286	0.0372251
SMG1P1	115.544	0.940088	0.00243577	0.0372909
TMEM144	120.651	-0.901973	0.00245179	0.0374918
COMMD3	512.336	-0.359549	0.00245569	0.0375071
PPP1R10	1022.35	0.263623	0.00246464	0.0375995
SNAP23	2945.31	-0.210123	0.00246996	0.0376364
DDX27	1185.42	0.255009	0.00247444	0.0376604
MYO1B	3543.49	0.263489	0.00247824	0.0376738
MRPL51	2144.77	-0.18342	0.00248988	0.0378065
TIFA	559.948	-0.355331	0.00250993	0.0380604
SERPINB9	1619.67	-0.176644	0.00251248	0.0380604
SETD1B	325.259	0.515431	0.00251789	0.0380978
METTL9	2052.93	-0.228436	0.00254465	0.0384577
VAPA	6146.83	-0.176758	0.00255409	0.0385554
ERAP2	3448.38	-0.195407	0.0025717	0.0387385
RMDN3	811.842	0.351191	0.0025722	0.0387385
NUP210	1115.1	0.216483	0.00257943	0.0388023
CDKN1A	1489.87	-0.313131	0.00259113	0.0389331
RBM28	807.622	0.370984	0.00262067	0.0393313
C17orf80	944.885	0.295234	0.00263244	0.0394623
PRKCA	1501.68	0.303503	0.00264584	0.0396173
EMC7	2054.09	-0.184467	0.0026531	0.0396801
PRR12	423.533	0.412602	0.00267432	0.0399513
RNF11	3013.89	-0.239332	0.00267846	0.0399671
HIRA	1096.99	0.298029	0.00268177	0.0399703
MMP2	2518.23	-0.349124	0.00268651	0.039995
TAPBPL	436.932	-0.648051	0.00268963	0.0399955
MPRIP	4355.3	0.209925	0.00270337	0.0401229
ITGB1	34667.7	-0.122058	0.00270439	0.0401229
TACC1	3112.66	0.635183	0.00270886	0.0401431
ID2	719.607	-0.281542	0.00273522	0.0404875
PKP1	1034.56	0.209522	0.00274021	0.040515
NARS1	7334.17	0.262872	0.002795	0.0412781
PPAN	543.179	0.394516	0.00281488	0.0415242
DGCR8	972.015	0.251947	0.00281944	0.0415442
HMG20B	1211.11	-0.247937	0.00282788	0.0415784
ZDHHC9	812.605	0.220772	0.00282818	0.0415784
CDH11	5860.4	-0.160016	0.0028609	0.0420117
S100A4	26.5728	-1.12652	0.00287783	0.0421889
LGMN	3054.45	-0.26086	0.00287948	0.0421889
CBX4	386.559	0.38084	0.00290132	0.0424446
GPSM2	1015.46	-0.249925	0.00290348	0.0424446
WWC3	834.619	0.237022	0.00291397	0.0425231
SORBS3	1411.4	0.53412	0.00291591	0.0425231
THSD4	1022.79	0.321868	0.0029187	0.0425231
TM9SF2	5359.55	-0.161668	0.00294908	0.0429174
VEGFC	1820.52	-0.162964	0.0029572	0.0429873
RNASE1	62.0213	-0.752181	0.00298407	0.0433293
XIST	802.052	0.656971	0.00301605	0.0437445
EXTL2	999.212	-0.199222	0.00303419	0.0439584
NAMPT	5152.35	-0.234047	0.00303787	0.0439626
NKX3-1	703.706	-0.267825	0.00305145	0.0441099
ZNF84	380.962	0.427557	0.00306403	0.0442422
FAXDC2	107.271	-0.678012	0.00310098	0.0447099
MAP7D3	1094.84	0.37447	0.00310332	0.0447099
PDE10A	42.2176	-0.76484	0.00313079	0.0450555
CSRP1	15416.4	0.148093	0.00313582	0.0450779
BRD4	1035.24	0.324628	0.00316045	0.0453816
ATF3	587.933	-0.502761	0.00317656	0.0455623
DYNLT3	1523.31	-0.186291	0.003204	0.0459051
SH3GLB1	7521.73	-0.138292	0.0032128	0.0459803
FGF1	392.306	0.870283	0.0032236	0.0460267
EYA3	652.158	0.381789	0.0032266	0.0460267
INPPL1	1632.99	0.372108	0.0032267	0.0460267
SLC2A13	266.395	-0.621759	0.00326629	0.0465401
CCNA2	4821.79	-0.156142	0.00327149	0.0465629
TBCCD1	467.316	-0.36174	0.00327707	0.0465913
USP10	3090.73	0.281077	0.00328997	0.0466604
SKP1	7481.34	-0.169996	0.0032925	0.0466604
FERMT1	390.323	0.388448	0.00329505	0.0466604
UMAD1	373.327	-0.278825	0.00329634	0.0466604
ZNF146	2382.73	0.256174	0.00330548	0.0467037
RPL7L1	4360.43	0.198591	0.00330662	0.0467037
COL5A2	7936.63	-0.201138	0.00331486	0.0467436
PCBP1	5811.15	0.0934426	0.00332005	0.0467436
IFIT5	4265.85	-0.15649	0.00332458	0.0467436
NUPR1	671.095	0.320771	0.00332748	0.0467436
TAF15	2004.41	0.311705	0.00332749	0.0467436
RNF5	814.536	-0.258741	0.00333159	0.0467505
SENP2	1512.31	-0.291445	0.0033701	0.0472358
SNN	303.174	-0.314423	0.00337347	0.0472358
GPBP1L1	2346.52	0.227597	0.00338659	0.0473684
SLC35B2	1563.35	-0.177908	0.0033934	0.0474124
TADA3	1259.53	0.216526	0.00341961	0.0477271
SLC22A23	111.246	0.560854	0.00342786	0.0477908
ACAT2	1292.12	-0.188282	0.0034429	0.0479354
C1S	1950.66	-0.350715	0.00344563	0.0479354
DEXI	544.034	-0.263466	0.00345784	0.0480535
NT5E	17878	-0.207791	0.00349235	0.0484811
PSMA2	3659.2	-0.22369	0.0035267	0.0489056
IDH1	2742.55	-0.167217	0.00353198	0.0489265
LAS1L	1348.06	0.172881	0.00354302	0.049027
LAMA5	2912.87	0.573779	0.00359103	0.0496383
SRCAP	891.888	0.349381	0.00360117	0.0497253
ATP6V1G2-DDX39B	55.3936	1.39047	0.00361528	0.049867

## Sheet: wt vs vect DEGs
GENE NAME	BaseMean	Log2FoldChange	pvalue	padj
FOXL2	5300.55	6.00583	0	0
SMAD3	33817.8	6.1311	0	0
PSAT1	6890.73	0.735522	7.36851e-27	3.18123e-23
ASNS	4277.05	0.722091	2.0752e-23	6.71949e-20
SARS1	6503.43	0.387363	4.9739e-23	1.28844e-19
TM4SF1	11274.5	-0.495205	4.25512e-18	9.18538e-15
TXNRD1	39382.1	0.302269	1.39109e-16	2.57392e-13
SHMT2	6202.68	0.455495	3.79473e-16	6.14367e-13
BDNF	4211.75	0.371034	6.83832e-16	9.8411e-13
AARS1	7159.14	0.343465	8.03718e-16	1.04098e-12
TRIB3	2674.11	0.784007	6.33213e-15	7.4558e-12
ATF4	9444.37	0.307076	7.48784e-15	8.08187e-12
CCN2	24836.3	0.46832	8.7861e-15	8.75366e-12
OASL	6444.28	-0.335294	1.30491e-14	1.20723e-11
COL1A1	27351.1	-0.527616	1.67237e-14	1.44403e-11
SLC7A5	10364.3	0.499654	3.4719e-14	2.8105e-11
YARS1	5984.69	0.246745	4.66188e-14	3.5518e-11
AMIGO2	6790.36	0.321034	1.35228e-13	9.73038e-11
PCK2	2155.01	0.757575	1.7464e-12	1.1905e-09
MTHFD2	7901.1	0.483477	2.89074e-12	1.87204e-09
TNFSF10	592.696	-1.13626	4.6084e-12	2.73502e-09
ALDH1L2	1792.03	0.504827	4.64566e-12	2.73502e-09
SLC7A1	4529.1	0.345511	8.88263e-12	5.00208e-09
CXCL2	236.055	-0.948517	9.92492e-12	5.35615e-09
SLC1A4	1252.78	0.669471	1.30674e-11	6.76997e-09
DHFRP1	63.7069	21.5147	1.41246e-11	7.03623e-09
TYMS	3097	-0.250755	1.70743e-11	8.19062e-09
CCN1	31574.6	0.409954	2.3579e-11	1.0907e-08
PDIA4	5930.91	-0.310354	2.99196e-11	1.33627e-08
F3	11933.4	0.32442	5.31814e-11	2.29602e-08
CSPG4	653.78	-0.584413	6.53618e-11	2.73086e-08
SGK1	7968.42	0.31772	9.43602e-11	3.81923e-08
IL1R1	690.318	-0.763444	1.67555e-10	6.57626e-08
IGFBP6	2057.8	-0.459034	1.9687e-10	7.4996e-08
B4GALT5	4802.78	-0.406068	3.70809e-10	1.34259e-07
CEBPG	1812.84	0.373541	3.73171e-10	1.34259e-07
CBS	1298.02	0.430331	5.80404e-10	2.03173e-07
PLAU	2228.39	-0.440119	8.16751e-10	2.78383e-07
OXTR	2519.84	0.480915	1.03561e-09	3.43929e-07
BTN3A2	1284.17	-0.454655	1.49924e-09	4.85455e-07
STC2	14907.8	0.473096	1.79358e-09	5.66596e-07
THBD	3724.56	0.363734	2.06351e-09	6.36347e-07
PODXL	9102.34	-0.349041	2.16095e-09	6.41664e-07
SLC3A2	8604.97	0.350647	2.17984e-09	6.41664e-07
CNN2	6056.28	0.288384	2.63397e-09	7.58114e-07
CXCL8	1821.98	-0.531644	3.07291e-09	8.65224e-07
ANKRD1	16256	0.378558	5.48171e-09	1.51062e-06
TXNRD2	885.805	0.361097	6.04888e-09	1.62612e-06
TIMP2	8172.09	-0.264031	6.15193e-09	1.62612e-06
LRRC17	523.183	-0.534575	6.69326e-09	1.73382e-06
CTPS1	5021.96	0.282086	8.60738e-09	2.18594e-06
DIRAS3	358.788	-0.61387	1.00572e-08	2.50502e-06
S100A10	8147.85	-0.254013	1.13339e-08	2.76976e-06
PPME1	3901.22	0.373703	1.41436e-08	3.39236e-06
JUP	1037.07	-0.531174	1.87229e-08	4.40907e-06
PLAUR	2176.17	-0.269521	2.10869e-08	4.87514e-06
NFKBIZ	906.338	-0.688347	2.14548e-08	4.87514e-06
HSPA1A	3884.21	-0.253568	2.5521e-08	5.6991e-06
CALR	25267.3	-0.421798	2.8291e-08	6.21058e-06
TFPI2	1228.48	-0.474751	3.24771e-08	7.01071e-06
KLHL4	897.726	-0.420426	4.04457e-08	8.58776e-06
SCD	1610.29	-0.400231	5.09686e-08	1.06475e-05
HES6	236.522	0.833571	6.98473e-08	1.43597e-05
PHGDH	4973.54	0.485572	8.81488e-08	1.78391e-05
CD82	950.046	-0.525655	9.43855e-08	1.88074e-05
CA3	1816.15	-0.361184	9.89286e-08	1.91802e-05
COL5A1	8031.18	-0.427737	9.92184e-08	1.91802e-05
IMPDH2	4807.12	0.200192	1.2021e-07	2.28965e-05
SESN2	607.371	0.572574	1.28919e-07	2.41995e-05
DBI	1557.23	-0.30978	1.51768e-07	2.80814e-05
COL4A1	56279.8	-0.25224	2.33047e-07	4.25131e-05
EIF4EBP1	2517.35	0.496469	2.46581e-07	4.43572e-05
NFKBIA	2039.02	-0.223716	2.59413e-07	4.60263e-05
CD9	3680.06	-0.205419	2.82454e-07	4.92532e-05
MAP4K4	6963.05	-0.441195	2.85206e-07	4.92532e-05
SLC1A5	4965.36	0.572982	3.02979e-07	5.16341e-05
NCF2	280.831	-0.671614	3.4184e-07	5.75001e-05
RNF145	2510.7	-0.365718	3.50693e-07	5.8233e-05
LOXL2	7083.14	-0.222781	3.66378e-07	6.00675e-05
PPP1R15B	3218.75	0.242632	4.04892e-07	6.5552e-05
PTGIS	3229.67	-0.521953	5.19649e-07	8.25568e-05
PDIA6	9527.63	-0.154097	5.22673e-07	8.25568e-05
ARHGEF25	166.584	-1.54048	6.71525e-07	0.00010479
P4HA3	301.147	-0.534492	6.99318e-07	0.000107828
HAX1	1895.49	0.337006	8.88408e-07	0.000135373
ITGA11	610.654	-0.695916	1.03524e-06	0.000155347
XBP1	5365.9	0.209699	1.04348e-06	0.000155347
CDK4	196116	-0.134729	1.15646e-06	0.00017021
RRBP1	2405.51	-0.597534	1.22847e-06	0.000178777
GARS1	9393.15	0.363113	1.37348e-06	0.000197659
ODC1	5813.48	0.296872	1.48375e-06	0.000211181
XPOT	8722.56	0.35308	1.90023e-06	0.000265344
SLC38A1	9600.16	0.311999	1.90527e-06	0.000265344
SLC12A6	471.558	-0.543716	2.15041e-06	0.000294966
IFRD1	1603.55	0.48743	2.17583e-06	0.000294966
DDAH1	3827.78	0.235585	2.18628e-06	0.000294966
PLAAT4	296.912	-0.50932	2.47663e-06	0.00032956
HSPA5	26357.9	-0.191178	2.49359e-06	0.00032956
TCEA1	6234.96	0.318546	2.64138e-06	0.000343838
TNFRSF8	1027.46	-0.331952	2.65471e-06	0.000343838
SFXN4	409.473	0.506291	2.72222e-06	0.000349091
JMJD7-PLA2G4B	41.8785	2.75674	2.83365e-06	0.000359818
NUPR1	671.095	0.51284	3.03563e-06	0.000381723
SPARC	43134.6	-0.161369	3.13631e-06	0.000390591
VEGFA	1678.8	0.392443	3.26753e-06	0.000403057
KRT80	4308.53	0.251535	3.30585e-06	0.000403938
MKI67	739.554	-1.17583	3.45169e-06	0.000411665
AIF1L	2072.64	0.387863	3.46413e-06	0.000411665
SLC7A11	7660.13	0.457766	3.46444e-06	0.000411665
DHCR24	3124.52	-0.196232	3.53079e-06	0.000415734
EIF2S2	7139.95	0.203894	3.90994e-06	0.00045623
CDKN2C	911.311	-0.363469	4.55074e-06	0.000523738
SPECC1L-ADORA2A	36.5087	20.7442	4.56936e-06	0.000523738
MAP1A	119.183	-1.02143	4.81671e-06	0.000547246
BAMBI	1367.21	-0.287199	4.93747e-06	0.000556088
CCL2	1494.84	-0.484642	4.99021e-06	0.000557182
CTSB	7949.08	-0.182174	5.47916e-06	0.000606548
HMGCS1	1308.58	-0.353453	5.56822e-06	0.000611182
GINM1	2053.62	-0.217559	5.71526e-06	0.000622051
PDLIM5	9474.63	0.34958	5.76848e-06	0.000622611
HSPA1B	3260.4	-0.313092	6.10255e-06	0.000653225
NNMT	2371.04	0.265468	6.75296e-06	0.000716921
CNOT3	599.76	-0.594897	7.1553e-06	0.000753459
SDC4	4896.91	-0.236398	7.45737e-06	0.000773992
HYI	1709.78	0.309653	7.46981e-06	0.000773992
CMAS	808.541	-0.506154	7.62638e-06	0.000783943
VPS13B	858.629	-2.2034	8.07932e-06	0.000822078
RNF167	946.55	0.418878	8.1243e-06	0.000822078
CDK5RAP1	815.181	0.374793	8.36694e-06	0.000835119
ADD3	1699.77	-0.751853	8.38214e-06	0.000835119
TLCD3A	902.273	0.320587	8.81051e-06	0.000866293
NID1	4906	-0.283187	8.82881e-06	0.000866293
CLDN11	1075.25	0.32459	9.60029e-06	0.000934909
S100A6	5947.82	-0.223989	1.03513e-05	0.00100052
TNFRSF9	386.636	-0.688695	1.05994e-05	0.00101691
MMP14	3865.25	-0.26921	1.10154e-05	0.00104906
COL4A5	635.62	-0.7384	1.13211e-05	0.00107029
RASSF8	1413.54	-0.378745	1.14541e-05	0.00107502
AFDN	2810.41	-0.487639	1.39299e-05	0.00129799
ADM2	168.417	0.653168	1.40533e-05	0.00130013
RNF41	1619.31	0.364338	1.48035e-05	0.00135983
SLC6A9	601.222	0.522741	1.49863e-05	0.00136692
HSPG2	5130.14	-0.695996	1.55544e-05	0.00140882
SOD2	3166.63	-0.401449	1.62844e-05	0.00145637
ZCCHC24	973.263	-0.291849	1.64156e-05	0.00145637
12345V2	1005.49	-0.993966	1.64168e-05	0.00145637
CSNK1G2	872.6	-0.599139	1.6854e-05	0.00148498
KRT7	34823.5	0.387444	1.79757e-05	0.00157311
MYO10	1734.97	-0.494464	1.90231e-05	0.00165255
STMN1	10130.6	-0.180512	1.91385e-05	0.00165255
ARSI	752.667	-0.449548	2.00744e-05	0.00172188
CHAC1	477.752	0.662901	2.06606e-05	0.0017605
EIF3D	6838.7	0.14877	2.30342e-05	0.00194993
POLQ	808.688	-0.55972	2.35205e-05	0.00197817
RACGAP1	4126.81	-0.24972	2.3956e-05	0.0020018
HSP90B1	24185.7	-0.34747	2.44507e-05	0.00203003
APCDD1L	1217.14	-0.258047	2.58777e-05	0.00213483
TMEM120B	347.54	0.521675	2.64748e-05	0.00217026
HMMR	3247.68	-0.386462	2.69337e-05	0.002194
SART1	923.47	-0.703609	2.91052e-05	0.00235606
PDE10A	42.2176	-1.14218	2.95965e-05	0.00238095
LOXL1	1287.49	-0.384568	3.01566e-05	0.00241104
BORA	580.007	-0.355195	3.06697e-05	0.00243702
TRANK1	1316.82	-0.737585	3.44295e-05	0.00271909
KCNS1	1182.57	0.262875	3.75786e-05	0.00294981
TAGLN	40026.3	0.305528	3.78236e-05	0.00295115
GATA4	3006.42	-0.256287	3.89658e-05	0.00302037
MTSS1	190.972	-0.984891	3.93029e-05	0.00302037
LXN	533.985	-0.492475	3.95722e-05	0.00302037
SAT1	1329.17	-0.330189	3.96436e-05	0.00302037
IFI44	4003.04	-0.284971	4.02109e-05	0.00304568
HSD17B4	1673.45	-0.532434	4.19845e-05	0.00316153
COL6A3	429.234	-0.451619	4.32744e-05	0.00322759
ABCA1	194.983	-0.718743	4.36093e-05	0.00322759
SLC38A5	352.285	0.505025	4.36094e-05	0.00322759
ABCG2	305.414	-0.593348	4.47612e-05	0.00329402
CD274	2538.67	0.272139	4.55945e-05	0.00333638
PTN	292.304	-0.493677	4.77875e-05	0.00347721
ACTG1	100089	0.341344	4.88705e-05	0.00353615
RSAD2	2964.45	-0.40018	5.02002e-05	0.00361218
BATF2	302.11	-0.387315	5.11149e-05	0.00365768
TFRC	7500.06	0.182613	5.1717e-05	0.00368043
SOX9	548.301	-0.365144	5.26765e-05	0.00372823
LRRN4	966.273	-0.324677	5.32576e-05	0.00374887
HNRNPUL1	5366.81	-0.239351	5.50537e-05	0.00385436
FOXM1	2201.27	-0.330792	5.73928e-05	0.00399651
EDN1	1327.13	0.283106	5.94356e-05	0.00411663
STING1	1320.76	-0.336649	6.12429e-05	0.00419578
PLEKHG6	45.1496	2.50163	6.12781e-05	0.00419578
FAM107B	1656.76	0.428701	6.15502e-05	0.00419578
HTATSF1	1307.23	-0.314492	6.19575e-05	0.00420143
ENC1	6595.39	0.227698	6.46471e-05	0.00436099
SH2D3A	132.425	0.926366	6.60514e-05	0.00441767
MYBBP1A	1172.08	0.419014	6.61696e-05	0.00441767
SRF	1362.61	0.356457	6.79486e-05	0.00451318
ERCC6L2	686.671	-0.596423	6.89719e-05	0.00455778
EIF4A1	33649.3	0.134733	7.01611e-05	0.00461282
RAC2	2189.5	-0.224009	7.49987e-05	0.00488325
CGNL1	203.706	-0.68452	7.50283e-05	0.00488325
RGS5	1708.17	-0.374057	7.74251e-05	0.00501405
FHL2	5326.86	0.247299	7.7977e-05	0.00502466
SLC35E1	1099.08	0.240819	7.99398e-05	0.00511473
SAR1A	4287.05	-0.291661	8.01645e-05	0.00511473
CLDN4	277.433	-0.494792	8.21318e-05	0.00520589
MAPK8	1385.23	0.379938	8.23972e-05	0.00520589
FERMT2	8738.04	0.206088	8.82592e-05	0.00554919
PUS1	336.403	0.439902	9.71873e-05	0.00603713
SLC39A14	5780.78	0.163981	9.73631e-05	0.00603713
TM6SF1	98.9195	0.893646	9.74182e-05	0.00603713
KIF1C	2226.32	-0.232198	9.94885e-05	0.00613607
PXN	4693.76	-0.16048	0.000101748	0.00624568
RPN2	8902.46	-0.166623	0.000102448	0.00625898
DLGAP5	2808.05	-0.388284	0.000107817	0.00655611
TARS1	8558.81	0.220781	0.000108683	0.00657784
GPT2	1023.64	0.826576	0.000112406	0.006741
EMC8	1167.89	0.300886	0.000112419	0.006741
FADS3	1640.81	0.345171	0.000113984	0.00680333
VASN	1063.23	-0.305057	0.000116131	0.00689966
LMNB1	3469.52	-0.230294	0.000117725	0.00696244
FHL1	3584.96	0.195781	0.000123666	0.00728055
CALB2	491.55	-0.5186	0.000124541	0.00729892
SEMA4B	1160.92	-0.474875	0.000125465	0.0073199
ALDH1A3	111.433	-0.832679	0.000127236	0.00738998
KRT19	7399.35	-0.196568	0.000129637	0.00749577
ITGB1	34667.7	-0.155861	0.000131434	0.00756593
ZNF608	446.415	-0.593945	0.000137098	0.00785707
NCAM1	3732.39	-0.273458	0.000143549	0.0081848
DDX56	2202.02	0.279322	0.000144081	0.0081848
OAS1	7030.48	-0.145219	0.000145502	0.00819629
PXDC1	1752.19	0.241887	0.000145549	0.00819629
PLCE1	82.8739	-1.05295	0.000149173	0.00829381
TTK	2192.14	-0.316674	0.000149346	0.00829381
CDH11	5860.4	-0.204602	0.000149459	0.00829381
CEBPB	890.866	0.537979	0.000149842	0.00829381
LDLR	3169.49	-0.344432	0.000154968	0.00854104
TOP2B	2419.14	-0.694168	0.000155673	0.00854353
VGLL3	38.6079	1.96986	0.000162063	0.00885673
WDR3	2342.85	0.275506	0.000163012	0.00887115
TRIP11	803.52	-0.720171	0.000165485	0.00896805
PMP22	1205.59	-0.219001	0.00016756	0.00904267
VLDLR	1848.66	0.18337	0.000169567	0.00911301
ANTXR2	6365.71	-0.20715	0.000172418	0.00918878
CTSL	2427.34	-0.175759	0.000172926	0.00918878
DDR1	819.602	-0.68031	0.000173106	0.00918878
TPBG	1128.72	0.27592	0.000176381	0.00932442
ITGA6	2014	-0.354625	0.000180544	0.00948398
CELSR2	250.569	-0.552685	0.000180863	0.00948398
LTBP2	2374.93	-0.387943	0.000184471	0.00963415
ARL6IP1	10941.8	-0.15359	0.000185429	0.00964528
FOXC1	137.939	0.595892	0.000186207	0.00964703
C1orf198	2523.64	0.310763	0.000190654	0.00983804
TNFRSF21	2714.64	-0.198123	0.000196801	0.010115
MPP6	860.603	-0.561629	0.000197745	0.0101233
GART	4155.45	0.24671	0.000199092	0.0101521
BCAT1	7707.65	0.167716	0.000201206	0.0102197
DBN1	3799.58	0.239533	0.000203831	0.0103126
SLC2A12	236.857	-0.494253	0.00021064	0.0106098
IL1B	174.425	-0.622359	0.000211345	0.0106098
GPRC5B	1648.05	-0.291622	0.000215327	0.010768
P4HA2	2667.54	-0.190845	0.000228817	0.0113986
GFRA1	4079.8	0.352868	0.00023764	0.0117928
NEDD9	2344.24	0.215157	0.000242172	0.0119718
SMG5	3248.99	0.149298	0.000244954	0.0120633
SYNGAP1	244.31	-3.88593	0.000247055	0.0120672
TTC27	1815.25	0.305712	0.000247134	0.0120672
TSEN2	252.646	0.577401	0.00024783	0.0120672
FAM111A	965.024	-0.552405	0.00024945	0.0121007
MYC	2223.75	0.324566	0.000250388	0.0121008
ADSL	2462.15	0.292815	0.00025456	0.0122568
SH3BGRL	1253.69	-0.191312	0.000264221	0.0126748
SLC12A4	1218.89	0.452369	0.000266634	0.0127433
C1orf109	779.59	0.258316	0.000268231	0.0127725
ENDOG	173.186	0.57169	0.000271117	0.0128626
KCTD9	2653.69	-0.227036	0.000277383	0.0131119
OXSM	195.14	0.797126	0.000285962	0.0134316
ERCC2	1862.95	0.269901	0.000286221	0.0134316
TXNL4A	1165.85	0.265553	0.000289208	0.0134924
CX3CL1	48.863	-1.02986	0.0002896	0.0134924
COL4A2	38316.5	-0.230147	0.000306022	0.0141608
CD63	8981.43	0.347864	0.000306132	0.0141608
DBNDD2	673.906	0.317853	0.000310737	0.0143226
WDR47	731.623	0.405908	0.000313859	0.0144153
IL1A	198.197	-0.60567	0.000316808	0.0144993
B3GNT5	521.575	-0.371969	0.000319626	0.0145767
ICAM1	4437.02	-0.26865	0.000331893	0.0150831
ANXA3	9377.7	0.212787	0.000335266	0.0151831
ENG	1287.65	-0.275001	0.000340621	0.0153718
LHX9	64.2334	1.73244	0.000343697	0.0154286
RRP12	1727.45	0.224743	0.000344261	0.0154286
TBC1D31	471.671	-0.4298	0.000350414	0.0156502
EPHA2	5926.09	0.235797	0.0003598	0.0159656
FLG-AS1	43.9818	-2.97582	0.000360099	0.0159656
ZNF500	142.972	1.4806	0.000361173	0.0159656
KIAA0586	795.272	-0.58423	0.000365818	0.0161155
DESI2	2891.79	0.230459	0.000367052	0.0161155
ECM1	391.847	-0.362069	0.000371827	0.0162699
LINC02693	756.004	0.431984	0.000384982	0.0167888
PTPRG	440.079	0.408194	0.000399657	0.0173703
ADGRG1	481.301	-0.580992	0.000405907	0.0175131
ITGA5	13567	-0.172915	0.000406129	0.0175131
ATP1A1	15198.8	-0.147989	0.000406999	0.0175131
COL3A1	3339.25	-0.335751	0.000412128	0.0176751
TRIM24	1018.97	-0.288777	0.000416223	0.0177918
NCAPH	2270.31	-0.209611	0.000425835	0.0181428
HSCB	360.545	-0.426702	0.000435691	0.0184319
MYO1F	22.7849	2.95893	0.000436754	0.0184319
ARL6IP5	3548.74	-0.163961	0.000438732	0.0184319
PRSS23	12451.1	-0.253389	0.000439833	0.0184319
HNRNPUL2	2195.34	-0.369973	0.000440406	0.0184319
HJURP	1901.45	-0.23957	0.000441158	0.0184319
UHRF1BP1	1670.01	0.228785	0.0004427	0.0184368
STC1	115.658	-0.719659	0.000445913	0.0184471
STAG1	2114.83	0.38656	0.000445992	0.0184471
TSC22D3	411.119	0.371881	0.00044752	0.0184471
TRIM8	2199.05	-0.242458	0.000448645	0.0184471
BYSL	947.29	0.233355	0.00045622	0.0186992
CTU1	95.4569	0.817612	0.000467326	0.019094
PAIP1	4245.82	0.228746	0.000473075	0.0192682
MAP3K4	808.517	-0.857472	0.000475229	0.0192952
CXCL3	55.5443	-1.02331	0.000482106	0.0195133
UACA	1222.92	-0.533254	0.000486486	0.0196292
GOLGA2	1084.2	-0.445852	0.000500893	0.0201477
PMS1	719.061	0.817029	0.000503811	0.0202023
SEMA3A	385.585	-0.786703	0.000514028	0.0205349
MED12	534.169	-0.904081	0.000515276	0.0205349
ADGRE5	2552.46	-0.277809	0.000520903	0.0206955
TSC22D1	3810.85	-0.276476	0.000524461	0.0207731
GNG11	568.494	-0.315792	0.000528559	0.0208716
NR2F6	705.63	0.385292	0.000530679	0.0208876
NUMA1	1531.3	-0.799967	0.00053219	0.0208876
IRAK2	678.23	-0.260874	0.00054042	0.0211466
IKBKG	576.322	0.287799	0.000553838	0.0215779
NXPH4	84.5432	0.843357	0.000554775	0.0215779
BCAT2	542.482	0.310715	0.000573026	0.0222211
GALNT7	2309.45	-0.237456	0.000596065	0.0230455
NUCB2	2170.87	-0.273341	0.000600326	0.0231411
ZC3H8	235.748	0.541408	0.000602358	0.0231506
RBMS1	2834.49	-0.144447	0.000620356	0.0237718
ZYX	4987.33	0.28647	0.00063319	0.024192
CCL5	516.363	-0.502288	0.000650331	0.0247166
TIMM44	952.859	0.364494	0.000650739	0.0247166
HLA-B	39357.8	-0.205591	0.000664852	0.0251363
TM9SF2	5359.55	-0.185829	0.00066567	0.0251363
FH	3359.67	0.218278	0.00069057	0.0260008
RFLNB	895.152	0.235653	0.000695202	0.0260993
TNIP1	3778.07	-0.280377	0.000705809	0.0264209
TIAM1	410.91	-0.502094	0.000712618	0.0265989
LAMA3	160.497	-1.19609	0.000715359	0.0266146
FOXK1	709.648	-0.494291	0.000719175	0.0266146
PAWR	5480.05	0.239728	0.000719202	0.0266146
SYNM	330.325	-0.456058	0.00072682	0.0268199
PBXIP1	563.249	-0.407133	0.000728964	0.0268226
LRRC41	1773.48	0.18611	0.000748952	0.0273262
PSPH	1025.05	0.415401	0.000751888	0.0273262
BRD8	1349.13	-0.549466	0.000751969	0.0273262
TXNDC15	1350.54	-0.307479	0.00075222	0.0273262
NIBAN1	1382.47	0.296674	0.000754812	0.0273262
PRELID3B	2523.07	0.153128	0.00075531	0.0273262
SNHG32	1227.51	0.241427	0.000783121	0.0282031
MIEF1	1799.55	0.268625	0.000784362	0.0282031
BCL9L	2072.07	-0.539932	0.00078608	0.0282031
C1QTNF6	408.214	-0.462919	0.000795195	0.0284513
TRIM69	1305.84	-0.366707	0.000805606	0.0287444
TNFSF13B	158.722	-0.890722	0.000808591	0.0287716
AGFG1	3576.84	0.232614	0.000818095	0.0290301
GNS	7782.52	-0.18493	0.00082442	0.0291746
AAR2	1260.39	0.206819	0.000836111	0.0295077
APP	10927.4	-0.162653	0.000841238	0.0296079
NLGN1	31.076	1.8403	0.000863521	0.0302961
SLC12A2	752.366	-0.643655	0.000865469	0.0302961
ZRANB1	1568.76	0.412822	0.000872694	0.0304667
TRAF3IP1	339.326	-0.821713	0.000885824	0.0308419
PRMT3	1080.39	0.304567	0.000896744	0.0310848
FADS2	3144.9	-0.311787	0.0008976	0.0310848
FASN	1902.37	-0.59897	0.000908744	0.0313868
PDCD4	518.916	-0.297971	0.000921335	0.0315688
KIAA1217	63.0229	-1.64777	0.000921473	0.0315688
MAPK14	2169.61	0.14733	0.00092455	0.0315688
TAPBP	2850.26	-0.240517	0.000925721	0.0315688
TPM4	34814	0.130814	0.0009262	0.0315688
FN1	42968.2	-0.308498	0.000937954	0.0318516
TAOK3	1218.81	-0.338916	0.000939415	0.0318516
COA7	1390.69	0.268393	0.000945299	0.0319674
LPP	1730.52	0.448961	0.000949957	0.0320412
MARCHF2	207.512	0.520115	0.000957735	0.0322197
FST	923.53	0.261966	0.00096523	0.0323877
FANCE	337.472	0.317355	0.000976282	0.0326739
BOP1	1316.94	0.440376	0.000987746	0.0329724
NFE2L3	4923.46	-0.199578	0.000997081	0.0331984
ZCCHC8	1148.78	0.262033	0.00100711	0.0334464
CAST	5968.38	-0.350596	0.00102749	0.0340359
COL6A1	1215.05	-0.244763	0.00104213	0.034433
ARRDC3	1317.72	-0.398475	0.00105676	0.0346349
AJUBA	4257.53	0.354166	0.00105719	0.0346349
CARS1	2773.45	0.31355	0.00105964	0.0346349
DDIT4	2667.97	0.249106	0.00106101	0.0346349
SPTBN1	11122.8	-0.340002	0.00106162	0.0346349
URB1	1528.59	0.214467	0.00107808	0.0350835
CAPS2	15.1724	-1.52677	0.00109657	0.0355958
POGK	1911.98	0.207082	0.00110548	0.0357955
AMOTL2	5017.52	0.158901	0.00111399	0.0359338
KCNG1	196.944	0.50317	0.0011153	0.0359338
KIAA1522	789.244	-0.383706	0.00112958	0.0362862
PTTG1	2300.48	-0.18947	0.00113184	0.0362862
TMEM67	242.594	-0.641258	0.00114126	0.0364979
SPC25	565.624	-0.356066	0.00116633	0.0372078
S100A13	1181	-0.254413	0.00118003	0.0375521
SF3B3	6853.75	0.135411	0.00118869	0.0377351
PLX123453	399.689	-1.28975	0.00120662	0.0382106
ERCC8	415.625	0.410264	0.0012106	0.0382433
HNMT	105.395	-0.724802	0.00122159	0.0384965
PLPP3	222.55	-0.617014	0.00123943	0.0389638
LRRC37A4P	50.4084	-1.15097	0.00124754	0.0390668
EIF2D	1192.52	0.256256	0.00124874	0.0390668
FAXDC2	107.271	-0.753733	0.00126762	0.0394897
NKX2-5	225.878	0.486934	0.00126835	0.0394897
TECPR1	371.157	-0.602783	0.00130574	0.0405563
RAPGEF4	52.522	-1.39265	0.00131033	0.0405584
LURAP1L	400.992	0.364066	0.00131207	0.0405584
ZNF674	83.1623	-1.02852	0.00131678	0.0406069
PCNX3	802.488	-0.77547	0.00132713	0.0407418
MT-CO3	4108.66	0.257577	0.00132744	0.0407418
RRN3	1935.3	0.189387	0.00135701	0.0415509
TNFAIP8	661.888	-0.310625	0.00136123	0.0415818
OSTF1	665.525	-0.241266	0.00136512	0.0416024
EPAS1	1089.23	0.257937	0.00137707	0.0418682
HMGCR	2079.42	-0.386332	0.00138253	0.0419357
CSRP1	15416.4	0.160618	0.00138806	0.042005
SMG1P1	115.544	1.00107	0.00142626	0.0430603
RAB27B	546.335	-0.737377	0.00143682	0.0432783
CEMIP	356.506	-0.472538	0.00144861	0.0435125
ELOVL2	703.796	-0.236524	0.00145131	0.0435125
GSN	1549.49	-0.209072	0.00145892	0.0436397
ZNFX1	4580.89	-0.205266	0.00148217	0.0442328
CCT3	11394.7	0.107885	0.00149846	0.0446163
NMI	2231.6	-0.174991	0.00154085	0.0457732
GRAMD1C	106.303	-1.68449	0.00155207	0.0460008
EFEMP2	1566.45	-0.354724	0.00157296	0.0464278
DDX49	966.122	0.275787	0.00157364	0.0464278
UMAD1	373.327	-0.305223	0.00158478	0.046571
URB2	959.345	0.242588	0.00158871	0.046571
GTPBP4	3963.66	0.173989	0.00159149	0.046571
SMARCD3	555.709	0.492967	0.00159288	0.046571
ULBP1	156.353	0.536395	0.00160787	0.0469035
RPLP0P2	40.1022	1.05748	0.001617	0.0469793
MAGED1	3343.45	-0.183125	0.00161772	0.0469793
CD109	1439.95	-0.272476	0.00163317	0.0472345
FBXL7	190.83	-0.449581	0.00163381	0.0472345
PPT1	4629.14	0.380701	0.00165211	0.0476574
FAN1	706.611	0.257116	0.00165616	0.0476679
BTF3L4	2034.45	0.223646	0.00173165	0.0497302
APOBEC3B	1335.33	-0.265207	0.00174309	0.0499479

## Sheet: mut vs wt DEGs
GENE NAME	BaseMean	Log2FoldChange	pvalue	padj
SMAD3	33817.8	-1.98254	3.29e-136	3.7e-132
FOXL2	5300.55	-1.92076	1.99e-59	1.12e-55
PMAIP1	4860.8	-0.492669	7.09e-28	2.66e-24
CXCL8	1821.98	-0.858535	6.68e-21	1.88e-17
SMARCA4	1882	0.680864	7.99e-18	1.8e-14
NFKBIA	2039.02	-0.376319	3.75e-17	7.04e-14
FL12345	42549.7	0.564831	1.19e-15	1.91e-12
RRBP1	2405.51	0.98131	1.41e-15	1.98e-12
FLNC	8798.27	0.542015	1.02e-14	1.27e-11
TAP1	5774.74	-0.330978	1.18e-14	1.33e-11
NFIC	1432.82	0.670378	2.29e-14	2.34e-11
PLEC	9305.72	0.761992	5.39e-14	5.05e-11
KIF1C	2226.32	0.439257	1.05e-13	9.12e-11
COL5A1	8031.18	0.586221	2.71e-13	2.18e-10
MKI67	739.554	1.83844	3.34e-13	2.51e-10
IFIT2	7672.28	-0.808044	4.56e-13	3.21e-10
F2RL1	975.626	-0.46278	5.98e-13	3.96e-10
COL4A2	38316.5	0.45761	6.94e-13	4.12e-10
POLR2A	3473.07	0.579316	6.97e-13	4.12e-10
NCOR2	2024.49	0.858142	4.96e-12	2.79e-09
FAM120A	4511.06	0.285275	5.68e-12	3.04e-09
HSPG2	5130.14	1.07786	2.15e-11	1.1e-08
EPPK1	226.717	1.15464	2.57e-11	1.26e-08
OASL	6444.28	-0.288093	5.63e-11	2.64e-08
EIF4G1	11675.7	0.403141	8.9e-11	4e-08
ACTN4	16172.5	0.322024	9.5e-11	4.11e-08
EP400	599.904	1.05221	2.06e-10	8.59e-08
PRRC2A	4073.9	0.692501	6.01e-10	2.42e-07
XBP1	5365.9	-0.26453	7.22e-10	2.8e-07
PHRF1	900.66	0.536231	7.79e-10	2.92e-07
PPP1R13L	854.708	0.564937	9.45e-10	3.43e-07
CELSR2	250.569	0.887463	1.07e-09	3.78e-07
ATN1	1781.63	0.507172	1.14e-09	3.9e-07
MPRIP	4355.3	0.425183	1.48e-09	4.9e-07
MAP1B	1801.56	0.630562	1.69e-09	5.45e-07
12345V1	1296.69	0.63275	1.96e-09	6.12e-07
TPR	1787.48	1.10675	2.83e-09	8.48e-07
BAZ2A	2171.33	0.581179	2.87e-09	8.48e-07
GEM	789.943	-0.457848	4.72e-09	1.36e-06
MAP1A	119.183	1.29042	5.45e-09	1.53e-06
ZC3H7B	2694.97	0.410252	8.08e-09	2.22e-06
OAS1	7030.48	-0.220854	9.37e-09	2.48e-06
GPATCH8	1040.1	0.727686	9.48e-09	2.48e-06
SOGA1	775.494	0.761108	1.08e-08	2.76e-06
SCAF1	1314.82	0.577792	1.24e-08	3.11e-06
GOLGA2	1084.2	0.724873	1.42e-08	3.47e-06
MYH9	30252.6	0.810139	1.79e-08	4.28e-06
USP18	4201.27	-0.330772	2.04e-08	4.72e-06
POM121	1018.29	0.500534	2.12e-08	4.72e-06
SLC44A1	3215.8	-0.258613	2.13e-08	4.72e-06
GBF1	1728.64	0.389341	2.14e-08	4.72e-06
SRCAP	891.888	0.678576	2.44e-08	5.28e-06
MAP7D1	3077.77	0.604356	3.8e-08	8.06e-06
GATAD2A	1441.64	0.462265	3.93e-08	8.19e-06
MT-ND4	6740.49	0.539375	5.48e-08	1.12e-05
MT-ND2	3515.72	0.40477	5.58e-08	1.12e-05
ZNF469	156.488	1.11258	5.73e-08	1.13e-05
SART1	923.47	0.904671	7.1e-08	1.38e-05
ACTN1	16879	0.271698	8.92e-08	1.7e-05
MAP4	6687.07	0.735803	9.37e-08	1.76e-05
IFIT1	20418.8	-0.329555	1.03e-07	1.9e-05
ZNF512B	570.535	0.446135	1.12e-07	2.03e-05
HNRNPUL1	5366.81	0.312494	1.31e-07	2.34e-05
CSNK1G1	1156.52	0.356113	1.36e-07	2.38e-05
RAI1	524.44	1.03899	1.39e-07	2.41e-05
SLC39A14	5780.78	-0.220608	1.58e-07	2.7e-05
PRR12	423.533	0.732667	1.92e-07	3.22e-05
BRD4	1035.24	0.578472	1.99e-07	3.23e-05
TRAM1	11974	-0.231462	2e-07	3.23e-05
SRRM1	1594.75	0.789528	2.01e-07	3.23e-05
SF3A1	2427.41	0.502618	2.26e-07	3.56e-05
AMIGO2	6790.36	-0.223842	2.28e-07	3.56e-05
ITM2B	7379.67	-0.246241	2.31e-07	3.56e-05
BAG3	1637.8	0.241172	2.9e-07	4.4e-05
NNMT	2371.04	-0.30231	2.96e-07	4.43e-05
TRRAP	1116.55	0.606896	3.1e-07	4.59e-05
ARHGAP1	994.425	0.483083	3.3e-07	4.79e-05
TNRC18	835.448	1.43443	3.32e-07	4.79e-05
MYO10	1734.97	0.588079	3.51e-07	5e-05
DLG5	1338.71	0.64672	3.81e-07	5.36e-05
HNRNPUL2	2195.34	0.532952	3.87e-07	5.38e-05
KLF4	282.948	-0.741267	4.03e-07	5.53e-05
FOSL1	1884.29	0.280231	4.81e-07	6.47e-05
MAFF	986.307	-0.3303	4.83e-07	6.47e-05
CBX6	1269.81	0.382904	5.14e-07	6.8e-05
CNOT3	599.76	0.659254	5.42e-07	7.03e-05
AEBP1	1231.5	0.546129	5.44e-07	7.03e-05
SPTBN1	11122.8	0.519274	5.68e-07	7.18e-05
TAF15	2004.41	0.533836	5.78e-07	7.18e-05
MAMLD1	283.374	0.709665	5.79e-07	7.18e-05
TCOF1	941.212	0.844026	5.81e-07	7.18e-05
RSAD2	2964.45	-0.49617	5.88e-07	7.2e-05
ANKRD52	3269.52	0.289325	7.3e-07	8.83e-05
COL4A1	56279.8	0.241084	7.7e-07	9.14e-05
CHD7	456.498	1.63949	7.72e-07	9.14e-05
THBS1	56136.8	0.298279	8.02e-07	9.4e-05
ZNF592	777.861	0.424914	8.58e-07	9.95e-05
CD63	8981.43	-0.4739	8.82e-07	0.000101264
TICRR	392.522	0.589691	9.93e-07	0.000112823
AH12345K2	855.177	0.682463	1.23e-06	0.000138314
MAVS	897.768	0.485181	1.29e-06	0.000143699
FAM193A	324.749	0.593395	1.31e-06	0.000144994
12345V2	1005.49	1.11381	1.34e-06	0.000146244
UHRF1	1946.03	0.34829	1.44e-06	0.000155997
MELTF	977.939	0.395131	1.46e-06	0.000156829
AAK1	621.96	0.623187	1.5e-06	0.000158447
SAFB2	548.03	0.608698	1.51e-06	0.000158447
PSMB8	2927.58	-0.307473	1.56e-06	0.000162393
MT-CYB	2537.44	0.376589	1.64e-06	0.000169429
MT-ND1	2150.55	0.452074	1.69e-06	0.000172472
BCL9L	2072.07	0.768335	1.7e-06	0.000172472
COL1A1	27351.1	0.328431	1.79e-06	0.000179905
ABCF1	1470.75	0.54002	1.85e-06	0.000184255
NEFH	1957.13	0.591492	1.88e-06	0.000185359
TXNIP	3636.26	-0.287051	1.96e-06	0.000191683
UBE2L6	4579.24	-0.319411	2e-06	0.000193994
SF3A2	1271.33	0.362834	2.1e-06	0.000201449
SYNM	330.325	0.632545	2.22e-06	0.000211721
ARID1A	1372.2	0.949433	2.24e-06	0.000212026
FOXP4	640.392	0.535005	2.31e-06	0.000216696
GIGYF1	252.063	0.66714	2.51e-06	0.00023187
ATP11A	1530.82	0.594673	2.51e-06	0.00023187
MT-ND4L	801.738	0.644881	2.62e-06	0.000239226
AKAP12	953.34	0.615439	2.79e-06	0.000253116
ZC3H18	981.606	0.483541	2.81e-06	0.000253226
ATRAID	1575.36	-0.332826	2.88e-06	0.000256858
UBTF	1816.42	0.309192	3.08e-06	0.000272537
HDAC7	1609.87	0.431861	3.27e-06	0.000287487
KMT2D	626.453	1.18722	3.46e-06	0.000298179
SLC3A2	8604.97	-0.271461	3.47e-06	0.000298179
COL18A1	2904.95	0.469563	3.47e-06	0.000298179
SAFB	1756.09	0.363631	3.54e-06	0.000301535
TRIP11	803.52	0.879665	4.02e-06	0.000340178
MT-ATP6	2147.97	0.474334	4.17e-06	0.000349789
HDLBP	11238.2	0.318503	4.29e-06	0.000357578
TRIM6	923.252	0.50553	4.35e-06	0.000359749
PTPRF	6975.38	0.385246	4.72e-06	0.000385131
ATF3	587.933	-0.777808	4.72e-06	0.000385131
MT-ND5	2046.62	0.638423	4.85e-06	0.000392474
ISG20	1069.33	-0.355904	5.11e-06	0.000410485
HCFC1	1391.89	0.754359	5.16e-06	0.000411974
LAMP2	4562.38	-0.190103	5.25e-06	0.000415593
SEZ6L2	539.753	0.777899	5.41e-06	0.00042579
LAMB1	8637.26	0.390091	5.91e-06	0.000462037
SLC12A2	752.366	0.871601	6.46e-06	0.000501468
TNS1	4191.11	0.507053	7.06e-06	0.000543606
NCOA6	530.42	0.693328	7.32e-06	0.000556827
PHLDB1	2197.06	0.346023	7.33e-06	0.000556827
HES6	236.522	-0.686056	7.6e-06	0.000574114
NUP210	1115.1	0.326444	7.97e-06	0.000597852
PLD2	282.958	-0.858327	8.13e-06	0.000605743
PFAS	1832.29	0.387401	8.41e-06	0.000618878
NES	1067.01	0.464458	8.42e-06	0.000618878
MAP7D3	1094.84	0.566905	8.48e-06	0.000619533
IRAK2	678.23	-0.345613	8.69e-06	0.000630503
EPB41L2	3121.54	0.506744	9.6e-06	0.000692496
IQSEC1	405.422	0.47747	9.68e-06	0.000693748
LAPTM4A	5637.8	-0.252862	9.89e-06	0.000704281
PROSER3	108.793	1.01109	1.02e-05	0.000723511
CDK11B	1069.15	0.420739	1.03e-05	0.000723511
CD164	13031.8	-0.219618	1.04e-05	0.000723511
KLF10	2562.61	-0.263161	1.07e-05	0.000740727
SPTAN1	9176.65	0.682648	1.08e-05	0.000744627
ANKFY1	2973.58	0.296157	1.1e-05	0.000757526
C1orf43	4275.99	-0.26163	1.12e-05	0.000765465
PLX123452	778.542	0.711582	1.17e-05	0.000794551
KIAA0586	795.272	0.715842	1.24e-05	0.000835451
CDKN2D	230.538	-0.510959	1.35e-05	0.000902388
HERC4	2191.64	0.321674	1.38e-05	0.000915303
CREB3L1	1442.6	0.326243	1.45e-05	0.000962123
TPM2	8250.16	0.174036	1.51e-05	0.000991294
TPT1	28042.4	-0.21997	1.67e-05	0.00109543
TMX3	3256.87	0.229163	1.69e-05	0.00109643
MEN1	667.426	0.3598	1.7e-05	0.00109863
MYRF	3477.95	0.484305	1.79e-05	0.00115266
RANBP3	967.874	0.692808	1.85e-05	0.00117958
HIPK2	972.906	0.546475	1.86e-05	0.00118015
UBAP1	1897.99	-0.285989	1.93e-05	0.00121717
SETD1B	325.259	0.738818	2e-05	0.00125847
SELENON	1343.43	0.389252	2.01e-05	0.00125883
BUD31	2040.76	-0.282312	2.08e-05	0.00129228
ATF4	9444.37	-0.16736	2.12e-05	0.00130963
CXCL10	68.1601	-1.0667	2.19e-05	0.00134374
ADAM19	2176.73	0.24177	2.47e-05	0.00150728
DDX46	1990.31	0.337561	2.54e-05	0.00154424
ZNF681	189.615	0.958798	2.58e-05	0.00155814
LMNB1	3469.52	0.251504	2.61e-05	0.00156718
MPP6	860.603	0.632296	2.64e-05	0.00158127
PXN	4693.76	0.172765	2.68e-05	0.00159304
NR2F2	5097.78	0.357656	2.7e-05	0.0015959
SPEN	856.582	0.975046	2.81e-05	0.00165471
MAP1LC3B	4439.86	-0.217357	2.83e-05	0.00165623
ILF3	6701.63	0.169209	2.86e-05	0.00166016
SRRM2	3868.01	0.807774	2.86e-05	0.00166016
ZNF326	770.579	0.410929	2.89e-05	0.00166016
CREBBP	864.103	1.0139	2.89e-05	0.00166016
TOP2B	2419.14	0.766674	2.93e-05	0.00167451
TMBIM4	1161.13	-0.53459	2.97e-05	0.00168584
ADM	205.607	-0.685071	3.26e-05	0.00184351
CNOT1	6661.83	0.327529	3.32e-05	0.00186871
SAT1	1329.17	-0.338156	3.41e-05	0.00190708
CMPK2	3477.33	-0.299879	3.48e-05	0.0019383
EF123451	356.857	-0.48194	3.55e-05	0.00196657
GOLGA4	502.343	1.00194	3.68e-05	0.00202891
TEF	417.631	-0.429838	3.72e-05	0.00204177
CCDC86	1464.33	0.20668	3.74e-05	0.00204177
PRR11	1023.64	0.470557	3.84e-05	0.0020893
HTATSF1	1307.23	0.322501	3.97e-05	0.00214598
CLIP1	2375.93	0.462271	4.05e-05	0.00216471
NBPF14	522.398	1.24342	4.09e-05	0.00216471
NOM1	588.301	0.634612	4.09e-05	0.00216471
ABCC1	1672.03	0.269425	4.09e-05	0.00216471
UPF1	2174.15	0.254709	4.1e-05	0.00216471
LTBP2	2374.93	0.4236	4.34e-05	0.00228124
GLA	773.933	-0.341006	4.46e-05	0.00233151
CTSZ	2999.55	0.168009	4.62e-05	0.00240446
FYCO1	649.398	0.53399	4.72e-05	0.00244938
TAF3	369.078	0.49394	4.92e-05	0.00253874
CLDN1	564.803	-0.371817	5e-05	0.00257038
XIST	802.052	0.899954	5.05e-05	0.00258345
DYNLL2	1707.47	0.216312	5.16e-05	0.00262482
ALDH2	718.1	-0.316037	5.39e-05	0.00273269
SORBS3	1411.4	0.722946	5.81e-05	0.00293098
BCAM	734.199	0.361614	5.84e-05	0.00293098
RAPH1	2112	0.422888	6.08e-05	0.00303886
FBRS	891.032	0.429346	6.11e-05	0.00303886
TRIB3	2674.11	-0.400998	6.21e-05	0.00307543
NOTCH1	371.544	0.517869	6.31e-05	0.00311488
ENG	1287.65	0.305981	6.49e-05	0.00319008
PRKCSH	3470.64	0.296378	6.84e-05	0.00334326
HEG1	8746.42	0.321514	6.91e-05	0.00336633
MCUB	974.18	-0.419626	7.07e-05	0.00342431
SARAF	3355.06	-0.178113	7.09e-05	0.00342431
PDP2	341.943	0.695871	7.29e-05	0.00350555
KIF18B	779.061	0.29	7.77e-05	0.00370662
MARCHF4	925.374	0.262445	7.78e-05	0.00370662
KIAA1549L	1063.66	0.466189	7.87e-05	0.00373574
SEMA3F	2512.73	0.290758	7.93e-05	0.0037461
TAOK2	934.915	0.297364	7.97e-05	0.0037496
LARP1	4931.49	0.546552	8.08e-05	0.00378866
AKAP8L	895.058	0.343983	8.3e-05	0.00387577
CNN2	6056.28	0.188878	8.49e-05	0.00394425
UTRN	1961.69	0.5628	8.73e-05	0.00404016
KMT2C	561.6	0.890232	8.88e-05	0.00409479
DDIT4	2667.97	-0.298122	8.96e-05	0.0041152
TECPR1	371.157	0.730678	9.29e-05	0.00424937
LUZP1	4121.12	0.235947	9.5e-05	0.00432646
MYOF	7418.95	0.349657	9.58e-05	0.0043442
EGFR	2491.81	0.340351	9.62e-05	0.0043442
HAX1	1895.49	-0.266464	9.72e-05	0.00437313
PHACTR2	612.185	0.43375	9.77e-05	0.00437724
RELB	557.91	-0.428123	9.85e-05	0.00439549
BMS1	1874.99	0.322744	9.97e-05	0.00443424
ADAM12	449.928	0.485893	0.000100743	0.00446163
EIF3A	8130.05	0.298072	0.000101508	0.00447792
CTTN	4125.53	0.224581	0.000101996	0.00448184
HTATIP2	1193.86	-0.267288	0.000104401	0.00456967
ISG15	14774.9	-0.302202	0.00010519	0.00458638
HNRNPD	6282.58	0.302657	0.000106532	0.00462694
ASNS	4277.05	-0.27861	0.000109072	0.00471906
AH12345K	14885.2	0.326213	0.000110788	0.00477491
BRD1	654.405	0.282972	0.000112321	0.00482252
RABL6	1722.86	0.227419	0.000114036	0.00487752
FTL	15453.2	-0.222808	0.000116415	0.00496044
NUMA1	1531.3	0.888152	0.000118447	0.00502797
PODXL	9102.34	0.223302	0.000129658	0.00548318
CSPG4	653.78	0.344715	0.000130261	0.00548802
ARHGAP17	1325.06	0.367657	0.000131621	0.00552466
SNX3	4170.41	-0.202127	0.000133658	0.0055893
TASOR2	1835.5	0.440771	0.00013989	0.00581893
AFF1	1744.19	0.425005	0.000140184	0.00581893
CORO2B	280.108	0.42946	0.000140877	0.00582619
PPARD	615.043	0.284221	0.000142149	0.00585727
TNFAIP3	1497.19	-0.492558	0.000143025	0.00586161
IFIT5	4265.85	-0.203564	0.000143821	0.00586161
AFDN	2810.41	0.426512	0.000144261	0.00586161
AP2A1	1720.35	0.22946	0.000144339	0.00586161
MGAT1	2736.65	-0.261912	0.000147775	0.00597959
BGN	820.703	0.257509	0.000153773	0.00619996
PLEKHA3	713.371	-0.323018	0.000155681	0.0062545
TCHP	459	0.398694	0.000157454	0.00630321
ZNF185	2069.94	0.182013	0.000161735	0.0064408
TMEM59	3267.14	-0.20622	0.000162429	0.0064408
RBFOX2	4817.93	0.165078	0.000162747	0.0064408
HNRNPA3	10702.8	0.1961	0.000163181	0.0064408
NCKAP5L	334.259	0.502211	0.000166614	0.00655328
NCOR1	2257.37	0.677441	0.000177405	0.00695342
IGF2R	3799.05	0.279696	0.000180711	0.00704157
OPHN1	568.242	1.09083	0.000180906	0.00704157
MAP4K4	6963.05	0.321815	0.000181884	0.0070552
TMEM128	415.312	-0.388287	0.000187797	0.00724199
TRERF1	637.967	0.475472	0.000187986	0.00724199
PHACTR4	1202.08	0.422211	0.000189291	0.00726737
HMGXB3	1366.89	0.33226	0.000193719	0.00738955
CLSTN1	3309.68	0.302664	0.000193788	0.00738955
COL6A2	768.818	0.394483	0.000195479	0.00742884
SLC35B2	1563.35	-0.228044	0.000197474	0.00745561
JUNB	1296.84	-0.407489	0.000197508	0.00745561
CHST3	1701.01	0.204148	0.000199837	0.00751828
GPATCH4	876.567	0.44494	0.000201023	0.00753771
EWSR1	6304.8	0.159805	0.000204027	0.00762492
BAMBI	1367.21	-0.237848	0.000205721	0.00762521
ARHGEF34P	76.2245	1.11632	0.000205848	0.00762521
TIMP2	8172.09	0.16867	0.000206068	0.00762521
RUSC2	948.791	0.352471	0.000212811	0.00784888
NUDC	3265.23	0.202143	0.000218393	0.00802843
EMC7	2054.09	-0.228887	0.000221094	0.00810103
CLUH	1280.17	0.582459	0.000221808	0.00810103
PRAG1	293.125	0.480802	0.000223106	0.00812207
KHSRP	3801.2	0.269593	0.000224135	0.00812741
DNMBP	1912.21	0.29924	0.000224698	0.00812741
GMPR	1051.46	-0.302437	0.000229377	0.00827007
PPP1R9B	1108.66	0.333475	0.000230472	0.00828299
KIAA1522	789.244	0.433776	0.000233517	0.00836571
ARHGAP23	2907.86	0.5175	0.000235855	0.00841975
CD3EAP	792.641	0.268996	0.000236522	0.00841975
AEBP2	922.805	0.442356	0.000240722	0.00854223
CDC42BPA	1790.74	0.439847	0.000247063	0.00873923
KLHL29	389.845	0.435566	0.000247828	0.00873923
USP10	3090.73	0.351142	0.000250196	0.00879518
ZNF318	627.688	0.45171	0.00025346	0.00888214
GNL3L	414.027	0.481338	0.000255091	0.00891154
OXSM	195.14	-0.800765	0.000256508	0.00893331
MT-ATP8	256.25	0.715103	0.000257933	0.0089552
DDX27	1185.42	0.31123	0.000259479	0.00898118
EEF2K	789.858	0.343292	0.000261499	0.00901245
IRS2	663.565	0.357936	0.000262774	0.00901245
TGIF1	1855.2	-0.268782	0.000262786	0.00901245
GID4	347.759	-0.689147	0.000263864	0.00902191
PRRC2C	1564.31	0.833146	0.0002671	0.00910489
PALLD	10153.2	0.375112	0.000270189	0.00916224
TRIM24	1018.97	0.297508	0.000270412	0.00916224
LAMTOR3	1010.22	-0.290272	0.000271773	0.00916665
KDM6A	1766.18	0.485297	0.000272172	0.00916665
SMCHD1	3022.66	0.287667	0.000273767	0.00919285
GOT1	2316.17	-0.277003	0.000277979	0.0093065
MYL12B	18023.3	-0.185443	0.000281173	0.00938551
PKP1	1034.56	0.258958	0.000282169	0.00938687
TONSL	314.308	0.427756	0.000282883	0.00938687
TSC22D3	411.119	-0.382911	0.000283739	0.00938759
GLI2	447.694	1.29037	0.000286224	0.00941741
SOD2	3166.63	-0.339425	0.000288317	0.00941741
TBC1D31	471.671	0.435524	0.000288867	0.00941741
TMEM219	1321.78	-0.301668	0.00028972	0.00941741
TJP1	4210.47	0.495413	0.000290287	0.00941741
12345SP	2649.58	0.4043	0.000290292	0.00941741
BDP1	729.492	0.669919	0.000290501	0.00941741
MYL12A	21548.9	-0.181217	0.00029425	0.00946702
RANBP2	3831.75	0.338019	0.000294436	0.00946702
FLNB	21326.2	0.453759	0.000294556	0.00946702
SYT11	357.386	-0.376624	0.000299856	0.0096099
CHERP	797.201	0.540721	0.000301715	0.00964203
MEGF8	784.268	0.477518	0.000310745	0.00990248
LRP5	1321.65	0.424239	0.000315189	0.0100157
CRIM1	24163.1	0.161102	0.000322805	0.0102288
PSAT1	6890.73	-0.245343	0.000324737	0.0102611
MED15	1265.83	0.418547	0.000333845	0.0105144
ZBTB4	1202.11	0.24055	0.00033462	0.0105144
PPP6R3	3518.26	0.239815	0.000336615	0.0105446
CHMP5	4348.96	-0.210382	0.000337457	0.0105446
TGFB2	6546.79	0.165378	0.000339493	0.0105788
WNT7B	119.317	0.644843	0.000341127	0.0106004
TSPAN18	581.056	0.569756	0.000352004	0.0108889
FBXO32	137.79	-0.667198	0.000352349	0.0108889
POLQ	808.688	0.471842	0.00035521	0.0109267
TBC1D2	1022.46	0.252142	0.000355512	0.0109267
IFITM1	8699.76	-0.202405	0.00035668	0.0109327
FGFRL1	532.995	0.410727	0.000365134	0.0111614
PIKFYVE	1436.51	0.344576	0.000368205	0.0112248
TMED7	4110.47	-0.165403	0.00037019	0.0112548
ZC3HAV1	3330.6	-0.254405	0.000374764	0.0113631
GLO1	6744.39	-0.143639	0.000376901	0.0113972
FN1	42968.2	0.331264	0.00038114	0.0114945
PNN	1340.41	0.525407	0.000382834	0.0115147
ITPR3	1171.62	0.374851	0.000388088	0.0116416
JTB	1612.79	-0.338841	0.000389405	0.0116501
ATAD5	357.88	0.620087	0.000397949	0.0118559
RAVER1	1207.05	0.291269	0.000398395	0.0118559
SLC38A2	21618.3	-0.171169	0.0004099	0.0121661
DYNC1H1	8580.75	0.425682	0.000411868	0.0121924
OSBP2	92.7745	0.828314	0.000417974	0.0123406
NEU1	1074.79	-0.264551	0.000419071	0.0123407
HIRA	1096.99	0.352902	0.000420215	0.012342
HACD1	1106.54	-0.257335	0.000425707	0.0124708
RBM25	1958.77	0.350977	0.000431412	0.0126051
TCF7L2	623.452	2.02483	0.000447962	0.0130495
NFIL3	512.635	-0.293941	0.000449491	0.0130495
AKIRIN1	2046.08	-0.208005	0.000450103	0.0130495
PPP1R26	608.368	0.255248	0.000452804	0.0130941
SUPT6H	2244.46	0.289899	0.000455429	0.0131082
SLC12A6	471.558	0.401973	0.000455622	0.0131082
ERCC5	658.619	0.664779	0.00045726	0.0131217
ZFHX3	438.843	0.736685	0.000464158	0.0132858
PPP2R5D	1578.21	0.31978	0.000473304	0.013491
C17orf80	944.885	0.345136	0.000473725	0.013491
CLEC16A	489.959	0.402442	0.000476183	0.0135267
SLC31A2	648.244	-0.308519	0.000483336	0.0136953
ATP5F1B	15931.8	-0.233029	0.000492916	0.0139317
HNRNPA1	21335.2	0.150125	0.000496869	0.0140082
MYH10	938.167	0.62538	0.000498657	0.014011
RHEB	4440.04	-0.165058	0.000499823	0.014011
TRIP10	1414.69	0.256304	0.00050161	0.014011
ZMIZ2	580.994	0.533893	0.000502271	0.014011
NID1	4906	0.221672	0.00050431	0.014011
HERPUD1	2321.42	-0.402718	0.000504441	0.014011
SEPTIN9	5399.61	0.301901	0.000507888	0.014072
HNRNPA1P48	1258.63	0.33087	0.000511708	0.0141184
MAST2	1086.95	0.297982	0.000512071	0.0141184
PARP12	2652.12	-0.188072	0.000515211	0.0141702
GRAMD1B	648.192	0.430071	0.000529548	0.014529
ATP6V0E1	2304.02	-0.274619	0.000539856	0.0147758
DKK1	9786.04	-0.172403	0.000547357	0.0149447
MAML2	540.876	0.450105	0.000558702	0.0152175
CCL4L2	169.43	-0.661298	0.000563384	0.015308
YLPM1	1360.61	0.453884	0.000566385	0.0153157
SDC4	4896.91	-0.182928	0.000566391	0.0153157
S1PR1	1108.91	-0.245144	0.000571593	0.0154193
TFDP1	3414.91	-0.191117	0.000576627	0.0155179
COG3	1103.2	-0.424249	0.000579929	0.0155677
EIF4G3	1584.74	0.580451	0.000581245	0.0155677
PYURF	1648.95	-0.249247	0.000589746	0.0157578
WDR91	168.847	1.09012	0.000598378	0.0159506
MMP14	3865.25	0.210307	0.000602326	0.0160179
CDK4	196116	-0.0950067	0.000607129	0.0161075
PCNX2	120.201	1.64464	0.00061746	0.0163431
HERC2	1066.93	0.646401	0.000647345	0.0170877
BAG1	832.808	-0.276707	0.000649899	0.0170877
GSTM3	1214.91	-0.240968	0.000650171	0.0170877
CD83	89.4791	-0.703782	0.000651668	0.0170877
POC1B	545.461	-0.381185	0.000659265	0.0172415
SNX11	639.83	-0.374073	0.000661302	0.0172415
NCL	16974.1	0.287872	0.000662133	0.0172415
RND3	5934.7	-0.231161	0.000668479	0.0173666
FGD1	320.408	0.364436	0.000678673	0.0175908
MTPN	6835.83	-0.165535	0.000694405	0.0179571
SCAF4	802.527	0.285064	0.000696417	0.0179679
SETD1A	426.265	0.520348	0.000707001	0.0181992
PIK3IP1	109.162	-0.633873	0.00071272	0.0183045
HNRNPH3	4322.27	0.234208	0.000721574	0.0184897
SF3B2	6821.06	0.193383	0.000725277	0.0185424
COL6A1	1215.05	0.251655	0.000728133	0.0185732
GTF2F1	1860.7	0.294978	0.000733965	0.0186796
EDN1	1327.13	-0.237087	0.000740519	0.0188038
SMC1A	4852.1	0.303202	0.000744425	0.0188604
GTF3C5	1592.91	0.25573	0.000757375	0.0191454
ACIN1	1608.46	0.29295	0.000766772	0.0193395
TAGLN2	17674.6	-0.143648	0.000771819	0.0194232
RPL7L1	4360.43	0.228151	0.000775459	0.0194713
SNRNP70	2649.48	0.209712	0.000778203	0.0194955
CCDC117	1781.94	-0.380318	0.000779888	0.0194955
CUX1	1044.07	0.401638	0.000783898	0.0195125
MFSD14A	2656.88	-0.187766	0.000784917	0.0195125
RIT1	771.967	-0.354531	0.000785892	0.0195125
TACC2	444.562	0.70785	0.000787507	0.0195125
SLC25A17	1096.7	-0.266654	0.000798541	0.0197424
SNTB2	1052.97	0.58559	0.000803736	0.0198272
TRIM21	1697.89	-0.212428	0.000805883	0.0198367
CWF19L1	817.929	0.297301	0.000819762	0.0201343
B3GNT2	1162.95	-0.25159	0.000827866	0.020289
TMEM263	2532.64	-0.23744	0.000844602	0.0206542
PIM3	1073.33	-0.288702	0.000850686	0.0207254
F3	11933.4	0.164217	0.0008512	0.0207254
BCAR1	3064.02	0.228345	0.000864278	0.0209984
RRAGA	1429.5	-0.196069	0.000873969	0.021162
DCK	1853.66	-0.302852	0.000874776	0.021162
NQO1	8038.73	-0.154568	0.000887282	0.021392
ISCU	1126.29	-0.208277	0.000888084	0.021392
SLC39A1	3191.82	-0.158251	0.000898918	0.0216067
RARRES2	929.399	-0.34069	0.000903531	0.0216713
TGM2	12482.4	0.164354	0.000907395	0.0217176
FOXK1	709.648	0.482366	0.000913642	0.0217989
SEC16A	1827.68	0.250268	0.000915695	0.0217989
RPRD2	879.122	0.295431	0.000916605	0.0217989
RBM7	2304.95	-0.198093	0.000919683	0.021826
LAPTM4B	7410.92	-0.167529	0.000923575	0.0218722
MOB1A	5181.74	-0.195647	0.000926854	0.0219037
LOXL2	7083.14	0.145052	0.000931156	0.0219593
GOLPH3	2852.78	-0.150595	0.000946071	0.0222643
AHCTF1	3071.16	0.381681	0.000949569	0.0223
WTAP	2890.07	-0.183045	0.000953988	0.0223042
PHLPP1	422.462	0.763574	0.00095457	0.0223042
MLPH	268.959	0.535854	0.000955697	0.0223042
FAM133B	835.503	1.45527	0.00095852	0.0223238
REXO4	866.573	0.264163	0.000963295	0.0223592
SEC23IP	2301.89	0.282527	0.000964014	0.0223592
RTN2	86.7254	1.36493	0.000969738	0.0224456
PPT1	4629.14	-0.399088	0.000974265	0.0225041
ZC3H4	560.479	0.676545	0.000987012	0.022709
KIF15	546.16	0.499676	0.000989183	0.022709
CMIP	1143.31	0.680818	0.000989191	0.022709
INF2	2177.68	0.206433	0.000996938	0.0228402
PCDHGC3	367.569	0.565461	0.00100267	0.0229248
CA3	1816.15	-0.225839	0.0010099	0.0230432
ORMDL1	1144.69	-0.241821	0.00101727	0.0231645
DUSP7	740.38	0.225236	0.00103474	0.0235146
FCSK	103.257	0.661528	0.00104107	0.0236108
DAXX	1575.95	-0.308834	0.00106347	0.0240704
IGFBP5	1357.86	0.246176	0.00107195	0.0242136
IFT27	248.247	-0.567366	0.00107418	0.0242154
RAB5IF	1883.56	-0.223114	0.00108126	0.0243261
CDV3	6603.03	0.160224	0.00110149	0.0247319
ZNF142	294.752	0.451594	0.0011091	0.024853
CRYBG3	513.739	0.809272	0.00111718	0.0249844
PITP12345	1516.21	0.21876	0.00112843	0.0251681
RAB27A	1104.33	0.267778	0.00112987	0.0251681
ZMIZ1	1537.83	0.542073	0.00113652	0.0252189
FOXM1	2201.27	0.267399	0.00113663	0.0252189
RASSF3	1488.37	-0.260334	0.00114606	0.0253409
NEXN	774.831	0.440555	0.00114664	0.0253409
TMEM64	1106.13	-0.251979	0.00115281	0.0253956
POLE3	3103.29	-0.178539	0.00115363	0.0253956
STX3	1356.41	-0.24569	0.00116386	0.0255709
PLCE1	82.8739	0.895674	0.00117648	0.0257978
GJA1	12467.2	-0.132728	0.00120252	0.0263174
FAM20B	2316.24	0.186621	0.00123085	0.0268272
LOXL1	1287.49	0.29675	0.0012314	0.0268272
BAZ1B	3234.52	0.364391	0.00123297	0.0268272
MED13L	1998.64	0.442627	0.00124488	0.027034
CNTRL	202.271	0.755471	0.0012499	0.0270856
MAP3K8	269.347	-0.484068	0.00125207	0.0270856
PERP	1605.44	-0.183707	0.00127206	0.0274561
CCNG1	2293.84	-0.31432	0.00127528	0.0274561
ROCK1	1964.38	0.375224	0.00127721	0.0274561
PTX3	18299.5	-0.151478	0.00127896	0.0274561
CCDC9	425.131	0.664365	0.00128461	0.027525
IL1R1	690.318	0.38777	0.00129455	0.0276851
CDC42	8907.18	-0.180895	0.00129795	0.0277052
TIAM1	410.91	0.475717	0.00131576	0.0280321
QSER1	1421.88	0.362936	0.00132929	0.0282668
KIAA1841	288.692	0.568789	0.0013373	0.0283836
CDC42BPB	2830.7	0.366798	0.00134953	0.0285892
SARS1	6503.43	-0.124628	0.00135345	0.0286183
KIDINS220	1862.3	0.299124	0.00135687	0.0286183
RHBDD2	776.945	-0.372454	0.00135854	0.0286183
GEMIN5	1483.38	0.292677	0.00138428	0.0290382
LYAR	828.759	0.231728	0.00138606	0.0290382
NOP14	1229.39	0.338284	0.00138622	0.0290382
MYO1B	3543.49	0.279201	0.00138997	0.0290628
NPRL3	319.36	0.35928	0.00139715	0.0291587
COL13A1	294.161	0.654228	0.00140282	0.0292227
PRKCA	1501.68	0.323968	0.00141366	0.0293943
EIF5B	2185.03	0.377781	0.00141864	0.0294433
LASP1	11933.6	0.149742	0.00143844	0.0297992
ATG2A	479.077	0.477234	0.00144166	0.0298111
RIPOR1	1924.2	0.373091	0.00145839	0.0299945
MYBL1	1168.89	0.253206	0.00145946	0.0299945
TBC1D1	1295.44	0.334047	0.00146007	0.0299945
RAD54L2	646.734	0.290871	0.0014612	0.0299945
GM2A	629.374	0.370357	0.00146968	0.0301138
GPR89A	628.078	-0.405608	0.00147357	0.0301385
SERPINE2	1006.07	-0.311496	0.00148268	0.0302699
SECTM1	769.844	-0.295668	0.00149113	0.0303871
FGFR1OP2	1561.53	-0.180787	0.00149442	0.0303992
EIPR1	650.377	-0.332978	0.00150526	0.0305335
ZNF146	2382.73	0.277885	0.00150645	0.0305335
ARID5B	1505.58	0.235407	0.00154957	0.0313163
ZYX	4987.33	0.264526	0.00155064	0.0313163
INTS5	545.295	-0.267567	0.00155866	0.0313301
DSP	3079.26	0.37959	0.00156214	0.0313301
POM121C	914.879	0.560355	0.00156216	0.0313301
CLIC1	13415.9	-0.165944	0.00156247	0.0313301
BACE2	146.617	-1.47184	0.00157237	0.0314725
ZFP41	191.773	0.659496	0.00157965	0.0315621
TRIM28	6228.59	0.126385	0.00160117	0.0319004
TBPL1	631.951	-0.299686	0.00160225	0.0319004
ANPEP	93.6078	1.05242	0.00160624	0.0319233
MLLT1	1022.73	0.508622	0.00161292	0.0319996
PRKACA	1296.34	0.270186	0.00162323	0.0320983
BCLAF1	4909.46	0.306408	0.00162361	0.0320983
ARHGEF18	1525.8	0.463561	0.0016438	0.0324405
MN1	994.361	0.696098	0.0016524	0.0325532
CD55	2723.17	-0.173452	0.00165808	0.0326079
PABPC4	2776.01	0.323531	0.00168347	0.0330495
RNF7	1322.49	-0.213158	0.00169031	0.0331259
HSH2D	192.019	-0.415001	0.00169566	0.033173
YTHDC1	1458.85	0.227081	0.00171254	0.0333867
HLA-E	7678.01	-0.178347	0.00171671	0.0333867
UTP3	1031.43	0.232464	0.00171877	0.0333867
MXRA7	4697.76	-0.124145	0.00171918	0.0333867
MYLIP	282.343	-0.405245	0.00172142	0.0333867
SPARC	43134.6	-0.108526	0.0017349	0.0335901
ADIPOR1	3053.64	-0.191544	0.0017727	0.0342068
HIBADH	1622.61	-0.165491	0.00177388	0.0342068
VPS26A	3384.15	-0.187682	0.00177587	0.0342068
TXNDC12	2571.32	-0.16674	0.00178783	0.0343784
H2AZ1	9756.28	-0.155295	0.00179102	0.0343808
PEAK1	1003.99	0.657136	0.00182576	0.0348293
GAS2L3	801.997	0.37883	0.00182595	0.0348293
RP2	1130.77	-0.229891	0.00182616	0.0348293
ZCCHC14	360.155	0.677857	0.00182676	0.0348293
SNRPD3	1649.46	0.422726	0.00183185	0.0348665
PGAM1	20291.3	-0.16391	0.0018376	0.0348665
NOLC1	4839.61	0.238013	0.00183802	0.0348665
ZNF608	446.415	0.484287	0.00184407	0.0349224
APC	807.088	0.594912	0.00185357	0.0350433
CCDC137	627.815	1.03834	0.00186243	0.0351519
HERC5	2440.64	-0.339513	0.00187436	0.0352904
ZNF84	380.962	0.453432	0.00187605	0.0352904
APPL2	1496.27	0.358005	0.00191092	0.0358864
SPECC1L	1921.38	0.453204	0.00193304	0.0362238
NTAN1	950.649	-0.356983	0.00193533	0.0362238
MICALL1	1055.78	0.403542	0.0019417	0.0362826
MAGED1	3343.45	0.179898	0.00196734	0.0367007
RANBP9	6271.59	-0.193349	0.00197874	0.0368523
MGRN1	763.149	0.414017	0.0020047	0.0372741
EGR1	153.713	0.490213	0.00201973	0.0374765
KIF4A	1865.55	0.26513	0.00202224	0.0374765
PIGK	2358.58	-0.145342	0.00203602	0.0376697
PML	2414.05	0.221303	0.0020512	0.0378884
SLX4	207.164	0.489599	0.00206134	0.0380132
PHF6	1785	0.140783	0.00207686	0.038217
VPS13C	1071.03	0.633128	0.00207919	0.038217
RABGGTA	402.721	-0.540027	0.00210558	0.0386389
TNS3	2374.26	0.280243	0.00213004	0.0390241
HLA-J	1141.24	-0.252196	0.00214512	0.0392366
ZNF37A	486.292	0.382705	0.00215106	0.0392812
JUP	1037.07	0.29105	0.0021599	0.0393788
SENP5	1191.87	0.294008	0.00216902	0.0394811
TFPI2	1228.48	-0.267344	0.00217792	0.0395791
CMAS	808.541	0.345931	0.00218726	0.0396846
HNRNPA2B1	21107.5	0.214862	0.00220548	0.0399509
DNM2	3139.5	0.14237	0.00222302	0.0401532
NDUFA9	1518.75	-0.302781	0.00222379	0.0401532
TMEM183B	194.027	-0.80845	0.00223452	0.0402822
MICAL2	23289.4	0.172549	0.0022424	0.0403118
CELSR1	144.588	0.846439	0.00224333	0.0403118
PKD1	515.245	0.553418	0.00225046	0.0403291
NCAPD3	2378.78	0.322908	0.00225146	0.0403291
VPS33B	336.263	-0.720315	0.0022577	0.0403765
SPDL1	2974.51	0.414282	0.00227698	0.0405771
PALM2AKAP2	8670.04	0.229142	0.00227934	0.0405771
BAK1	1107.14	-0.263482	0.00227973	0.0405771
FASN	1902.37	0.549921	0.00229718	0.040823
BRK1	1957.35	-0.189329	0.00232021	0.0411673
C22orf46	97.8342	0.86772	0.00233256	0.0413212
USB1	991.844	0.18671	0.00234934	0.0415529
SPPL2A	1458.97	-0.238616	0.00237006	0.0418536
C1GALT1C1	742.211	-0.249035	0.00238249	0.0420073
GCH1	942.979	-0.261534	0.00239346	0.0421346
TGFB1I1	1366.42	0.268046	0.00241915	0.0425202
POLR2B	6063.32	0.344926	0.00243569	0.0427074
ASPM	2985.64	0.390908	0.00243739	0.0427074
ITPRIPL2	1292.54	0.297338	0.00244311	0.0427412
SYNPO	3098.79	0.309584	0.00247084	0.0431199
SAP130	743.017	0.242689	0.00247243	0.0431199
PARP11	96.8468	0.892638	0.00248726	0.0432297
CDK11A	292.974	0.48096	0.00249526	0.0432297
TNFRSF10B	3618.86	-0.162602	0.00249717	0.0432297
AQR	2444.33	0.237505	0.00249729	0.0432297
PLK4	1901.02	0.42679	0.00249846	0.0432297
METTL6	396.396	-0.341081	0.00250178	0.0432297
NUDT14	110.167	-0.59478	0.00251791	0.0434417
XAF1	2793.38	0.307125	0.00252572	0.0434692
SLC6A6	1405.46	0.777786	0.00253209	0.0434692
RFX3	157.797	-0.793695	0.002533	0.0434692
SCARA3	718.178	0.279841	0.00253631	0.0434692
WASF2	4081.94	0.227374	0.00253883	0.0434692
SDHD	2246.66	-0.213173	0.00258901	0.044261
ZCCHC3	616.413	-0.254103	0.0026242	0.0447946
ZSWIM9	190.277	0.588698	0.00263081	0.0448393
AMOTL1	1407.4	0.247882	0.00264384	0.0449866
ECE1	4645.33	0.330063	0.00265058	0.0449866
TRAK1	810.717	0.237654	0.00265392	0.0449866
C21orf91	1525.94	-0.252475	0.00265544	0.0449866
MED12	534.169	0.781309	0.00266254	0.0450389
DHTKD1	433.094	0.31232	0.0026716	0.0451244
OTULIN	859.521	-0.452747	0.00268503	0.0452832
MAPK8	1385.23	-0.288755	0.0027028	0.0454648
ALDH5A1	388.183	0.439671	0.00270388	0.0454648
PIK3C2A	2643.67	0.257159	0.00271008	0.0455009
BEX1	409.747	-0.320716	0.00271692	0.0455479
AZI2	1923.4	-0.255376	0.00272278	0.0455782
OS9	3741.9	0.172071	0.00276555	0.0462253
MAP2K3	1208.33	0.2562	0.00277508	0.0463158
FBXO11	1668.32	0.256456	0.00277982	0.0463263
SLC38A7	498.043	0.421611	0.00279517	0.0465131
RAB3B	1855.43	0.307721	0.00280002	0.046525
SOS1	980.316	0.534112	0.00281948	0.0466924
SUMO3	3537.88	-0.171551	0.00282173	0.0466924
CIRBP	1551.7	0.300265	0.00282612	0.0466924
SH3BP5	1007.86	0.329252	0.0028267	0.0466924
PARG	1123.5	0.204903	0.00283853	0.0468191
RBM19	774.082	0.500052	0.00284972	0.0468868
SETD2	1155.7	0.473841	0.00285097	0.0468868
ALPK2	882.521	0.382532	0.00286159	0.0469928
NUP107	3101.96	0.161311	0.00286984	0.0470269
AQP3	112.875	-0.822983	0.00287203	0.0470269
FRMPD4	181.682	0.540259	0.00290073	0.0474277
ADPRM	114.453	-0.491047	0.00291298	0.047559
BASP1	3150.81	0.140242	0.00291824	0.0475758
CCDC85C	2280.66	0.31367	0.00295521	0.0480622
LIPA	1775.73	-0.166516	0.00295662	0.0480622
ATG12	1657.96	-0.265858	0.00296208	0.0480649
ALG8	1288.02	-0.329323	0.00296533	0.0480649
RNF167	946.55	-0.278442	0.00297774	0.0481805
CEP170	7304.64	0.359742	0.00298139	0.0481805
SNRNP200	5500.79	0.173798	0.00298531	0.0481805
AMBRA1	701.412	0.395088	0.00299292	0.0481973
GGH	1692.06	-0.192184	0.00299988	0.0481973
TOP1	3128.63	0.25505	0.00300412	0.0481973
PRNP	6256.2	-0.118229	0.00300691	0.0481973
ITPR1	174.637	-2.0139	0.00300778	0.0481973
MID1IP1	683.556	-0.275129	0.00304514	0.0487266
ULK1	368.679	0.306646	0.00305042	0.0487418
B2M	62345.1	-0.19433	0.0030653	0.0488436
SMC4	7066.78	0.48405	0.00306548	0.0488436
MRPS15	1457.96	-0.216511	0.00308231	0.0490423
CMTM6	3977.21	-0.177486	0.00308704	0.0490482
CABIN1	693.599	0.579235	0.00311032	0.0493483
IRF1-AS1	140.822	-0.479172	0.00312068	0.049443
PEA15	10182.4	-0.148312	0.00312835	0.0494948
LAP3	6257.65	-0.11117	0.00313747	0.0495694
GLRX3	3090.49	-0.219722	0.00314512	0.0496206
CBFA2T2	288.887	0.481479	0.00314978	0.0496245
ZNF175	387.236	0.806673	0.003156	0.0496529
ABCA3	1256.03	0.290823	0.0031764	0.0498688
LCMT1	652.345	-0.249481	0.00317859	0.0498688

## Sheet: mut+FOXO1 vs mut DEGs
GENE NAME	BaseMean	Log2FoldChange	pvalue	padj
SMAD3	33817.8	-1.72823	5.77004e-103	5.75447e-99
FOXO1	5548.08	5.50815	1.4078e-26	7.01999e-23
NFIC	1432.82	-0.509949	3.79902e-09	1.26292e-05
POLR2A	3473.07	-0.461492	8.95707e-09	2.23322e-05
BAZ2A	2171.33	-0.542583	2.51673e-08	5.01987e-05
MT-ND4	6740.49	-0.517	1.82473e-07	0.000303301
MT-CYB	2537.44	-0.404883	2.25841e-07	0.00032176
MT-CO1	19064.4	-0.308085	7.62905e-07	0.000923885
CSNK1G1	1156.52	-0.328241	8.33748e-07	0.000923885
HCFC1	1391.89	-0.807929	9.47885e-07	0.000945326
ATN1	1781.63	-0.39442	1.75313e-06	0.00158945
NIPAL2	190.689	1.8863	2.68868e-06	0.00208786
MT-ATP6	2147.97	-0.480627	2.86958e-06	0.00208786
CDKN2AIP	870.133	0.507605	2.93092e-06	0.00208786
PLEC	9305.72	-0.469034	3.49995e-06	0.002327
IFT27	248.247	0.790981	4.75926e-06	0.0029665
AKAP8L	895.058	-0.390803	6.2197e-06	0.00364877
HIRA	1096.99	-0.442463	8.81501e-06	0.00466409
MT-ND5	2046.62	-0.617554	9.33883e-06	0.00466409
ZC3H7B	2694.97	-0.312009	9.8473e-06	0.00466409
MT-ND1	2150.55	-0.415224	9.98679e-06	0.00466409
GATAD2A	1441.64	-0.366491	1.02888e-05	0.00466409
MEN1	667.426	-0.360063	1.22788e-05	0.00532421
SMARCA4	1882	-0.338532	1.41334e-05	0.005873
RRBP1	2405.51	-0.517676	2.2689e-05	0.0090511
SELENON	1343.43	-0.38147	2.53958e-05	0.00974124
COL5A1	8031.18	-0.335433	2.73843e-05	0.009861
POM121	1018.29	-0.369176	2.76856e-05	0.009861
GRK2	1031.33	-0.686062	2.9813e-05	0.0102526
LAMA5	2912.87	-0.800494	4.87416e-05	0.0162033
CCDC117	1781.94	0.45738	5.12377e-05	0.0163532
MT-ND2	3515.72	-0.299776	5.2472e-05	0.0163532
CELSR2	250.569	-0.561452	6.18496e-05	0.0186917
CPSF3	1815.42	0.309191	7.06961e-05	0.0202234
KMT2B	430.976	-1.4075	7.09735e-05	0.0202234
PKD1P6	218.511	-0.749466	8.13613e-05	0.0219887
ULK1	368.679	-0.403031	8.15784e-05	0.0219887
VPS33B	336.263	0.911798	0.000105934	0.0275199
CS	5102.15	-0.147875	0.000107618	0.0275199
DLG5	1338.71	-0.488293	0.000114975	0.0286662
PPP1R13L	854.708	-0.349714	0.000121925	0.0293758
YTHDF3	3650.81	0.356056	0.000127317	0.0293758
GCLM	1896.78	0.292335	0.000129554	0.0293758
CBX4	386.559	-0.485984	0.000129604	0.0293758
HSPG2	5130.14	-0.612566	0.000138398	0.030672
COL4A2	38316.5	-0.239927	0.000164559	0.0349657
PRRC2A	4073.9	-0.419808	0.000166574	0.0349657
EHD2	2973.26	-0.380925	0.00016829	0.0349657
CDYL2	447.537	0.618374	0.000205131	0.0413612
SH3BGRL	1253.69	0.191883	0.000209387	0.0413612
RBBP8	1895.71	0.343358	0.000211513	0.0413612
ZNF607	177.219	0.707845	0.000216535	0.0414613
COL18A1	2904.95	-0.372445	0.00022034	0.0414613
GID4	347.759	0.689531	0.000243612	0.0435216
TRAM1	11974	0.163139	0.000244048	0.0435216
SRCAP	891.888	-0.439529	0.000244381	0.0435216
FSTL1	59152.1	0.128501	0.000287281	0.0495111
GNL3L	414.027	-0.468889	0.000287942	0.0495111

## Sheet: mut+FOXO1 vs wt DEGs
GENE NAME	BaseMean	Log2FoldChange	pvalue	padj
SMAD3	33817.8	-3.71077	0	0
FOXL2	5300.55	-1.8767	8.10945e-57	3.87186e-53
FOXO1	5548.08	6.5425	1.02044e-36	3.24806e-33
PMAIP1	4860.8	-0.501239	1.2249e-28	2.92415e-25
CXCL8	1821.98	-0.98995	4.76051e-27	9.09162e-24
TAP1	5774.74	-0.298697	3.26664e-12	5.19886e-09
IFIT2	7672.28	-0.723317	9.18429e-11	1.25287e-07
NFKBIA	2039.02	-0.279621	3.41032e-10	4.07064e-07
F2RL1	975.626	-0.393954	7.9942e-10	8.48185e-07
ATF3	587.933	-1.03551	1.34002e-09	1.27959e-06
ZFP36L2	1236.54	-0.380786	5.9338e-09	5.15108e-06
KDM6A	1766.18	0.773138	6.74212e-09	5.36504e-06
GEM	789.943	-0.446692	1.16067e-08	8.52557e-06
PPP1R15A	2311.22	-0.352451	1.29588e-08	8.83883e-06
HNRNPUL1	5366.81	0.323182	5.01352e-08	3.19161e-05
KIF1C	2226.32	0.315639	1.05283e-07	6.2834e-05
OASL	6444.28	-0.231594	1.35257e-07	7.59748e-05
ALDH5A1	388.183	0.764059	1.89e-07	0.000100264
FAM53C	1389.95	-0.325596	2.80704e-07	0.000141076
TSC22D3	411.119	-0.547076	3.07688e-07	0.000146906
NCOR2	2024.49	0.630501	4.28573e-07	0.000194878
NEAT1	709.033	-0.816348	4.54534e-07	0.000197288
SLC39A14	5780.78	-0.209878	6.20287e-07	0.000251424
ATF4	9444.37	-0.196288	6.31917e-07	0.000251424
FLNA	42549.7	0.350664	6.73273e-07	0.000257163
GEMIN5	1483.38	0.446246	1.05092e-06	0.000379526
TPR	1787.48	0.909697	1.07312e-06	0.000379526
KLF4	282.948	-0.704259	1.6928e-06	0.000577304
CXCL2	236.055	-0.715835	1.88812e-06	0.000621713
TXNIP	3636.26	-0.286491	2.08535e-06	0.000663767
ISG20	1069.33	-0.368156	2.53659e-06	0.00078135
MAP7D3	1094.84	0.596784	2.85115e-06	0.000850802
TUBGCP2	1455.82	0.703635	3.76839e-06	0.00109043
TPM2	8250.16	0.185079	4.22249e-06	0.0011859
SNHG32	1227.51	-0.330311	4.45617e-06	0.00121577
RBFOX2	4817.93	0.199539	5.27102e-06	0.00139814
SLC3A2	8604.97	-0.265403	5.74127e-06	0.00148171
CMAS	808.541	0.508361	7.1836e-06	0.00180516
USP18	4201.27	-0.263762	7.65525e-06	0.00185743
PARP12	2652.12	-0.242339	7.78064e-06	0.00185743
TNFAIP3	1497.19	-0.576744	8.77917e-06	0.00203159
SDC4	4896.91	-0.236085	8.93568e-06	0.00203159
PUM3	1878.61	0.269617	1.10808e-05	0.00246072
ACTN4	16172.5	0.218391	1.14548e-05	0.00247869
TRIB3	2674.11	-0.439227	1.16809e-05	0.00247869
FLNC	8798.27	0.305169	1.35583e-05	0.00281452
CCT8	10089.1	0.170878	1.44864e-05	0.00293037
CUL3	2299.05	0.403547	1.47301e-05	0.00293037
MAFF	986.307	-0.28187	1.71972e-05	0.00330782
SMARCA4	1882	0.342333	1.73203e-05	0.00330782
CMPK2	3477.33	-0.30953	1.92668e-05	0.00360743
LAPTM4A	5637.8	-0.244063	2.0166e-05	0.00370317
NNMT	2371.04	-0.250665	2.11813e-05	0.00381624
XBP1	5365.9	-0.181986	2.21318e-05	0.00391364
KLF10	2562.61	-0.252366	2.45129e-05	0.00425589
PAPSS2	5727.41	0.297885	2.51236e-05	0.00428402
THBS1	56136.8	0.254121	2.62469e-05	0.00439704
PIK3C2A	2643.67	0.360138	2.71524e-05	0.00447032
HES6	236.522	-0.641105	2.94072e-05	0.00475948
NUMA1	1531.3	0.963467	3.02819e-05	0.00481936
AOPEP	813.773	-0.298703	3.39108e-05	0.00530843
ZC3H12A	450.762	-0.49707	3.86441e-05	0.00595096
NUP107	3101.96	0.22231	3.92618e-05	0.00595096
ADM	205.607	-0.677965	4.05061e-05	0.00599831
PARG	1123.5	0.281019	4.13912e-05	0.00599831
GLA	773.933	-0.342789	4.14587e-05	0.00599831
AMIGO2	6790.36	-0.176856	4.31614e-05	0.00615147
PSAT1	6890.73	-0.276617	5.09908e-05	0.00716046
CD63	8981.43	-0.388974	5.45485e-05	0.00754903
MPRIP	4355.3	0.283223	5.79809e-05	0.00790942
MPP6	860.603	0.603049	6.13311e-05	0.00824861
GRPEL1	1296.59	0.347701	6.70606e-05	0.0087827
SLC15A3	2200.88	-0.320901	6.71418e-05	0.0087827
PPIF	3237.35	-0.219935	6.97195e-05	0.00899664
MAFG	1052.42	-0.242479	7.15796e-05	0.00911351
PICALM	8723.92	0.204106	8.28829e-05	0.0104138
EPPK1	226.717	0.68861	8.48165e-05	0.0104338
NUDC	3265.23	0.214949	8.5227e-05	0.0104338
LUZP1	4121.12	0.237303	8.78193e-05	0.010615
POLR1A	1782.92	0.730342	8.90774e-05	0.0106325
ANKMY2	632.106	0.32601	9.19148e-05	0.0108357
MAP1LC3B	4439.86	-0.202677	9.50089e-05	0.0110639
SAT1	1329.17	-0.317403	0.0001029	0.0118383
BASP1	3150.81	0.182806	0.000104138	0.0118383
SESN2	607.371	-0.417322	0.000107916	0.0121234
MCM8	904.826	0.335741	0.0001098	0.0121916
KATNAL1	1150.78	0.320433	0.000116645	0.0127538
NIN	802.454	0.766128	0.000117534	0.0127538
HAX1	1895.49	-0.262268	0.000126207	0.013541
KCTD9	2653.69	0.238641	0.000135042	0.0143279
PIM1	614.684	-0.476974	0.000141944	0.0148947
EFNA1	356.857	-0.442497	0.000147467	0.0153061
TCOF1	941.212	0.641573	0.00015229	0.0156367
EFEMP2	1566.45	0.424008	0.000158895	0.0161414
HTATSF1	1307.23	0.296173	0.000164347	0.0162074
HSPA8	68440.7	0.143695	0.000165415	0.0162074
DDIT4	2667.97	-0.286864	0.000165512	0.0162074
TGIF1	1855.2	-0.277564	0.000166334	0.0162074
RRBP1	2405.51	0.463634	0.000168409	0.0162438
PLAA	1798.29	0.363442	0.000170871	0.0162815
CDCA2	1366.07	0.348244	0.00017221	0.0162815
HSP90AA1	40877.1	0.296955	0.000183912	0.0170862
AEBP1	1231.5	0.408976	0.000186009	0.0170862
MKI67	739.554	0.94659	0.000186976	0.0170862
PHF6	1785	0.17108	0.000189633	0.0170862
TMEM9B	948.447	-0.243737	0.000191169	0.0170862
FTL	15453.2	-0.215699	0.000191457	0.0170862
KPNA2	10852.1	0.18735	0.000203731	0.0180132
BCOR	801.787	1.10153	0.000209436	0.018266
DDX46	1990.31	0.297922	0.000210416	0.018266
ABCE1	7935.89	0.219621	0.00024415	0.0210035
TXNRD2	885.805	-0.22648	0.000249486	0.0211406
HNRNPA1	21335.2	0.157714	0.00025398	0.0211406
SART1	923.47	0.614495	0.000256904	0.0211406
CARNMT1	677.501	0.393561	0.000258017	0.0211406
SENP5	1191.87	0.350739	0.000259135	0.0211406
PIM3	1073.33	-0.31671	0.000260666	0.0211406
SHFL	1086.79	-0.357048	0.000262939	0.0211406
ECPAS	3571.63	0.30159	0.000263455	0.0211406
FAM120A	4511.06	0.151644	0.000268276	0.021348
SLC7A5	10364.3	-0.239345	0.000274275	0.021538
FRA10AC1	348.507	1.2773	0.000277139	0.021538
EIF4B	7784.46	0.181183	0.00027743	0.021538
MYLIP	282.343	-0.471612	0.00028866	0.022229
TPX2	6665.09	0.212465	0.000290986	0.022229
TCP1	8723.08	0.147382	0.00029477	0.0223394
SPDL1	2974.51	0.489861	0.000307416	0.0229226
SMIM14	1205.17	-0.373391	0.000307983	0.0229226
ZNF518A	629.152	0.598586	0.000309667	0.0229226
TBC1D2B	1237.34	0.783155	0.000312628	0.0229637
MID1IP1	683.556	-0.335762	0.000315249	0.0229794
TBC1D31	471.671	0.432486	0.000321434	0.0232528
HNRNPA3	10702.8	0.186882	0.000329893	0.0236854
NES	1067.01	0.374628	0.000337151	0.0240258
ABCG2	305.414	0.526902	0.000344657	0.0240386
ISG15	14774.9	-0.27891	0.000344734	0.0240386
KMT2A	809.65	0.812405	0.000345845	0.0240386
PA2G4	7811.52	0.119905	0.000348536	0.0240386
ADAM12	449.928	0.448584	0.00035024	0.0240386
SEMA3C	4483.47	0.221512	0.000352436	0.0240386
NEU1	1074.79	-0.267855	0.000364843	0.0246594
CDKN2D	230.538	-0.415161	0.000366701	0.0246594
IRAK2	678.23	-0.276189	0.000370426	0.0247356
SPTSSA	871.194	-0.269957	0.000377189	0.0250124
HDLBP	11238.2	0.244563	0.000417794	0.0274985
CAPN2	14754.5	0.142209	0.000422128	0.0274985
ESF1	585.971	0.411468	0.00042332	0.0274985
TNFRSF11A	309.574	0.472148	0.000440888	0.0282654
SCAMP3	1126.77	-0.233796	0.000441492	0.0282654
SLC38A5	352.285	-0.432973	0.000445891	0.0282654
EP400	599.904	0.584225	0.000448168	0.0282654
RIN1	470.832	0.771663	0.000449926	0.0282654
PFAS	1832.29	0.305228	0.000457628	0.028529
SELENOH	1174.09	-0.250089	0.000460097	0.028529
LYAR	828.759	0.25344	0.000474631	0.0290995
EDEM3	1432.55	0.535296	0.000475393	0.0290995
TRA2A	1437.84	0.331131	0.000483506	0.0294076
SOD2	3166.63	-0.32518	0.000522299	0.031525
MALL	607.368	0.321395	0.000524922	0.031525
BORA	580.007	0.297566	0.000536728	0.0320326
DNAJC7	2277.8	0.216263	0.000540088	0.0320329
NPAT	880.304	0.569974	0.000545636	0.0321622
S1PR1	1108.91	-0.245147	0.000562557	0.0329562
FSTL1	59152.1	0.12191	0.000587779	0.0342238
INPP5B	302.615	0.639812	0.000593777	0.0343635
CTSZ	2999.55	0.141695	0.000611742	0.0351899
COL4A2	38316.5	0.217683	0.000639051	0.0364368
SNRNP70	2649.48	0.21318	0.000641049	0.0364368
RBMS1	2834.49	0.143814	0.000647485	0.0365848
RNF7	1322.49	-0.23159	0.000653608	0.0367135
SRP72	6551.53	0.177065	0.000664967	0.0368762
GAPVD1	2077.51	0.37228	0.000667264	0.0368762
CKAP2	5190.78	0.257417	0.000668088	0.0368762
RECQL4	314.331	-0.705075	0.000676523	0.0371271
SYNM	330.325	0.457808	0.000686828	0.0374772
EFEMP1	24121.5	0.145699	0.000697626	0.0378396
RNF167	946.55	-0.318111	0.000701393	0.0378396
TMX1	2639.65	-0.201679	0.000708427	0.0380043
NEMF	767.035	0.450714	0.000714522	0.0381171
UBC	39594.2	0.165908	0.00073293	0.0386701
MOB1A	5181.74	-0.199645	0.00073319	0.0386701
TMEM44	543.81	-0.386575	0.000737035	0.0386701
SARS1	6503.43	-0.131274	0.000746262	0.0389164
ISCU	1126.29	-0.211756	0.000749881	0.0389164
MTIF2	1041.6	0.479732	0.000769778	0.039733
TRUB1	1511.92	-0.235652	0.00078406	0.0402526
RHBDD2	776.945	-0.390395	0.00078885	0.040282
HMMR	3247.68	0.309002	0.00079585	0.0402949
PPM1G	3701.41	0.142342	0.000797542	0.0402949
SHMT2	6202.68	-0.186906	0.000805267	0.0404416
GRK3	529.733	0.52942	0.000808917	0.0404416
RELB	557.91	-0.368278	0.000828615	0.0412107
HMGCS1	1308.58	0.26153	0.000833471	0.0412374
KIF23	3300.53	0.242709	0.000846809	0.0416599
HSP90AB1	51450.8	0.133463	0.000850736	0.0416599
BCLAF1	4909.46	0.324138	0.000858957	0.0418478
TMEM165	2898.26	-0.19396	0.000871221	0.0422299
DNM2	3139.5	0.155003	0.000882054	0.042539
CHD7	456.498	1.10294	0.000898615	0.04312
U2SURP	3963.92	0.307187	0.000918639	0.0438604
TRAF1	221.441	-0.421377	0.000926123	0.0439977
OBSL1	501.691	-0.352902	0.000931504	0.0440343
UBE2L6	4579.24	-0.222116	0.000942998	0.0443581
OAS1	7030.48	-0.126995	0.000949681	0.0444534
RANBP3	967.874	0.534901	0.000957123	0.0445833
PHLDB1	2197.06	0.255325	0.000970409	0.0446252
NRP2	2204.44	0.685819	0.000977394	0.0446252
PPIL2	574.194	0.478966	0.000982158	0.0446252
GADD45A	2633.98	-0.222276	0.000992953	0.0446252
HNRNPAB	4478.99	0.125138	0.000996516	0.0446252
C17orf80	944.885	0.323969	0.0010012	0.0446252
TIAM1	410.91	0.487874	0.00100243	0.0446252
SF3B2	6821.06	0.188305	0.00100414	0.0446252
SLC12A2	752.366	0.635811	0.00100592	0.0446252
ZNF185	2069.94	0.159133	0.0010093	0.0446252
TNFRSF10B	3618.86	-0.177097	0.00100943	0.0446252
HNRNPA1P48	1258.63	0.313291	0.00101812	0.0448018
TAF3	369.078	0.401364	0.00102853	0.0450524
GTF3C5	1592.91	0.249183	0.00104921	0.0456472
ERCC8	415.625	-0.415016	0.00105167	0.0456472
RP2	1130.77	-0.242032	0.00105715	0.0456774
SLC35B2	1563.35	-0.200643	0.00106837	0.0458114
CCDC82	1246.03	0.650269	0.00106984	0.0458114
IL1R1	690.318	0.392806	0.0010861	0.0462996
THEMIS2	538.646	-0.321018	0.00109986	0.0465847
PIEZO2	1824.69	0.604779	0.00110659	0.0465847
RASSF1	625.553	-0.290596	0.00110742	0.0465847
CLDN1	564.803	-0.298419	0.00112658	0.047183
PLXNA2	778.542	0.527906	0.00118587	0.0494268
EIF4G1	11675.7	0.201709	0.00119051	0.0494268
