# Supplementary material for: FOXO1 mitigates the SMAD3/FOXL2C134W transcriptomic effect in a model of human adult granulosa cell tumor
Source: J Transl Med. 2021 Feb 27;19:90. doi: 10.1186/s12967-021-02754-0 (PMC7913442; doi:10.1186/s12967-021-02754-0)
Supplement: Supplementary file 2 — Additional file 2: Table S1. List of the significant gene annotation sets. Tables S2–S4: Genes and GO Categories. [file 12967_2021_2754_MOESM2_ESM.zip › Additional file 2/TABLE S2_ALL_metascape_result.DEG_mut_vs_wt.xlsx]

## Sheet: Annotation
Input ID	Gene ID	Type	Tax ID	Homologene Gene ID	Homologene Gene Tax ID	Gene Symbol	Description	Biological Process (GO)	Kinase Class (UniProt)	Protein Function (Protein Atlas)	Subcellular Location (Protein Atlas)	Drug (DrugBank)	Canonical Pathways	Hallmark Gene Sets	GO:0001568 blood vessel development	GO:0034330 cell junction organization	R-HSA-913531 Interferon Signaling	GO:0043009 chordate embryonic development	GO:0008380 RNA splicing	R-HSA-9006934 Signaling by Receptor Tyrosine	GO:0019058 viral life cycle	GO:0097435 supramolecular fiber organizat	GO:0048729 tissue morphogenesis	GO:0031589 cell-substrate adhesion	GO:0000904 cell morphogenesis involved in	GO:0070848 response to growth factor	GO:0009612 response to mechanical stimulu	hsa04510 Focal adhesion	GO:0042060 wound healing	GO:0030155 regulation of cell adhesion	GO:0071496 cellular response to external	GO:0006913 nucleocytoplasmic transport	GO:0010506 regulation of autophagy	GO:0030335 positive regulation of cell mi
SMAD3	4088	symbol	H. sapiens	4088	H. sapiens	SMAD3	SMAD family member 3	GO:0019049 evasion or tolerance of host defenses by virus;GO:0097296 activation of cysteine-type endopeptidase activity involved in apoptotic signaling pathway;GO:0044415 evasion or tolerance of host defenses		Transcription factors	Cytosol;Nucleoplasm(Enhanced)		(M228)PID SMAD2 3PATHWAY; (M286)PID TGFBR PATHWAY; (M254)PID MYC REPRESS PATHWAY	(M5896)HALLMARK TGF BETA SIGNALING; (M5942)HALLMARK UV RESPONSE DN; (M5890)HALLMARK TNFA SIGNALING VIA NFKB	0.0	1.0	0.0	1.0	0.0	0.0	0.0	1.0	1.0	1.0	1.0	1.0	0.0	0.0	1.0	1.0	0.0	1.0	0.0	1.0
FOXL2	668	symbol	H. sapiens	668	H. sapiens	FOXL2	forkhead box L2	GO:0033686 positive regulation of luteinizing hormone secretion;GO:0046881 positive regulation of follicle-stimulating hormone secretion;GO:0032278 positive regulation of gonadotropin secretion		Transcription factors/Helix-turn-helix domains	Cytokinetic bridge;Nucleus(Supported)				0.0	1.0	1.0	1.0	0.0	0.0	0.0	0.0	1.0	0.0	0.0	0.0	0.0	0.0	0.0	0.0	0.0	0.0	0.0	0.0
PMAIP1	5366	symbol	H. sapiens	5366	H. sapiens	PMAIP1	phorbol-12-myristate-13-acetate-induced protein 1	GO:1900740 positive regulation of protein insertion into mitochondrial membrane involved in apoptotic signaling pathway;GO:1900739 regulation of protein insertion into mitochondrial membrane involved in apoptotic signaling pathway;GO:1901030 positive regulation of mitochondrial outer membrane permeabilization involved in apoptotic signaling pathway			Vesicles(Approved)		(M256)PID TAP63 PATHWAY; (M66)PID MYC ACTIV PATHWAY; (M145)PID P53 DOWNSTREAM PATHWAY	(M5902)HALLMARK APOPTOSIS; (M5906)HALLMARK ESTROGEN RESPONSE EARLY	0.0	0.0	1.0	0.0	0.0	0.0	1.0	1.0	0.0	0.0	0.0	0.0	0.0	0.0	0.0	0.0	1.0	1.0	0.0	0.0
CXCL8	3576	symbol	H. sapiens	3576	H. sapiens	CXCL8	C-X-C motif chemokine ligand 8	GO:2000535 regulation of entry of bacterium into host cell;GO:0045091 regulation of single stranded viral RNA replication via double stranded DNA intermediate;GO:0090023 positive regulation of neutrophil chemotaxis				ABT-510 (Interleukin-8 receptor binding);MDX-018 (Interleukin-8 receptor binding);Rivanicline (Interleukin-8 receptor binding)	(M251)PID SYNDECAN 3 PATHWAY; (M252)PID IL8 CXCR1 PATHWAY; (M240)PID SYNDECAN 2 PATHWAY	(M5932)HALLMARK INFLAMMATORY RESPONSE; (M5930)HALLMARK EPITHELIAL MESENCHYMAL TRANSITION	1.0	0.0	0.0	0.0	0.0	0.0	1.0	0.0	1.0	0.0	1.0	1.0	0.0	0.0	0.0	1.0	0.0	0.0	0.0	1.0
SMARCA4	6597	symbol	H. sapiens	6597	H. sapiens	SMARCA4	SWI/SNF related, matrix associated, actin dependent regulator of chromatin, subfamily a, member 4	GO:1902661 positive regulation of glucose mediated signaling pathway;GO:1902659 regulation of glucose mediated signaling pathway;GO:0060766 negative regulation of androgen receptor signaling pathway			Nucleoplasm(Supported)		(M119)PID ERB GENOMIC PATHWAY; (M279)PID RB 1PATHWAY; (M223)PID BETA CATENIN NUC PATHWAY		0.0	0.0	0.0	0.0	0.0	0.0	1.0	0.0	0.0	0.0	0.0	0.0	0.0	0.0	0.0	0.0	0.0	0.0	0.0	0.0
NFKBIA	4792	symbol	H. sapiens	4792	H. sapiens	NFKBIA	NFKB inhibitor alpha	GO:0070427 nucleotide-binding oligomerization domain containing 1 signaling pathway;GO:0070431 nucleotide-binding oligomerization domain containing 2 signaling pathway;GO:0070423 nucleotide-binding oligomerization domain containing signaling pathway		Transcription factors/Immunoglobulin fold	Cytosol(Enhanced)	Acetylsalicylic acid (Ubiquitin protein ligase binding)	(M26)PID NFKAPPAB ATYPICAL PATHWAY; (M37)PID NFKAPPAB CANONICAL PATHWAY; (M7416)ST GAQ PATHWAY	(M5941)HALLMARK UV RESPONSE UP; (M5890)HALLMARK TNFA SIGNALING VIA NFKB; (M5932)HALLMARK INFLAMMATORY RESPONSE	0.0	0.0	1.0	0.0	0.0	0.0	0.0	0.0	0.0	0.0	0.0	0.0	1.0	0.0	0.0	0.0	0.0	1.0	0.0	0.0
FLNA	2316	symbol	H. sapiens	2316	H. sapiens	FLNA	filamin A	GO:1905000 regulation of membrane repolarization during atrial cardiac muscle cell action potential;GO:0098914 membrane repolarization during atrial cardiac muscle cell action potential;GO:0098910 regulation of atrial cardiac muscle cell action potential		Transporters/Accessory Factors Involved in Transport	Actin filaments;Cytosol;Plasma membrane(Enhanced)		(M23)PID WNT NONCANONICAL PATHWAY; (M16801)SIG REGULATION OF THE ACTIN CYTOSKELETON BY RHO GTPASES; (M34)PID TCR PATHWAY	(M5893)HALLMARK MITOTIC SPINDLE; (M5950)HALLMARK ALLOGRAFT REJECTION; (M5930)HALLMARK EPITHELIAL MESENCHYMAL TRANSITION	0.0	1.0	1.0	1.0	0.0	0.0	1.0	1.0	1.0	1.0	1.0	0.0	0.0	1.0	1.0	1.0	0.0	1.0	0.0	1.0
RRBP1	6238	symbol	H. sapiens	6238	H. sapiens	RRBP1	ribosome binding protein 1	GO:0001649 osteoblast differentiation;GO:0001503 ossification;GO:0006412 translation			Endoplasmic reticulum(Enhanced)				0.0	0.0	0.0	0.0	0.0	0.0	0.0	0.0	0.0	0.0	0.0	0.0	0.0	0.0	0.0	0.0	0.0	0.0	0.0	0.0
FLNC	2318	symbol	H. sapiens	2318	H. sapiens	FLNC	filamin C	GO:0048747 muscle fiber development;GO:0055002 striated muscle cell development;GO:0055001 muscle cell development		Transporters/Accessory Factors Involved in Transport	Cytosol;Plasma membrane(Supported)		(M16801)SIG REGULATION OF THE ACTIN CYTOSKELETON BY RHO GTPASES	(M5915)HALLMARK APICAL JUNCTION	0.0	1.0	0.0	0.0	0.0	0.0	0.0	0.0	0.0	0.0	0.0	0.0	0.0	1.0	0.0	0.0	0.0	0.0	0.0	0.0
TAP1	6890	symbol	H. sapiens	6890	H. sapiens	TAP1	transporter 1, ATP binding cassette subfamily B member	GO:1990668 vesicle fusion with endoplasmic reticulum-Golgi intermediate compartment (ERGIC) membrane;GO:0046967 cytosol to ER transport;GO:0002479 antigen processing and presentation of exogenous peptide antigen via MHC class I, TAP-dependent		Transporters/Primary Active Transporters	Endoplasmic reticulum(Supported)Microtubule organizing center(Approved)		(M145)PID P53 DOWNSTREAM PATHWAY	(M5911)HALLMARK INTERFERON ALPHA RESPONSE; (M5941)HALLMARK UV RESPONSE UP; (M5902)HALLMARK APOPTOSIS	0.0	0.0	0.0	0.0	0.0	0.0	0.0	0.0	0.0	0.0	0.0	0.0	0.0	0.0	0.0	0.0	0.0	0.0	0.0	0.0
NFIC	4782	symbol	H. sapiens	4782	H. sapiens	NFIC	nuclear factor I C	GO:0042475 odontogenesis of dentin-containing tooth;GO:0042476 odontogenesis;GO:0000122 negative regulation of transcription by RNA polymerase II		Transcription factors	Nucleus(Enhanced)Nucleoli fibrillar center(Supported)		(M285)PID HNF3A PATHWAY		0.0	0.0	0.0	0.0	0.0	0.0	0.0	0.0	0.0	0.0	0.0	0.0	0.0	0.0	0.0	0.0	0.0	0.0	0.0	0.0
PLEC	5339	symbol	H. sapiens	5339	H. sapiens	PLEC	plectin	GO:0031581 hemidesmosome assembly;GO:0045104 intermediate filament cytoskeleton organization;GO:0007044 cell-substrate junction assembly			Cytosol;Focal adhesion sites;Intermediate filaments(Enhanced)			(M5947)HALLMARK IL2 STAT5 SIGNALING	0.0	1.0	0.0	0.0	0.0	0.0	0.0	0.0	0.0	1.0	0.0	0.0	0.0	0.0	1.0	0.0	0.0	0.0	0.0	0.0
KIF1C	10749	symbol	H. sapiens	10749	H. sapiens	KIF1C	kinesin family member 1C	GO:1990049 retrograde neuronal dense core vesicle transport;GO:1990048 anterograde neuronal dense core vesicle transport;GO:0099519 dense core granule cytoskeletal transport							0.0	0.0	0.0	0.0	0.0	0.0	0.0	0.0	0.0	0.0	0.0	0.0	0.0	0.0	0.0	0.0	0.0	0.0	0.0	0.0
COL5A1	1289	symbol	H. sapiens	1289	H. sapiens	COL5A1	collagen type V alpha 1 chain	GO:1903225 negative regulation of endodermal cell differentiation;GO:0035313 wound healing, spreading of epidermal cells;GO:1903224 regulation of endodermal cell differentiation			Vesicles(Approved)		(M3005)NABA COLLAGENS; (M198)PID SYNDECAN 1 PATHWAY; (M236)PID DELTA NP63 PATHWAY	(M5930)HALLMARK EPITHELIAL MESENCHYMAL TRANSITION; (M5891)HALLMARK HYPOXIA; (M5937)HALLMARK GLYCOLYSIS	1.0	0.0	0.0	0.0	0.0	1.0	0.0	1.0	1.0	0.0	1.0	0.0	0.0	0.0	1.0	0.0	0.0	0.0	0.0	0.0
MKI67	4288	symbol	H. sapiens	4288	H. sapiens	MKI67	marker of proliferation Ki-67	GO:0007088 regulation of mitotic nuclear division;GO:1902275 regulation of chromatin organization;GO:0051983 regulation of chromosome segregation			Nuclear bodies;Nucleoli;Nucleus(Enhanced)			(M5901)HALLMARK G2M CHECKPOINT; (M5925)HALLMARK E2F TARGETS	0.0	0.0	0.0	0.0	0.0	0.0	0.0	0.0	0.0	0.0	0.0	0.0	0.0	0.0	0.0	0.0	0.0	0.0	0.0	0.0
IFIT2	3433	symbol	H. sapiens	3433	H. sapiens	IFIT2	interferon induced protein with tetratricopeptide repeats 2	GO:0035457 cellular response to interferon-alpha;GO:0060337 type I interferon signaling pathway;GO:0035455 response to interferon-alpha			Vesicles(Approved)			(M5911)HALLMARK INTERFERON ALPHA RESPONSE; (M5890)HALLMARK TNFA SIGNALING VIA NFKB; (M5913)HALLMARK INTERFERON GAMMA RESPONSE	0.0	0.0	1.0	0.0	0.0	0.0	1.0	0.0	0.0	0.0	0.0	0.0	0.0	0.0	0.0	0.0	0.0	0.0	0.0	0.0
F2RL1	2150	symbol	H. sapiens	2150	H. sapiens	F2RL1	F2R like trypsin receptor 1	GO:0070963 positive regulation of neutrophil mediated killing of gram-negative bacterium;GO:1900135 positive regulation of renin secretion into blood stream;GO:0070962 positive regulation of neutrophil mediated killing of bacterium		G-protein coupled receptors/GPCRs excl olfactory receptors;Transporters	Plasma membrane(Approved)		(M15743)ST GA12 PATHWAY	(M5890)HALLMARK TNFA SIGNALING VIA NFKB; (M5953)HALLMARK KRAS SIGNALING UP	0.0	1.0	0.0	0.0	0.0	0.0	1.0	1.0	0.0	0.0	1.0	0.0	0.0	0.0	1.0	1.0	0.0	0.0	0.0	1.0
COL4A2	1284	symbol	H. sapiens	1284	H. sapiens	COL4A2	collagen type IV alpha 2 chain	GO:0038063 collagen-activated tyrosine kinase receptor signaling pathway;GO:0035987 endodermal cell differentiation;GO:0016525 negative regulation of angiogenesis			Vesicles(Supported)		(M5887)NABA BASEMENT MEMBRANES; (M3005)NABA COLLAGENS; (M5884)NABA CORE MATRISOME	(M5921)HALLMARK COMPLEMENT; (M5909)HALLMARK MYOGENESIS; (M5930)HALLMARK EPITHELIAL MESENCHYMAL TRANSITION	1.0	0.0	0.0	0.0	0.0	1.0	0.0	0.0	1.0	0.0	1.0	1.0	0.0	1.0	0.0	0.0	0.0	0.0	0.0	0.0
POLR2A	5430	symbol	H. sapiens	5430	H. sapiens	POLR2A	RNA polymerase II subunit A	GO:0050434 positive regulation of viral transcription;GO:0046782 regulation of viral transcription;GO:0001172 transcription, RNA-templated		Enzymes/ENZYME proteins/Transferases;RNA polymerase related proteins	Nucleoplasm(Enhanced)			(M5898)HALLMARK DNA REPAIR	0.0	0.0	1.0	0.0	1.0	1.0	1.0	0.0	0.0	0.0	0.0	1.0	0.0	0.0	0.0	0.0	0.0	0.0	0.0	0.0
NCOR2	9612	symbol	H. sapiens	9612	H. sapiens	NCOR2	nuclear receptor corepressor 2	GO:0072365 regulation of cellular ketone metabolic process by negative regulation of transcription from RNA polymerase II promoter;GO:1903799 negative regulation of production of miRNAs involved in gene silencing by miRNA;GO:0060766 negative regulation of androgen receptor signaling pathway		Transcription factors/Helix-turn-helix domains	Nucleoplasm(Supported)		(M162)PID RXR VDR PATHWAY; (M207)PID RETINOIC ACID PATHWAY; (M30)PID HDAC CLASSII PATHWAY	(M5895)HALLMARK WNT BETA CATENIN SIGNALING; (M5896)HALLMARK TGF BETA SIGNALING; (M5907)HALLMARK ESTROGEN RESPONSE LATE	0.0	0.0	1.0	0.0	0.0	0.0	0.0	0.0	0.0	0.0	0.0	0.0	0.0	0.0	1.0	0.0	0.0	0.0	0.0	0.0
FAM120A	23196	symbol	H. sapiens	23196	H. sapiens	FAM120A	family with sequence similarity 120A				Cytosol(Enhanced)			(M5926)HALLMARK MYC TARGETS V1	0.0	0.0	0.0	0.0	0.0	0.0	0.0	0.0	0.0	0.0	0.0	0.0	0.0	0.0	0.0	0.0	0.0	0.0	0.0	0.0
HSPG2	3339	symbol	H. sapiens	3339	H. sapiens	HSPG2	heparan sulfate proteoglycan 2	GO:0016525 negative regulation of angiogenesis;GO:0001523 retinoid metabolic process;GO:0006027 glycosaminoglycan catabolic process			Cytosol;Nucleoplasm;Plasma membrane(Approved)	Palifermin (Protein c-terminus binding)	(M5882)NABA PROTEOGLYCANS; (M5887)NABA BASEMENT MEMBRANES; (M5884)NABA CORE MATRISOME		1.0	0.0	0.0	0.0	0.0	0.0	0.0	0.0	0.0	1.0	1.0	0.0	0.0	0.0	0.0	0.0	0.0	0.0	0.0	0.0
EPPK1	83481	symbol	H. sapiens	83481	H. sapiens	EPPK1	epiplakin 1	GO:0051548 negative regulation of keratinocyte migration;GO:1905041 regulation of epithelium regeneration;GO:0045110 intermediate filament bundle assembly			Intermediate filaments(Enhanced)				0.0	0.0	0.0	0.0	0.0	0.0	0.0	1.0	0.0	0.0	0.0	0.0	0.0	0.0	1.0	0.0	0.0	0.0	0.0	1.0
OASL	8638	symbol	H. sapiens	8638	H. sapiens	OASL	2'-5'-oligoadenylate synthetase like	GO:0045071 negative regulation of viral genome replication;GO:0060700 regulation of ribonuclease activity;GO:1903901 negative regulation of viral life cycle			Cytosol(Supported)Nucleoplasm(Approved)			(M5911)HALLMARK INTERFERON ALPHA RESPONSE; (M5913)HALLMARK INTERFERON GAMMA RESPONSE	0.0	0.0	1.0	0.0	0.0	0.0	1.0	0.0	0.0	0.0	0.0	0.0	0.0	0.0	0.0	0.0	0.0	0.0	0.0	0.0
EIF4G1	1981	symbol	H. sapiens	1981	H. sapiens	EIF4G1	eukaryotic translation initiation factor 4 gamma 1	GO:1905618 positive regulation of miRNA mediated inhibition of translation;GO:1905612 positive regulation of mRNA cap binding;GO:1905537 positive regulation of eukaryotic translation initiation factor 4F complex assembly			Cytosol(Enhanced)		(M66)PID MYC ACTIV PATHWAY	(M5922)HALLMARK UNFOLDED PROTEIN RESPONSE	0.0	0.0	1.0	0.0	1.0	0.0	0.0	1.0	0.0	0.0	1.0	0.0	0.0	0.0	0.0	0.0	1.0	0.0	1.0	0.0
ACTN4	81	symbol	H. sapiens	81	H. sapiens	ACTN4	actinin alpha 4	GO:0032417 positive regulation of sodium:proton antiporter activity;GO:0032415 regulation of sodium:proton antiporter activity;GO:2000651 positive regulation of sodium ion transmembrane transporter activity			Cytosol;Nuclear bodies(Approved)		(M186)PID PDGFRB PATHWAY	(M5893)HALLMARK MITOTIC SPINDLE; (M5915)HALLMARK APICAL JUNCTION	0.0	1.0	0.0	0.0	0.0	0.0	0.0	1.0	0.0	1.0	1.0	0.0	0.0	1.0	0.0	1.0	0.0	0.0	0.0	1.0
EP400	57634	symbol	H. sapiens	57634	H. sapiens	EP400	E1A binding protein p400	GO:0043968 histone H2A acetylation;GO:0043967 histone H4 acetylation;GO:0016573 histone acetylation			Nucleus(Supported)				0.0	0.0	0.0	0.0	0.0	0.0	0.0	0.0	0.0	0.0	0.0	0.0	0.0	0.0	0.0	0.0	0.0	0.0	0.0	0.0
PRRC2A	7916	symbol	H. sapiens	7916	H. sapiens	PRRC2A	proline rich coiled-coil 2A				Cytosol;Nucleoplasm(Supported)Plasma membrane(Uncertain)				0.0	0.0	0.0	0.0	0.0	0.0	0.0	0.0	0.0	0.0	0.0	0.0	0.0	0.0	0.0	0.0	0.0	0.0	0.0	0.0
XBP1	7494	symbol	H. sapiens	7494	H. sapiens	XBP1	X-box binding protein 1	GO:1900100 positive regulation of plasma cell differentiation;GO:1900098 regulation of plasma cell differentiation;GO:0035470 positive regulation of vascular wound healing		Transcription factors/Basic domains			(M285)PID HNF3A PATHWAY; (M200)PID ERA GENOMIC PATHWAY	(M5922)HALLMARK UNFOLDED PROTEIN RESPONSE; (M5947)HALLMARK IL2 STAT5 SIGNALING; (M5924)HALLMARK MTORC1 SIGNALING	1.0	1.0	1.0	0.0	0.0	0.0	0.0	0.0	0.0	0.0	0.0	0.0	0.0	0.0	1.0	1.0	1.0	0.0	1.0	1.0
PHRF1	57661	symbol	H. sapiens	57661	H. sapiens	PHRF1	PHD and ring finger domains 1	GO:0006397 mRNA processing;GO:0016071 mRNA metabolic process;GO:0006396 RNA processing							0.0	0.0	0.0	0.0	1.0	0.0	0.0	0.0	0.0	0.0	0.0	0.0	0.0	0.0	0.0	0.0	0.0	0.0	0.0	0.0
PPP1R13L	10848	symbol	H. sapiens	10848	H. sapiens	PPP1R13L	protein phosphatase 1 regulatory subunit 13 like	GO:0003215 cardiac right ventricle morphogenesis;GO:0031076 embryonic camera-type eye development;GO:0003208 cardiac ventricle morphogenesis		Transcription factors/Immunoglobulin fold	Cytosol(Enhanced)		(M261)PID P53 REGULATION PATHWAY		0.0	0.0	0.0	0.0	0.0	0.0	0.0	0.0	1.0	0.0	0.0	0.0	0.0	0.0	0.0	0.0	0.0	0.0	0.0	0.0
CELSR2	1952	symbol	H. sapiens	1952	H. sapiens	CELSR2	cadherin EGF LAG seven-pass G-type receptor 2	GO:0021999 neural plate anterior/posterior regionalization;GO:0060071 Wnt signaling pathway, planar cell polarity pathway;GO:0060897 neural plate regionalization		G-protein coupled receptors/{Family 2 (B) receptors,GPCRs excl olfactory receptors}	Cytosol(Approved)			(M5956)HALLMARK KRAS SIGNALING DN; (M5907)HALLMARK ESTROGEN RESPONSE LATE; (M5906)HALLMARK ESTROGEN RESPONSE EARLY	0.0	0.0	0.0	0.0	0.0	0.0	0.0	0.0	1.0	0.0	1.0	0.0	0.0	0.0	0.0	1.0	0.0	0.0	0.0	0.0
ATN1	1822	symbol	H. sapiens	1822	H. sapiens	ATN1	atrophin 1	GO:0051402 neuron apoptotic process;GO:0000122 negative regulation of transcription by RNA polymerase II;GO:0070997 neuron death			Nucleoplasm(Enhanced)				0.0	0.0	0.0	0.0	0.0	0.0	0.0	0.0	0.0	0.0	0.0	0.0	0.0	0.0	0.0	0.0	0.0	0.0	0.0	0.0
MPRIP	23164	symbol	H. sapiens	23164	H. sapiens	MPRIP	myosin phosphatase Rho interacting protein				Actin filaments(Supported)Cytosol(Approved)				0.0	0.0	0.0	0.0	0.0	0.0	0.0	0.0	0.0	0.0	0.0	0.0	0.0	0.0	0.0	0.0	0.0	0.0	0.0	0.0
MAP1B	4131	symbol	H. sapiens	4131	H. sapiens	MAP1B	microtubule associated protein 1B	GO:0051915 induction of synaptic plasticity by chemical substance;GO:0051914 positive regulation of synaptic plasticity by chemical substance;GO:0051913 regulation of synaptic plasticity by chemical substance			Cytosol(Enhanced)		(M163)PID LIS1 PATHWAY; (M69)PID REELIN PATHWAY; (M108)PID NETRIN PATHWAY	(M5942)HALLMARK UV RESPONSE DN	0.0	0.0	0.0	0.0	0.0	0.0	0.0	1.0	0.0	0.0	1.0	1.0	1.0	0.0	1.0	0.0	1.0	1.0	0.0	0.0
NAV1	89796	symbol	H. sapiens	89796	H. sapiens	NAV1	neuron navigator 1	GO:0001578 microtubule bundle formation;GO:0001764 neuron migration;GO:0000226 microtubule cytoskeleton organization			Microtubules(Approved)				0.0	0.0	0.0	0.0	0.0	0.0	0.0	0.0	0.0	0.0	0.0	0.0	0.0	0.0	0.0	0.0	0.0	0.0	0.0	0.0
TPR	7175	symbol	H. sapiens	7175	H. sapiens	TPR	translocated promoter region, nuclear basket protein	GO:0090267 positive regulation of mitotic cell cycle spindle assembly checkpoint;GO:0090266 regulation of mitotic cell cycle spindle assembly checkpoint;GO:1903504 regulation of mitotic spindle checkpoint		Transporters/Transporter channels and pores	Nuclear membrane(Enhanced)				0.0	0.0	1.0	0.0	1.0	0.0	1.0	1.0	0.0	0.0	0.0	1.0	0.0	0.0	0.0	0.0	0.0	1.0	0.0	0.0
BAZ2A	11176	symbol	H. sapiens	11176	H. sapiens	BAZ2A	bromodomain adjacent to zinc finger domain 2A	GO:0001188 RNA polymerase I preinitiation complex assembly;GO:0000183 chromatin silencing at rDNA;GO:0006361 transcription initiation from RNA polymerase I promoter			Nuclear speckles(Enhanced)			(M5905)HALLMARK ADIPOGENESIS	0.0	0.0	0.0	0.0	0.0	0.0	0.0	0.0	0.0	0.0	0.0	0.0	0.0	0.0	0.0	0.0	0.0	0.0	0.0	0.0
GEM	2669	symbol	H. sapiens	2669	H. sapiens	GEM	GTP binding protein overexpressed in skeletal muscle	GO:1901842 negative regulation of high voltage-gated calcium channel activity;GO:1901386 negative regulation of voltage-gated calcium channel activity;GO:1901841 regulation of high voltage-gated calcium channel activity						(M5890)HALLMARK TNFA SIGNALING VIA NFKB; (M5930)HALLMARK EPITHELIAL MESENCHYMAL TRANSITION	0.0	0.0	0.0	0.0	0.0	0.0	0.0	0.0	0.0	0.0	0.0	0.0	0.0	0.0	0.0	0.0	0.0	0.0	0.0	0.0
MAP1A	4130	symbol	H. sapiens	4130	H. sapiens	MAP1A	microtubule associated protein 1A	GO:0099642 retrograde axonal protein transport;GO:1902817 negative regulation of protein localization to microtubule;GO:0099641 anterograde axonal protein transport			Cytosol(Approved)	Estramustine (Structural molecule activity)			0.0	0.0	0.0	0.0	0.0	0.0	0.0	1.0	0.0	0.0	1.0	0.0	0.0	0.0	0.0	0.0	0.0	1.0	0.0	0.0
ZC3H7B	23264	symbol	H. sapiens	23264	H. sapiens	ZC3H7B	zinc finger CCCH-type containing 7B	GO:0035196 production of miRNAs involved in gene silencing by miRNA;GO:0070918 production of small RNA involved in gene silencing by RNA;GO:0031050 dsRNA processing			Cytosol(Uncertain)				0.0	0.0	0.0	0.0	0.0	0.0	0.0	0.0	0.0	0.0	0.0	0.0	0.0	0.0	0.0	0.0	0.0	0.0	0.0	0.0
OAS1	4938	symbol	H. sapiens	4938	H. sapiens	OAS1	2'-5'-oligoadenylate synthetase 1	GO:0045071 negative regulation of viral genome replication;GO:0060700 regulation of ribonuclease activity;GO:1903901 negative regulation of viral life cycle		Enzymes/ENZYME proteins/Transferases	Cytosol(Approved)	Cysteine-S-Acetamide (Zinc ion binding)		(M5911)HALLMARK INTERFERON ALPHA RESPONSE	0.0	0.0	1.0	0.0	0.0	0.0	1.0	0.0	0.0	0.0	0.0	0.0	0.0	0.0	0.0	0.0	0.0	0.0	0.0	0.0
GPATCH8	23131	symbol	H. sapiens	23131	H. sapiens	GPATCH8	G-patch domain containing 8	GO:0008150 biological_process			Mitochondria;Nuclear speckles(Approved)				0.0	0.0	0.0	0.0	0.0	0.0	0.0	0.0	0.0	0.0	0.0	0.0	0.0	0.0	0.0	0.0	0.0	0.0	0.0	0.0
SOGA1	140710	symbol	H. sapiens	140710	H. sapiens	SOGA1	suppressor of glucose, autophagy associated 1	GO:0045721 negative regulation of gluconeogenesis;GO:0006111 regulation of gluconeogenesis;GO:0008286 insulin receptor signaling pathway			Cytosol;Nucleoli(Approved)				0.0	0.0	1.0	0.0	0.0	1.0	0.0	0.0	0.0	0.0	0.0	0.0	0.0	0.0	0.0	0.0	0.0	0.0	1.0	0.0
SCAF1	58506	symbol	H. sapiens	58506	H. sapiens	SCAF1	SR-related CTD associated factor 1	GO:0008380 RNA splicing;GO:0006397 mRNA processing;GO:0016071 mRNA metabolic process			Cytosol;Nucleoplasm(Approved)				0.0	0.0	0.0	0.0	1.0	0.0	0.0	0.0	0.0	0.0	0.0	0.0	0.0	0.0	0.0	0.0	0.0	0.0	0.0	0.0
GOLGA2	2801	symbol	H. sapiens	2801	H. sapiens	GOLGA2	golgin A2	GO:0060050 positive regulation of protein glycosylation;GO:1904668 positive regulation of ubiquitin protein ligase activity;GO:0048208 COPII vesicle coating			Golgi apparatus(Enhanced)		(M129)PID PLK1 PATHWAY		0.0	0.0	0.0	0.0	0.0	0.0	0.0	1.0	0.0	0.0	0.0	0.0	0.0	0.0	0.0	0.0	0.0	0.0	1.0	0.0
MYH9	4627	symbol	H. sapiens	4627	H. sapiens	MYH9	myosin heavy chain 9	GO:1903923 positive regulation of protein processing in phagocytic vesicle;GO:1903919 negative regulation of actin filament severing;GO:1903921 regulation of protein processing in phagocytic vesicle			Actin filaments;Cytosol;Plasma membrane(Supported)			(M5919)HALLMARK HEDGEHOG SIGNALING; (M5893)HALLMARK MITOTIC SPINDLE; (M5915)HALLMARK APICAL JUNCTION	1.0	0.0	0.0	1.0	0.0	0.0	0.0	1.0	0.0	0.0	1.0	0.0	0.0	1.0	1.0	1.0	0.0	0.0	0.0	1.0
USP18	11274	symbol	H. sapiens	11274	H. sapiens	USP18	ubiquitin specific peptidase 18	GO:0060338 regulation of type I interferon-mediated signaling pathway;GO:0060337 type I interferon signaling pathway;GO:0071357 cellular response to type I interferon		Enzymes/Peptidases/Cysteine-type peptidases	Cytosol(Approved)			(M5911)HALLMARK INTERFERON ALPHA RESPONSE; (M5913)HALLMARK INTERFERON GAMMA RESPONSE	0.0	0.0	1.0	0.0	0.0	0.0	1.0	0.0	0.0	0.0	0.0	0.0	0.0	0.0	0.0	0.0	0.0	0.0	0.0	0.0
POM121	9883	symbol	H. sapiens	9883	H. sapiens	POM121	POM121 transmembrane nucleoporin	GO:0006409 tRNA export from nucleus;GO:0006110 regulation of glycolytic process;GO:0071431 tRNA-containing ribonucleoprotein complex export from nucleus		Transporters/Transporter channels and pores	Nuclear membrane;Nucleoplasm(Enhanced)			(M5898)HALLMARK DNA REPAIR; (M5939)HALLMARK P53 PATHWAY	0.0	0.0	1.0	0.0	1.0	0.0	1.0	0.0	0.0	0.0	0.0	0.0	0.0	0.0	0.0	0.0	0.0	1.0	0.0	0.0
SLC44A1	23446	symbol	H. sapiens	23446	H. sapiens	SLC44A1	solute carrier family 44 member 1	GO:0042426 choline catabolic process;GO:0015871 choline transport;GO:0019695 choline metabolic process		CD markers;Transporters/Electrochemical Potential-driven transporters	Mitochondria(Supported)Nucleoplasm(Approved)				0.0	0.0	1.0	0.0	0.0	0.0	0.0	0.0	0.0	0.0	0.0	0.0	0.0	0.0	0.0	0.0	0.0	0.0	0.0	0.0
GBF1	8729	symbol	H. sapiens	8729	H. sapiens	GBF1	golgi brefeldin A resistant guanine nucleotide exchange factor 1	GO:0048205 COPI coating of Golgi vesicle;GO:1903420 protein localization to endoplasmic reticulum tubular network;GO:0048200 Golgi transport vesicle coating			Golgi apparatus(Supported)		(M243)PID ARF 3PATHWAY	(M5910)HALLMARK PROTEIN SECRETION	0.0	0.0	0.0	0.0	0.0	0.0	1.0	0.0	0.0	0.0	1.0	0.0	0.0	0.0	0.0	0.0	0.0	1.0	0.0	0.0
SRCAP	10847	symbol	H. sapiens	10847	H. sapiens	SRCAP	Snf2 related CREBBP activator protein	GO:0043486 histone exchange;GO:0016573 histone acetylation;GO:0043044 ATP-dependent chromatin remodeling			Nuclear bodies;Nucleoplasm(Supported)				0.0	0.0	0.0	0.0	0.0	0.0	0.0	0.0	0.0	0.0	0.0	0.0	0.0	0.0	0.0	0.0	0.0	0.0	0.0	0.0
MAP7D1	55700	symbol	H. sapiens	55700	H. sapiens	MAP7D1	MAP7 domain containing 1	GO:0000226 microtubule cytoskeleton organization;GO:0007017 microtubule-based process;GO:0007010 cytoskeleton organization			Cytosol;Microtubules(Approved)				0.0	0.0	0.0	0.0	0.0	0.0	0.0	0.0	0.0	0.0	0.0	0.0	0.0	0.0	0.0	0.0	0.0	0.0	0.0	0.0
GATAD2A	54815	symbol	H. sapiens	54815	H. sapiens	GATAD2A	GATA zinc finger domain containing 2A	GO:0006306 DNA methylation;GO:0006305 DNA alkylation;GO:0044728 DNA methylation or demethylation		Transcription factors/Zinc-coordinating DNA-binding domains	Nucleoplasm(Enhanced)		(M101)PID HDAC CLASSI PATHWAY		0.0	0.0	0.0	0.0	0.0	0.0	0.0	0.0	0.0	0.0	0.0	0.0	0.0	0.0	0.0	0.0	0.0	0.0	0.0	0.0
MT-ND4						None	None	None	None	None	None	None	None	None	nan	nan	nan	nan	nan	nan	nan	nan	nan	nan	nan	nan	nan	nan	nan	nan	nan	nan	nan	nan
MT-ND2						None	None	None	None	None	None	None	None	None	nan	nan	nan	nan	nan	nan	nan	nan	nan	nan	nan	nan	nan	nan	nan	nan	nan	nan	nan	nan
ZNF469	84627	symbol	H. sapiens	84627	H. sapiens	ZNF469	zinc finger protein 469	GO:0006357 regulation of transcription by RNA polymerase II;GO:0006366 transcription by RNA polymerase II;GO:0006355 regulation of transcription, DNA-templated		Transcription factors/Zinc-coordinating DNA-binding domains	Vesicles(Approved)				0.0	0.0	0.0	0.0	0.0	0.0	0.0	0.0	0.0	0.0	0.0	0.0	0.0	0.0	0.0	0.0	0.0	0.0	0.0	0.0
SART1	9092	symbol	H. sapiens	9092	H. sapiens	SART1	spliceosome associated factor 1, recruiter of U4/U6.U5 tri-snRNP	GO:0045585 positive regulation of cytotoxic T cell differentiation;GO:0045583 regulation of cytotoxic T cell differentiation;GO:0045065 cytotoxic T cell differentiation			Nuclear speckles(Enhanced)Golgi apparatus(Supported)				0.0	0.0	0.0	0.0	1.0	0.0	0.0	0.0	0.0	0.0	0.0	0.0	0.0	0.0	0.0	1.0	0.0	0.0	0.0	0.0
ACTN1	87	symbol	H. sapiens	87	H. sapiens	ACTN1	actinin alpha 1	GO:0030220 platelet formation;GO:0051639 actin filament network formation;GO:0051764 actin crosslink formation			Focal adhesion sites;Plasma membrane(Approved)		(M165)PID SYNDECAN 4 PATHWAY; (M232)PID ECADHERIN STABILIZATION PATHWAY; (M71)PID ILK PATHWAY	(M5908)HALLMARK ANDROGEN RESPONSE; (M5915)HALLMARK APICAL JUNCTION	0.0	1.0	0.0	0.0	0.0	0.0	0.0	1.0	0.0	1.0	1.0	0.0	0.0	1.0	1.0	0.0	0.0	0.0	0.0	0.0
MAP4	4134	symbol	H. sapiens	4134	H. sapiens	MAP4	microtubule associated protein 4	GO:1902856 negative regulation of non-motile cilium assembly;GO:1902018 negative regulation of cilium assembly;GO:1902855 regulation of non-motile cilium assembly			Cytosol;Microtubules;Plasma membrane(Supported)	Paclitaxel (Structural molecule activity);Docetaxel (Structural molecule activity)			0.0	0.0	0.0	0.0	0.0	0.0	0.0	0.0	0.0	0.0	0.0	0.0	0.0	0.0	0.0	0.0	0.0	0.0	0.0	0.0
IFIT1	3434	symbol	H. sapiens	3434	H. sapiens	IFIT1	interferon induced protein with tetratricopeptide repeats 1	GO:0019060 intracellular transport of viral protein in host cell;GO:0030581 symbiont intracellular protein transport in host;GO:0051708 intracellular protein transport in other organism involved in symbiotic interaction			Cytosol(Supported)			(M5922)HALLMARK UNFOLDED PROTEIN RESPONSE; (M5913)HALLMARK INTERFERON GAMMA RESPONSE	0.0	0.0	1.0	0.0	0.0	0.0	1.0	0.0	0.0	0.0	0.0	0.0	0.0	0.0	0.0	0.0	0.0	0.0	0.0	0.0
ZNF512B	57473	symbol	H. sapiens	57473	H. sapiens	ZNF512B	zinc finger protein 512B	GO:0006357 regulation of transcription by RNA polymerase II;GO:0006366 transcription by RNA polymerase II;GO:0006355 regulation of transcription, DNA-templated		Transcription factors/Zinc-coordinating DNA-binding domains	Nucleoplasm(Approved)				0.0	0.0	0.0	0.0	0.0	0.0	0.0	0.0	0.0	0.0	0.0	0.0	0.0	0.0	0.0	0.0	0.0	0.0	0.0	0.0
HNRNPUL1	11100	symbol	H. sapiens	11100	H. sapiens	HNRNPUL1	heterogeneous nuclear ribonucleoprotein U like 1	GO:0000398 mRNA splicing, via spliceosome;GO:0009615 response to virus;GO:0000377 RNA splicing, via transesterification reactions with bulged adenosine as nucleophile			Nucleoplasm(Enhanced)				0.0	0.0	0.0	0.0	1.0	0.0	1.0	0.0	0.0	0.0	0.0	0.0	0.0	0.0	0.0	0.0	0.0	0.0	0.0	0.0
CSNK1G1	53944	symbol	H. sapiens	53944	H. sapiens	CSNK1G1	casein kinase 1 gamma 1	GO:0090263 positive regulation of canonical Wnt signaling pathway;GO:0030177 positive regulation of Wnt signaling pathway;GO:0060828 regulation of canonical Wnt signaling pathway	CK1 Ser/Thr protein kinase family	Enzymes/{ENZYME proteins/Transferases,Kinases/CK1 Ser/Thr protein kinases}	Cytosol(Supported)	2-(2-HYDROXYETHYLAMINO)-6-(3-CHLOROANILINO)-9-ISOPROPYLPURINE (Protein serine/threonine kinase activity)	(M90)PID WNT CANONICAL PATHWAY; (M219)PID HEDGEHOG GLI PATHWAY; (M136)PID FOXO PATHWAY		0.0	0.0	0.0	0.0	0.0	0.0	0.0	0.0	0.0	0.0	0.0	0.0	0.0	0.0	0.0	0.0	0.0	0.0	0.0	0.0
RAI1	10743	symbol	H. sapiens	10743	H. sapiens	RAI1	retinoic acid induced 1	GO:0040015 negative regulation of multicellular organism growth;GO:0032922 circadian regulation of gene expression;GO:0040014 regulation of multicellular organism growth			Nucleoplasm(Enhanced)				0.0	0.0	0.0	0.0	0.0	0.0	0.0	0.0	0.0	0.0	0.0	0.0	0.0	0.0	0.0	0.0	0.0	0.0	0.0	0.0
SLC39A14	23516	symbol	H. sapiens	23516	H. sapiens	SLC39A14	solute carrier family 39 member 14	GO:0071578 zinc ion import across plasma membrane;GO:0006882 cellular zinc ion homeostasis;GO:0034755 iron ion transmembrane transport			Endoplasmic reticulum;Golgi apparatus;Plasma membrane(Approved)				0.0	0.0	0.0	0.0	0.0	0.0	0.0	0.0	0.0	0.0	0.0	0.0	0.0	0.0	0.0	0.0	0.0	0.0	0.0	0.0
PRR12	57479	symbol	H. sapiens	57479	H. sapiens	PRR12	proline rich 12				Cytosol(Approved)				0.0	0.0	0.0	0.0	0.0	0.0	0.0	0.0	0.0	0.0	0.0	0.0	0.0	0.0	0.0	0.0	0.0	0.0	0.0	0.0
BRD4	23476	symbol	H. sapiens	23476	H. sapiens	BRD4	bromodomain containing 4	GO:2001255 positive regulation of histone H3-K36 trimethylation;GO:0000416 positive regulation of histone H3-K36 methylation;GO:2001253 regulation of histone H3-K36 trimethylation			Nucleoplasm(Enhanced)		(M7955)SIG INSULIN RECEPTOR PATHWAY IN CARDIAC MYOCYTES		0.0	0.0	0.0	0.0	0.0	0.0	0.0	1.0	0.0	0.0	0.0	0.0	0.0	0.0	0.0	0.0	0.0	0.0	0.0	0.0
TRAM1	23471	symbol	H. sapiens	23471	H. sapiens	TRAM1	translocation associated membrane protein 1	GO:0006616 SRP-dependent cotranslational protein targeting to membrane, translocation;GO:0006614 SRP-dependent cotranslational protein targeting to membrane;GO:0006613 cotranslational protein targeting to membrane							0.0	0.0	0.0	0.0	0.0	0.0	0.0	0.0	0.0	0.0	0.0	0.0	0.0	0.0	0.0	0.0	0.0	0.0	0.0	0.0
SRRM1	10250	symbol	H. sapiens	10250	H. sapiens	SRRM1	serine and arginine repetitive matrix 1	GO:0006406 mRNA export from nucleus;GO:0071427 mRNA-containing ribonucleoprotein complex export from nucleus;GO:0071426 ribonucleoprotein complex export from nucleus		Transporters/Primary Active Transporters	Nuclear speckles(Enhanced)				0.0	0.0	1.0	0.0	1.0	0.0	0.0	0.0	0.0	0.0	0.0	0.0	0.0	0.0	0.0	0.0	0.0	1.0	0.0	0.0
SF3A1	10291	symbol	H. sapiens	10291	H. sapiens	SF3A1	splicing factor 3a subunit 1	GO:0000389 mRNA 3'-splice site recognition;GO:1903241 U2-type prespliceosome assembly;GO:0006376 mRNA splice site selection			Nuclear speckles(Enhanced)			(M5926)HALLMARK MYC TARGETS V1	0.0	0.0	0.0	0.0	1.0	0.0	0.0	0.0	0.0	0.0	0.0	0.0	0.0	0.0	0.0	0.0	0.0	0.0	0.0	0.0
AMIGO2	347902	symbol	H. sapiens	347902	H. sapiens	AMIGO2	adhesion molecule with Ig like domain 2	GO:0007157 heterophilic cell-cell adhesion via plasma membrane cell adhesion molecules;GO:0051965 positive regulation of synapse assembly;GO:0007156 homophilic cell adhesion via plasma membrane adhesion molecules			Cytosol;Golgi apparatus;Plasma membrane(Approved)			(M5915)HALLMARK APICAL JUNCTION	0.0	0.0	0.0	0.0	0.0	0.0	0.0	1.0	0.0	0.0	0.0	0.0	0.0	0.0	0.0	0.0	0.0	0.0	0.0	0.0
ITM2B	9445	symbol	H. sapiens	9445	H. sapiens	ITM2B	integral membrane protein 2B	GO:0042985 negative regulation of amyloid precursor protein biosynthetic process;GO:0010561 negative regulation of glycoprotein biosynthetic process;GO:0042984 regulation of amyloid precursor protein biosynthetic process			Golgi apparatus;Vesicles(Enhanced)				0.0	0.0	0.0	0.0	0.0	0.0	0.0	0.0	0.0	0.0	0.0	0.0	0.0	0.0	0.0	0.0	0.0	0.0	0.0	0.0
BAG3	9531	symbol	H. sapiens	9531	H. sapiens	BAG3	BCL2 associated athanogene 3	GO:1905337 positive regulation of aggrephagy;GO:1903215 negative regulation of protein targeting to mitochondrion;GO:1905335 regulation of aggrephagy			Cytosol;Plasma membrane(Enhanced)			(M5922)HALLMARK UNFOLDED PROTEIN RESPONSE	0.0	0.0	1.0	0.0	0.0	0.0	0.0	0.0	0.0	0.0	0.0	0.0	1.0	0.0	0.0	0.0	1.0	1.0	1.0	0.0
NNMT	4837	symbol	H. sapiens	4837	H. sapiens	NNMT	nicotinamide N-methyltransferase	GO:0034356 NAD biosynthesis via nicotinamide riboside salvage pathway;GO:0009435 NAD biosynthetic process;GO:0019674 NAD metabolic process		Enzymes/ENZYME proteins/Transferases	Cytosol(Supported)Golgi apparatus;Nucleoplasm(Approved)	Niacin (Nicotinamide n-methyltransferase activity)		(M5930)HALLMARK EPITHELIAL MESENCHYMAL TRANSITION	0.0	0.0	1.0	0.0	0.0	0.0	0.0	0.0	0.0	0.0	0.0	0.0	0.0	0.0	0.0	0.0	0.0	0.0	0.0	0.0
TRRAP	8295	symbol	H. sapiens	8295	H. sapiens	TRRAP	transformation/transcription domain associated protein	GO:0043968 histone H2A acetylation;GO:0043967 histone H4 acetylation;GO:1904837 beta-catenin-TCF complex assembly			Nucleoplasm(Supported)Golgi apparatus(Approved)		(M139)PID MYC PATHWAY; (M40)PID E2F PATHWAY; (M66)PID MYC ACTIV PATHWAY		0.0	0.0	0.0	0.0	0.0	0.0	0.0	0.0	0.0	0.0	0.0	0.0	0.0	0.0	0.0	0.0	0.0	0.0	0.0	0.0
ARHGAP1	392	symbol	H. sapiens	392	H. sapiens	ARHGAP1	Rho GTPase activating protein 1	GO:2001136 negative regulation of endocytic recycling;GO:0033572 transferrin transport;GO:2001135 regulation of endocytic recycling			Vesicles(Supported)		(M83)PID CDC42 REG PATHWAY; (M241)PID RAC1 REG PATHWAY; (M5193)SIG CHEMOTAXIS		0.0	0.0	0.0	0.0	0.0	0.0	0.0	0.0	0.0	0.0	0.0	0.0	0.0	0.0	0.0	0.0	0.0	1.0	0.0	0.0
TNRC18	84629	symbol	H. sapiens	84629	H. sapiens	TNRC18	trinucleotide repeat containing 18				Cytosol;Mitochondria;Nuclear membrane;Nucleoplasm(Approved)				0.0	0.0	0.0	0.0	0.0	0.0	0.0	0.0	0.0	0.0	0.0	0.0	0.0	0.0	0.0	0.0	0.0	0.0	0.0	0.0
MYO10	4651	symbol	H. sapiens	4651	H. sapiens	MYO10	myosin X	GO:0038096 Fc-gamma receptor signaling pathway involved in phagocytosis;GO:0002431 Fc receptor mediated stimulatory signaling pathway;GO:0038094 Fc-gamma receptor signaling pathway			Cytosol;Plasma membrane(Supported)Nucleoli(Approved)		(M108)PID NETRIN PATHWAY		0.0	0.0	0.0	0.0	0.0	0.0	0.0	0.0	0.0	0.0	1.0	0.0	0.0	0.0	0.0	1.0	0.0	0.0	0.0	0.0
DLG5	9231	symbol	H. sapiens	9231	H. sapiens	DLG5	discs large MAGUK scaffold protein 5	GO:0045186 zonula adherens assembly;GO:0072205 metanephric collecting duct development;GO:0060999 positive regulation of dendritic spine development			Cell Junctions(Supported)			(M5907)HALLMARK ESTROGEN RESPONSE LATE	0.0	1.0	0.0	0.0	0.0	0.0	0.0	1.0	1.0	1.0	0.0	0.0	0.0	0.0	0.0	1.0	0.0	0.0	0.0	0.0
HNRNPUL2	221092	symbol	H. sapiens	221092	H. sapiens	HNRNPUL2	heterogeneous nuclear ribonucleoprotein U like 2	GO:0008150 biological_process			Nucleoplasm(Enhanced)				0.0	0.0	0.0	0.0	0.0	0.0	0.0	0.0	0.0	0.0	0.0	0.0	0.0	0.0	0.0	0.0	0.0	0.0	0.0	0.0
KLF4	9314	symbol	H. sapiens	9314	H. sapiens	KLF4	Kruppel like factor 4	GO:1904998 negative regulation of leukocyte adhesion to arterial endothelial cell;GO:0007500 mesodermal cell fate determination;GO:0014740 negative regulation of muscle hyperplasia		Transcription factors/Zinc-coordinating DNA-binding domains	Nucleoplasm(Supported)		(M223)PID BETA CATENIN NUC PATHWAY	(M5907)HALLMARK ESTROGEN RESPONSE LATE; (M5890)HALLMARK TNFA SIGNALING VIA NFKB; (M5939)HALLMARK P53 PATHWAY	1.0	1.0	0.0	0.0	0.0	0.0	0.0	0.0	1.0	0.0	1.0	1.0	0.0	0.0	1.0	1.0	0.0	0.0	0.0	1.0
FOSL1	8061	symbol	H. sapiens	8061	H. sapiens	FOSL1	FOS like 1, AP-1 transcription factor subunit	GO:0007296 vitellogenesis;GO:0051412 response to corticosterone;GO:0060674 placenta blood vessel development		Transcription factors/Basic domains	Nucleoplasm(Enhanced)		(M235)PID TCR CALCIUM PATHWAY; (M65)PID FRA PATHWAY; (M60)PID NFAT TFPATHWAY	(M5890)HALLMARK TNFA SIGNALING VIA NFKB	1.0	0.0	0.0	1.0	0.0	0.0	1.0	1.0	0.0	0.0	1.0	0.0	1.0	0.0	0.0	0.0	1.0	0.0	0.0	0.0
MAFF	23764	symbol	H. sapiens	23764	H. sapiens	MAFF	MAF bZIP transcription factor F	GO:0007567 parturition;GO:0035914 skeletal muscle cell differentiation;GO:0045604 regulation of epidermal cell differentiation		Transcription factors/Basic domains	Nucleus(Supported)Mitochondria(Uncertain)			(M5946)HALLMARK COAGULATION; (M5947)HALLMARK IL2 STAT5 SIGNALING; (M5891)HALLMARK HYPOXIA	0.0	1.0	0.0	1.0	0.0	0.0	0.0	0.0	0.0	0.0	0.0	0.0	0.0	0.0	1.0	0.0	0.0	0.0	0.0	0.0
CBX6	23466	symbol	H. sapiens	23466	H. sapiens	CBX6	chromobox 6	GO:0000122 negative regulation of transcription by RNA polymerase II;GO:0031175 neuron projection development;GO:0045892 negative regulation of transcription, DNA-templated			Mitochondria;Nucleus(Approved)				0.0	0.0	0.0	0.0	0.0	0.0	0.0	0.0	0.0	0.0	0.0	0.0	0.0	0.0	0.0	0.0	0.0	0.0	0.0	0.0
CNOT3	4849	symbol	H. sapiens	4849	H. sapiens	CNOT3	CCR4-NOT transcription complex subunit 3	GO:0006977 DNA damage response, signal transduction by p53 class mediator resulting in cell cycle arrest;GO:0072431 signal transduction involved in mitotic G1 DNA damage checkpoint;GO:0031571 mitotic G1 DNA damage checkpoint			Cytosol(Approved)				0.0	0.0	0.0	1.0	1.0	0.0	0.0	0.0	0.0	0.0	0.0	0.0	0.0	0.0	0.0	0.0	0.0	0.0	0.0	0.0
AEBP1	165	symbol	H. sapiens	165	H. sapiens	AEBP1	AE binding protein 1	GO:1904026 regulation of collagen fibril organization;GO:1903053 regulation of extracellular matrix organization;GO:0030199 collagen fibril organization		Enzymes/Peptidases/Metallopeptidases	Vesicles(Supported)Cytosol;Nucleoplasm(Approved)		(M3008)NABA ECM GLYCOPROTEINS; (M5884)NABA CORE MATRISOME; (M5889)NABA MATRISOME	(M5909)HALLMARK MYOGENESIS	0.0	0.0	0.0	0.0	0.0	0.0	0.0	1.0	0.0	0.0	0.0	0.0	0.0	0.0	0.0	0.0	0.0	0.0	0.0	0.0
SPTBN1	6711	symbol	H. sapiens	6711	H. sapiens	SPTBN1	spectrin beta, non-erythrocytic 1	GO:1900042 positive regulation of interleukin-2 secretion;GO:1900040 regulation of interleukin-2 secretion;GO:0051693 actin filament capping			Golgi apparatus(Approved)	Calcium (Structural constituent of cytoskeleton);D-Myo-Inositol-1,4,5-Triphosphate (Structural constituent of cytoskeleton)	(M286)PID TGFBR PATHWAY	(M5896)HALLMARK TGF BETA SIGNALING; (M5893)HALLMARK MITOTIC SPINDLE	0.0	0.0	0.0	0.0	0.0	0.0	0.0	1.0	0.0	0.0	1.0	1.0	0.0	0.0	0.0	0.0	0.0	1.0	0.0	0.0
TAF15	8148	symbol	H. sapiens	8148	H. sapiens	TAF15	TATA-box binding protein associated factor 15	GO:1901796 regulation of signal transduction by p53 class mediator;GO:0006367 transcription initiation from RNA polymerase II promoter;GO:0072331 signal transduction by p53 class mediator			Nucleoplasm(Enhanced)				0.0	0.0	1.0	0.0	0.0	0.0	0.0	0.0	0.0	0.0	0.0	0.0	0.0	0.0	0.0	0.0	0.0	0.0	0.0	0.0
MAMLD1	10046	symbol	H. sapiens	10046	H. sapiens	MAMLD1	mastermind like domain containing 1	GO:0008584 male gonad development;GO:0046546 development of primary male sexual characteristics;GO:0008406 gonad development			Nucleoplasm(Supported)				0.0	0.0	0.0	1.0	0.0	0.0	0.0	0.0	0.0	0.0	0.0	0.0	0.0	0.0	0.0	0.0	0.0	0.0	0.0	0.0
TCOF1	6949	symbol	H. sapiens	6949	H. sapiens	TCOF1	treacle ribosome biogenesis factor 1	GO:0014029 neural crest formation;GO:0042790 nucleolar large rRNA transcription by RNA polymerase I;GO:0009303 rRNA transcription			Nucleoli fibrillar center(Enhanced)			(M5928)HALLMARK MYC TARGETS V2	0.0	0.0	0.0	1.0	0.0	0.0	0.0	0.0	0.0	0.0	0.0	0.0	0.0	0.0	0.0	0.0	0.0	0.0	0.0	0.0
RSAD2	91543	symbol	H. sapiens	91543	H. sapiens	RSAD2	radical S-adenosyl methionine domain containing 2	GO:0034157 positive regulation of toll-like receptor 7 signaling pathway;GO:0034165 positive regulation of toll-like receptor 9 signaling pathway;GO:0034155 regulation of toll-like receptor 7 signaling pathway			Endoplasmic reticulum(Supported)Nucleoli fibrillar center(Approved)			(M5911)HALLMARK INTERFERON ALPHA RESPONSE; (M5956)HALLMARK KRAS SIGNALING DN; (M5913)HALLMARK INTERFERON GAMMA RESPONSE	0.0	0.0	1.0	0.0	0.0	0.0	1.0	0.0	0.0	0.0	0.0	0.0	0.0	0.0	0.0	1.0	0.0	0.0	0.0	0.0
ANKRD52	283373	symbol	H. sapiens	283373	H. sapiens	ANKRD52	ankyrin repeat domain 52				Mitochondria;Nucleoplasm(Approved)				0.0	0.0	0.0	0.0	0.0	0.0	0.0	0.0	0.0	0.0	0.0	0.0	0.0	0.0	0.0	0.0	0.0	0.0	0.0	0.0
COL4A1	1282	symbol	H. sapiens	1282	H. sapiens	COL4A1	collagen type IV alpha 1 chain	GO:0061304 retinal blood vessel morphogenesis;GO:0061299 retina vasculature morphogenesis in camera-type eye;GO:0061298 retina vasculature development in camera-type eye			Cytosol;Nucleoplasm(Uncertain)		(M5887)NABA BASEMENT MEMBRANES; (M53)PID INTEGRIN3 PATHWAY; (M3005)NABA COLLAGENS	(M5905)HALLMARK ADIPOGENESIS; (M5930)HALLMARK EPITHELIAL MESENCHYMAL TRANSITION	1.0	1.0	0.0	0.0	0.0	1.0	0.0	0.0	1.0	0.0	1.0	0.0	0.0	1.0	0.0	0.0	0.0	0.0	0.0	0.0
CHD7	55636	symbol	H. sapiens	55636	H. sapiens	CHD7	chromodomain helicase DNA binding protein 7	GO:0010880 regulation of release of sequestered calcium ion into cytosol by sarcoplasmic reticulum;GO:0003226 right ventricular compact myocardium morphogenesis;GO:0014808 release of sequestered calcium ion into cytosol by sarcoplasmic reticulum		Enzymes/ENZYME proteins/Hydrolases	Nucleoli;Nucleoplasm(Supported)		(M23)PID WNT NONCANONICAL PATHWAY		1.0	0.0	0.0	1.0	0.0	0.0	0.0	0.0	1.0	0.0	0.0	0.0	0.0	0.0	0.0	1.0	0.0	0.0	0.0	0.0
THBS1	7057	symbol	H. sapiens	7057	H. sapiens	THBS1	thrombospondin 1	GO:0010748 negative regulation of plasma membrane long-chain fatty acid transport;GO:0010746 regulation of plasma membrane long-chain fatty acid transport;GO:0051918 negative regulation of fibrinolysis			Plasma membrane(Approved)		(M165)PID SYNDECAN 4 PATHWAY; (M277)PID INTEGRIN A4B1 PATHWAY; (M53)PID INTEGRIN3 PATHWAY	(M5896)HALLMARK TGF BETA SIGNALING; (M5946)HALLMARK COAGULATION; (M5930)HALLMARK EPITHELIAL MESENCHYMAL TRANSITION	1.0	1.0	1.0	0.0	0.0	1.0	0.0	0.0	0.0	1.0	1.0	1.0	1.0	1.0	1.0	1.0	0.0	0.0	0.0	1.0
ZNF592	9640	symbol	H. sapiens	9640	H. sapiens	ZNF592	zinc finger protein 592	GO:0006357 regulation of transcription by RNA polymerase II;GO:0006366 transcription by RNA polymerase II;GO:0006355 regulation of transcription, DNA-templated		Transcription factors/Zinc-coordinating DNA-binding domains	Nucleoplasm(Approved)				0.0	0.0	0.0	0.0	0.0	0.0	0.0	0.0	0.0	0.0	0.0	0.0	0.0	0.0	0.0	0.0	0.0	0.0	0.0	0.0
CD63	967	symbol	H. sapiens	967	H. sapiens	CD63	CD63 molecule	GO:0035646 endosome to melanosome transport;GO:0043485 endosome to pigment granule transport;GO:0048757 pigment granule maturation		CD markers;Transporters/Accessory Factors Involved in Transport	Vesicles(Supported)			(M5910)HALLMARK PROTEIN SECRETION	0.0	0.0	0.0	0.0	0.0	1.0	0.0	0.0	0.0	1.0	0.0	1.0	0.0	0.0	0.0	0.0	0.0	0.0	0.0	0.0
TICRR	90381	symbol	H. sapiens	90381	H. sapiens	TICRR	TOPBP1 interacting checkpoint and replication regulator	GO:0033314 mitotic DNA replication checkpoint;GO:0044818 mitotic G2/M transition checkpoint;GO:0030174 regulation of DNA-dependent DNA replication initiation			Nucleoplasm(Enhanced)				0.0	0.0	0.0	0.0	0.0	0.0	0.0	0.0	0.0	0.0	0.0	0.0	0.0	0.0	0.0	0.0	0.0	0.0	0.0	0.0
AHNAK2	113146	symbol	H. sapiens	113146	H. sapiens	AHNAK2	AHNAK nucleoprotein 2	GO:0001778 plasma membrane repair;GO:0007009 plasma membrane organization;GO:0043484 regulation of RNA splicing			Cytosol;Plasma membrane(Enhanced)				0.0	0.0	0.0	0.0	1.0	0.0	0.0	0.0	0.0	0.0	0.0	0.0	0.0	0.0	1.0	0.0	0.0	0.0	0.0	0.0
MAVS	57506	symbol	H. sapiens	57506	H. sapiens	MAVS	mitochondrial antiviral signaling protein	GO:0035549 positive regulation of interferon-beta secretion;GO:0071660 positive regulation of IP-10 production;GO:0035547 regulation of interferon-beta secretion			Mitochondria(Enhanced)				0.0	0.0	0.0	0.0	0.0	0.0	1.0	0.0	0.0	0.0	0.0	0.0	0.0	0.0	0.0	0.0	0.0	1.0	0.0	0.0
FAM193A	8603	symbol	H. sapiens	8603	H. sapiens	FAM193A	family with sequence similarity 193 member A				Cytosol;Plasma membrane(Approved)				0.0	0.0	0.0	0.0	0.0	0.0	0.0	0.0	0.0	0.0	0.0	0.0	0.0	0.0	0.0	0.0	0.0	0.0	0.0	0.0
NAV2	89797	symbol	H. sapiens	89797	H. sapiens	NAV2	neuron navigator 2	GO:0021564 vagus nerve development;GO:0003025 regulation of systemic arterial blood pressure by baroreceptor feedback;GO:0021563 glossopharyngeal nerve development		Enzymes/ENZYME proteins/Hydrolases	Nucleoplasm(Supported)			(M5909)HALLMARK MYOGENESIS; (M5906)HALLMARK ESTROGEN RESPONSE EARLY	0.0	0.0	0.0	0.0	0.0	0.0	0.0	0.0	0.0	0.0	0.0	0.0	0.0	0.0	0.0	0.0	0.0	0.0	0.0	0.0
UHRF1	29128	symbol	H. sapiens	29128	H. sapiens	UHRF1	ubiquitin like with PHD and ring finger domains 1	GO:2000373 positive regulation of DNA topoisomerase (ATP-hydrolyzing) activity;GO:2000371 regulation of DNA topoisomerase (ATP-hydrolyzing) activity;GO:0010912 positive regulation of isomerase activity		Enzymes/ENZYME proteins/Transferases	Nucleoplasm(Supported)				0.0	0.0	0.0	0.0	0.0	0.0	0.0	0.0	0.0	0.0	0.0	0.0	0.0	0.0	0.0	0.0	0.0	0.0	0.0	0.0
MELTF	4241	symbol	H. sapiens	4241	H. sapiens	MELTF	melanotransferrin	GO:0010756 positive regulation of plasminogen activation;GO:0090091 positive regulation of extracellular matrix disassembly;GO:1900025 negative regulation of substrate adhesion-dependent cell spreading		CD markers					0.0	0.0	0.0	0.0	0.0	0.0	0.0	0.0	0.0	1.0	1.0	0.0	0.0	0.0	0.0	1.0	0.0	0.0	0.0	0.0
AAK1	22848	symbol	H. sapiens	22848	H. sapiens	AAK1	AP2 associated kinase 1	GO:2000369 regulation of clathrin-dependent endocytosis;GO:0045747 positive regulation of Notch signaling pathway;GO:0072583 clathrin-dependent endocytosis	Other	Enzymes/{ENZYME proteins/Transferases,Kinases}	Cytosol;Plasma membrane(Supported)				0.0	0.0	0.0	0.0	0.0	0.0	0.0	0.0	0.0	0.0	0.0	0.0	0.0	0.0	0.0	0.0	0.0	0.0	0.0	0.0
SAFB2	9667	symbol	H. sapiens	9667	H. sapiens	SAFB2	scaffold attachment factor B2	GO:0060765 regulation of androgen receptor signaling pathway;GO:0060008 Sertoli cell differentiation;GO:0030521 androgen receptor signaling pathway			Nuclear bodies;Nucleoplasm(Supported)Vesicles(Approved)				0.0	1.0	0.0	1.0	1.0	0.0	0.0	0.0	0.0	0.0	0.0	0.0	0.0	0.0	0.0	0.0	0.0	0.0	0.0	0.0
PSMB8	5696	symbol	H. sapiens	5696	H. sapiens	PSMB8	proteasome subunit beta 8	GO:0002223 stimulatory C-type lectin receptor signaling pathway;GO:0002479 antigen processing and presentation of exogenous peptide antigen via MHC class I, TAP-dependent;GO:0002220 innate immune response activating cell surface receptor signaling pathway		Enzymes/{ENZYME proteins/Hydrolases,Peptidases/Threonine-type peptidases}	Cytokinetic bridge;Vesicles(Approved)	Carfilzomib (Threonine-type endopeptidase activity)		(M5911)HALLMARK INTERFERON ALPHA RESPONSE; (M5953)HALLMARK KRAS SIGNALING UP; (M5913)HALLMARK INTERFERON GAMMA RESPONSE	0.0	0.0	1.0	0.0	1.0	0.0	1.0	0.0	1.0	0.0	1.0	0.0	0.0	0.0	0.0	0.0	0.0	0.0	0.0	0.0
MT-CYB						None	None	None	None	None	None	None	None	None	nan	nan	nan	nan	nan	nan	nan	nan	nan	nan	nan	nan	nan	nan	nan	nan	nan	nan	nan	nan
MT-ND1						None	None	None	None	None	None	None	None	None	nan	nan	nan	nan	nan	nan	nan	nan	nan	nan	nan	nan	nan	nan	nan	nan	nan	nan	nan	nan
BCL9L	283149	symbol	H. sapiens	283149	H. sapiens	BCL9L	BCL9 like	GO:0010718 positive regulation of epithelial to mesenchymal transition;GO:0030512 negative regulation of transforming growth factor beta receptor signaling pathway;GO:1904837 beta-catenin-TCF complex assembly			Nucleoplasm(Enhanced)				0.0	0.0	0.0	0.0	0.0	0.0	0.0	0.0	0.0	0.0	0.0	1.0	0.0	0.0	0.0	0.0	0.0	0.0	0.0	0.0
COL1A1	1277	symbol	H. sapiens	1277	H. sapiens	COL1A1	collagen type I alpha 1 chain	GO:0071306 cellular response to vitamin E;GO:1902618 cellular response to fluoride;GO:0033197 response to vitamin E			Cytosol;Vesicles(Approved)	Collagenase clostridium histolyticum (Platelet-derived growth factor binding);Halofuginone (Platelet-derived growth factor binding)	(M274)PID LYMPH ANGIOGENESIS PATHWAY; (M53)PID INTEGRIN3 PATHWAY; (M3005)NABA COLLAGENS	(M5942)HALLMARK UV RESPONSE DN; (M5909)HALLMARK MYOGENESIS; (M5930)HALLMARK EPITHELIAL MESENCHYMAL TRANSITION	1.0	0.0	0.0	1.0	0.0	1.0	0.0	1.0	0.0	1.0	0.0	1.0	1.0	1.0	1.0	1.0	1.0	1.0	0.0	1.0
ABCF1	23	symbol	H. sapiens	23	H. sapiens	ABCF1	ATP binding cassette subfamily F member 1	GO:0006954 inflammatory response;GO:0006412 translation;GO:0043043 peptide biosynthetic process			Cytosol(Enhanced)				0.0	0.0	0.0	0.0	0.0	0.0	0.0	0.0	0.0	0.0	0.0	0.0	0.0	0.0	0.0	0.0	0.0	0.0	0.0	0.0
NEFH	4744	symbol	H. sapiens	4744	H. sapiens	NEFH	neurofilament heavy	GO:0033693 neurofilament bundle assembly;GO:0099185 postsynaptic intermediate filament cytoskeleton organization;GO:0048936 peripheral nervous system neuron axonogenesis			Cytosol;Nucleoli(Approved)			(M5951)HALLMARK SPERMATOGENESIS; (M5902)HALLMARK APOPTOSIS	0.0	0.0	0.0	0.0	0.0	0.0	0.0	1.0	0.0	0.0	1.0	0.0	0.0	0.0	0.0	0.0	0.0	1.0	0.0	0.0
TXNIP	10628	symbol	H. sapiens	10628	H. sapiens	TXNIP	thioredoxin interacting protein	GO:0071228 cellular response to tumor cell;GO:0051782 negative regulation of cell division;GO:0032570 response to progesterone			Cytosol;Plasma membrane(Approved)			(M5911)HALLMARK INTERFERON ALPHA RESPONSE; (M5902)HALLMARK APOPTOSIS; (M5939)HALLMARK P53 PATHWAY	0.0	1.0	0.0	0.0	0.0	1.0	0.0	0.0	0.0	0.0	0.0	0.0	1.0	0.0	0.0	0.0	0.0	1.0	0.0	0.0
UBE2L6	9246	symbol	H. sapiens	9246	H. sapiens	UBE2L6	ubiquitin conjugating enzyme E2 L6	GO:0032020 ISG15-protein conjugation;GO:0032480 negative regulation of type I interferon production;GO:0019985 translesion synthesis		Enzymes/ENZYME proteins/Transferases	Cytosol(Approved)			(M5911)HALLMARK INTERFERON ALPHA RESPONSE; (M5935)HALLMARK FATTY ACID METABOLISM; (M5913)HALLMARK INTERFERON GAMMA RESPONSE	0.0	0.0	1.0	0.0	0.0	0.0	0.0	0.0	0.0	0.0	0.0	0.0	0.0	0.0	0.0	0.0	0.0	0.0	0.0	0.0
SF3A2	8175	symbol	H. sapiens	8175	H. sapiens	SF3A2	splicing factor 3a subunit 2	GO:0000389 mRNA 3'-splice site recognition;GO:1903241 U2-type prespliceosome assembly;GO:0006376 mRNA splice site selection			Nucleoplasm(Approved)				0.0	0.0	0.0	0.0	1.0	0.0	0.0	0.0	0.0	0.0	0.0	0.0	0.0	0.0	0.0	0.0	0.0	0.0	0.0	0.0
SYNM	23336	symbol	H. sapiens	23336	H. sapiens	SYNM	synemin	GO:0031443 fast-twitch skeletal muscle fiber contraction;GO:0014721 twitch skeletal muscle contraction;GO:0003010 voluntary skeletal muscle contraction							0.0	0.0	0.0	0.0	0.0	0.0	0.0	0.0	0.0	0.0	0.0	0.0	0.0	0.0	0.0	0.0	0.0	0.0	0.0	0.0
ARID1A	8289	symbol	H. sapiens	8289	H. sapiens	ARID1A	AT-rich interaction domain 1A	GO:0003408 optic cup formation involved in camera-type eye development;GO:0002072 optic cup morphogenesis involved in camera-type eye development;GO:0042921 glucocorticoid receptor signaling pathway		Transcription factors/Helix-turn-helix domains	Nucleoplasm(Enhanced)				1.0	0.0	0.0	1.0	0.0	0.0	0.0	0.0	1.0	0.0	0.0	0.0	0.0	0.0	0.0	0.0	0.0	0.0	0.0	0.0
FOXP4	116113	symbol	H. sapiens	116113	H. sapiens	FOXP4	forkhead box P4	GO:0006357 regulation of transcription by RNA polymerase II;GO:0006366 transcription by RNA polymerase II;GO:0006355 regulation of transcription, DNA-templated		Transcription factors/Helix-turn-helix domains	Cytosol;Nucleoplasm(Approved)				0.0	0.0	0.0	0.0	0.0	0.0	0.0	0.0	0.0	0.0	0.0	0.0	0.0	0.0	0.0	0.0	0.0	0.0	0.0	0.0
GIGYF1	64599	symbol	H. sapiens	64599	H. sapiens	GIGYF1	GRB10 interacting GYF protein 1	GO:0048009 insulin-like growth factor receptor signaling pathway;GO:0007169 transmembrane receptor protein tyrosine kinase signaling pathway;GO:0007167 enzyme linked receptor protein signaling pathway			Microtubules;Vesicles(Approved)				0.0	0.0	0.0	0.0	0.0	1.0	0.0	0.0	0.0	0.0	0.0	0.0	0.0	0.0	0.0	0.0	0.0	0.0	0.0	0.0
ATP11A	23250	symbol	H. sapiens	23250	H. sapiens	ATP11A	ATPase phospholipid transporting 11A	GO:0045332 phospholipid translocation;GO:0043312 neutrophil degranulation;GO:0002283 neutrophil activation involved in immune response		Enzymes/ENZYME proteins/Hydrolases;Transporters/Primary Active Transporters	Vesicles(Enhanced)				0.0	0.0	0.0	1.0	0.0	0.0	0.0	0.0	0.0	0.0	0.0	0.0	0.0	0.0	0.0	0.0	0.0	0.0	0.0	0.0
MT-ND4L						None	None	None	None	None	None	None	None	None	nan	nan	nan	nan	nan	nan	nan	nan	nan	nan	nan	nan	nan	nan	nan	nan	nan	nan	nan	nan
AKAP12	9590	symbol	H. sapiens	9590	H. sapiens	AKAP12	A-kinase anchoring protein 12	GO:0061870 positive regulation of hepatic stellate cell migration;GO:1900143 positive regulation of oligodendrocyte apoptotic process;GO:0061869 regulation of hepatic stellate cell migration			Cytosol;Plasma membrane(Supported)			(M5908)HALLMARK ANDROGEN RESPONSE; (M5953)HALLMARK KRAS SIGNALING UP; (M5891)HALLMARK HYPOXIA	0.0	0.0	0.0	0.0	0.0	0.0	0.0	0.0	0.0	0.0	0.0	0.0	0.0	0.0	0.0	0.0	0.0	0.0	0.0	1.0
ZC3H18	124245	symbol	H. sapiens	124245	H. sapiens	ZC3H18	zinc finger CCCH-type containing 18				Nuclear speckles(Enhanced)				0.0	0.0	0.0	0.0	0.0	0.0	0.0	0.0	0.0	0.0	0.0	0.0	0.0	0.0	0.0	0.0	0.0	0.0	0.0	0.0
ATRAID	51374	symbol	H. sapiens	51374	H. sapiens	ATRAID	all-trans retinoic acid induced differentiation factor	GO:0033689 negative regulation of osteoblast proliferation;GO:0030501 positive regulation of bone mineralization;GO:0070169 positive regulation of biomineral tissue development							0.0	0.0	0.0	0.0	0.0	0.0	0.0	0.0	0.0	0.0	0.0	0.0	0.0	0.0	0.0	0.0	0.0	0.0	0.0	0.0
UBTF	7343	symbol	H. sapiens	7343	H. sapiens	UBTF	upstream binding transcription factor	GO:1902659 regulation of glucose mediated signaling pathway;GO:0010255 glucose mediated signaling pathway;GO:0009757 hexose mediated signaling		Transcription factors/Other all-alpha-helical DNA-binding domains	Nucleoli fibrillar center(Enhanced)		(M279)PID RB 1PATHWAY; (M66)PID MYC ACTIV PATHWAY		0.0	0.0	0.0	0.0	0.0	0.0	0.0	0.0	0.0	0.0	0.0	0.0	0.0	0.0	0.0	0.0	0.0	0.0	0.0	0.0
HDAC7	51564	symbol	H. sapiens	51564	H. sapiens	HDAC7	histone deacetylase 7	GO:0090050 positive regulation of cell migration involved in sprouting angiogenesis;GO:1903672 positive regulation of sprouting angiogenesis;GO:0090049 regulation of cell migration involved in sprouting angiogenesis		Enzymes/ENZYME proteins/Hydrolases	Cytosol(Supported)	7-[4-(Dimethylamino)Phenyl]-N-Hydroxy-4,6-Dimethyl-7-Oxo-2,4-Heptadienamide (Transcription corepressor activity)	(M30)PID HDAC CLASSII PATHWAY; (M151)PID AR TF PATHWAY; (M255)PID HIF1 TFPATHWAY		1.0	1.0	1.0	0.0	0.0	0.0	0.0	0.0	0.0	0.0	0.0	0.0	0.0	0.0	0.0	0.0	0.0	0.0	0.0	1.0
KMT2D	8085	symbol	H. sapiens	8085	H. sapiens	KMT2D	lysine methyltransferase 2D	GO:0033148 positive regulation of intracellular estrogen receptor signaling pathway;GO:0001555 oocyte growth;GO:0033145 positive regulation of intracellular steroid hormone receptor signaling pathway		Enzymes/ENZYME proteins/Transferases	Cytosol;Nucleus;Plasma membrane(Approved)			(M5956)HALLMARK KRAS SIGNALING DN	0.0	0.0	0.0	1.0	0.0	0.0	0.0	0.0	0.0	0.0	0.0	0.0	0.0	0.0	0.0	0.0	0.0	0.0	0.0	0.0
SLC3A2	6520	symbol	H. sapiens	6520	H. sapiens	SLC3A2	solute carrier family 3 member 2	GO:1903801 L-leucine import across plasma membrane;GO:0098713 leucine import across plasma membrane;GO:0015827 tryptophan transport		CD markers;Transporters/Accessory Factors Involved in Transport	Cytosol;Nucleus;Plasma membrane(Supported)		(M60)PID NFAT TFPATHWAY	(M5939)HALLMARK P53 PATHWAY	0.0	0.0	0.0	0.0	0.0	0.0	0.0	0.0	0.0	0.0	0.0	0.0	0.0	0.0	0.0	0.0	0.0	0.0	0.0	0.0
COL18A1	80781	symbol	H. sapiens	80781	H. sapiens	COL18A1	collagen type XVIII alpha 1 chain	GO:0001886 endothelial cell morphogenesis;GO:2000353 positive regulation of endothelial cell apoptotic process;GO:0051599 response to hydrostatic pressure			Golgi apparatus(Approved)		(M5887)NABA BASEMENT MEMBRANES; (M3005)NABA COLLAGENS; (M285)PID HNF3A PATHWAY		1.0	1.0	0.0	0.0	0.0	0.0	0.0	0.0	0.0	0.0	1.0	0.0	0.0	0.0	0.0	0.0	0.0	0.0	0.0	1.0
SAFB	6294	symbol	H. sapiens	6294	H. sapiens	SAFB	scaffold attachment factor B	GO:0030520 intracellular estrogen receptor signaling pathway;GO:0030518 intracellular steroid hormone receptor signaling pathway;GO:0043401 steroid hormone mediated signaling pathway			Nucleoplasm(Enhanced)		(M200)PID ERA GENOMIC PATHWAY		0.0	0.0	1.0	0.0	1.0	0.0	0.0	0.0	0.0	0.0	0.0	0.0	0.0	0.0	0.0	0.0	0.0	0.0	0.0	0.0
TRIP11	9321	symbol	H. sapiens	9321	H. sapiens	TRIP11	thyroid hormone receptor interactor 11	GO:0060122 inner ear receptor cell stereocilium organization;GO:0003413 chondrocyte differentiation involved in endochondral bone morphogenesis;GO:0035735 intraciliary transport involved in cilium assembly			Golgi apparatus(Enhanced)Nucleus(Approved)				0.0	0.0	1.0	0.0	0.0	0.0	0.0	0.0	0.0	0.0	0.0	0.0	0.0	0.0	0.0	0.0	0.0	0.0	0.0	0.0
MT-ATP6						None	None	None	None	None	None	None	None	None	nan	nan	nan	nan	nan	nan	nan	nan	nan	nan	nan	nan	nan	nan	nan	nan	nan	nan	nan	nan
HDLBP	3069	symbol	H. sapiens	3069	H. sapiens	HDLBP	high density lipoprotein binding protein	GO:0034384 high-density lipoprotein particle clearance;GO:0034381 plasma lipoprotein particle clearance;GO:0008203 cholesterol metabolic process			Cytosol(Supported)			(M5937)HALLMARK GLYCOLYSIS; (M5891)HALLMARK HYPOXIA	0.0	0.0	0.0	0.0	0.0	0.0	0.0	0.0	0.0	0.0	0.0	0.0	0.0	0.0	0.0	0.0	0.0	0.0	0.0	0.0
TRIM6	117854	symbol	H. sapiens	117854	H. sapiens	TRIM6	tripartite motif containing 6	GO:0002741 positive regulation of cytokine secretion involved in immune response;GO:0060340 positive regulation of type I interferon-mediated signaling pathway;GO:0002739 regulation of cytokine secretion involved in immune response		Enzymes/ENZYME proteins/Transferases					0.0	0.0	1.0	0.0	0.0	0.0	1.0	0.0	0.0	0.0	0.0	0.0	0.0	0.0	0.0	0.0	0.0	0.0	0.0	0.0
PTPRF	5792	symbol	H. sapiens	5792	H. sapiens	PTPRF	protein tyrosine phosphatase receptor type F	GO:0048679 regulation of axon regeneration;GO:1900121 negative regulation of receptor binding;GO:0007185 transmembrane receptor protein tyrosine phosphatase signaling pathway		Enzymes/ENZYME proteins/Hydrolases	Golgi apparatus(Approved)				0.0	0.0	0.0	0.0	0.0	0.0	0.0	0.0	0.0	0.0	1.0	0.0	0.0	0.0	1.0	0.0	0.0	0.0	0.0	0.0
ATF3	467	symbol	H. sapiens	467	H. sapiens	ATF3	activating transcription factor 3	GO:1903984 positive regulation of TRAIL-activated apoptotic signaling pathway;GO:1903121 regulation of TRAIL-activated apoptotic signaling pathway;GO:0061394 regulation of transcription from RNA polymerase II promoter in response to arsenic-containing substance		Transcription factors/Basic domains	Nucleoli;Nucleus(Enhanced)		(M166)PID ATF2 PATHWAY; (M167)PID AP1 PATHWAY; (M2)PID SMAD2 3NUCLEAR PATHWAY	(M5892)HALLMARK CHOLESTEROL HOMEOSTASIS; (M5922)HALLMARK UNFOLDED PROTEIN RESPONSE; (M5941)HALLMARK UV RESPONSE UP	0.0	0.0	0.0	0.0	0.0	0.0	0.0	0.0	0.0	0.0	0.0	0.0	0.0	0.0	0.0	0.0	1.0	0.0	0.0	0.0
MT-ND5						None	None	None	None	None	None	None	None	None	nan	nan	nan	nan	nan	nan	nan	nan	nan	nan	nan	nan	nan	nan	nan	nan	nan	nan	nan	nan
ISG20	3669	symbol	H. sapiens	3669	H. sapiens	ISG20	interferon stimulated exonuclease gene 20	GO:0000738 DNA catabolic process, exonucleolytic;GO:0045071 negative regulation of viral genome replication;GO:1903901 negative regulation of viral life cycle		Enzymes/ENZYME proteins/Hydrolases		Uridine-5'-Monophosphate (U3 snorna binding)		(M5911)HALLMARK INTERFERON ALPHA RESPONSE; (M5902)HALLMARK APOPTOSIS; (M5913)HALLMARK INTERFERON GAMMA RESPONSE	0.0	0.0	1.0	0.0	0.0	0.0	1.0	0.0	0.0	0.0	0.0	0.0	0.0	0.0	0.0	0.0	0.0	0.0	0.0	0.0
HCFC1	3054	symbol	H. sapiens	3054	H. sapiens	HCFC1	host cell factor C1	GO:0019046 release from viral latency;GO:0019045 latent virus replication;GO:0043982 histone H4-K8 acetylation			Mitochondria;Nucleoplasm(Supported)		(M5883)NABA SECRETED FACTORS; (M5885)NABA MATRISOME ASSOCIATED; (M5889)NABA MATRISOME		0.0	0.0	0.0	1.0	0.0	0.0	0.0	0.0	0.0	0.0	0.0	0.0	0.0	0.0	0.0	0.0	0.0	0.0	0.0	0.0
LAMP2	3920	symbol	H. sapiens	3920	H. sapiens	LAMP2	lysosomal associated membrane protein 2	GO:0061740 protein targeting to lysosome involved in chaperone-mediated autophagy;GO:0071211 protein targeting to vacuole involved in autophagy;GO:0006622 protein targeting to lysosome		CD markers;Transporters				(M5910)HALLMARK PROTEIN SECRETION; (M5946)HALLMARK COAGULATION; (M5921)HALLMARK COMPLEMENT	0.0	0.0	0.0	0.0	0.0	0.0	0.0	0.0	0.0	0.0	0.0	0.0	0.0	0.0	0.0	0.0	1.0	1.0	1.0	0.0
SEZ6L2	26470	symbol	H. sapiens	26470	H. sapiens	SEZ6L2	seizure related 6 homolog like 2								0.0	0.0	0.0	0.0	0.0	0.0	0.0	0.0	0.0	0.0	0.0	0.0	0.0	0.0	0.0	0.0	0.0	0.0	0.0	0.0
LAMB1	3912	symbol	H. sapiens	3912	H. sapiens	LAMB1	laminin subunit beta 1	GO:0021812 neuronal-glial interaction involved in cerebral cortex radial glia guided migration;GO:0021801 cerebral cortex radial glia guided migration;GO:0021799 cerebral cortex radially oriented cell migration					(M158)PID INTEGRIN4 PATHWAY; (M5887)NABA BASEMENT MEMBRANES; (M53)PID INTEGRIN3 PATHWAY		0.0	0.0	0.0	0.0	0.0	1.0	0.0	0.0	1.0	1.0	1.0	0.0	0.0	1.0	0.0	0.0	0.0	0.0	0.0	1.0
SLC12A2	6558	symbol	H. sapiens	6558	H. sapiens	SLC12A2	solute carrier family 12 member 2	GO:0045795 positive regulation of cell volume;GO:0070634 transepithelial ammonium transport;GO:0030321 transepithelial chloride transport		Transporters/Electrochemical Potential-driven transporters	Plasma membrane;Vesicles(Approved)	Potassium Chloride (Sodium:potassium:chloride symporter activity);Bumetanide (Sodium:potassium:chloride symporter activity);Quinethazone (Sodium:potassium:chloride symporter activity)		(M5951)HALLMARK SPERMATOGENESIS; (M5901)HALLMARK G2M CHECKPOINT	0.0	0.0	0.0	0.0	0.0	0.0	0.0	0.0	0.0	0.0	1.0	0.0	0.0	0.0	0.0	0.0	0.0	0.0	0.0	0.0
TNS1	7145	symbol	H. sapiens	7145	H. sapiens	TNS1	tensin 1	GO:0010761 fibroblast migration;GO:0007044 cell-substrate junction assembly;GO:0034329 cell junction assembly			Focal adhesion sites(Enhanced)		(M71)PID ILK PATHWAY	(M5945)HALLMARK HEME METABOLISM	0.0	1.0	0.0	0.0	0.0	0.0	0.0	0.0	0.0	1.0	0.0	0.0	0.0	0.0	0.0	0.0	0.0	0.0	0.0	1.0
NCOA6	23054	symbol	H. sapiens	23054	H. sapiens	NCOA6	nuclear receptor coactivator 6	GO:0042921 glucocorticoid receptor signaling pathway;GO:0031958 corticosteroid receptor signaling pathway;GO:0030520 intracellular estrogen receptor signaling pathway			Nucleoplasm(Supported)		(M58)PID AR PATHWAY	(M5916)HALLMARK APICAL SURFACE	0.0	0.0	0.0	0.0	0.0	0.0	0.0	0.0	0.0	0.0	0.0	0.0	0.0	0.0	0.0	0.0	0.0	0.0	0.0	0.0
PHLDB1	23187	symbol	H. sapiens	23187	H. sapiens	PHLDB1	pleckstrin homology like domain family B member 1	GO:1904261 positive regulation of basement membrane assembly involved in embryonic body morphogenesis;GO:1904259 regulation of basement membrane assembly involved in embryonic body morphogenesis;GO:2001197 basement membrane assembly involved in embryonic body morphogenesis			Nucleoplasm(Approved)			(M5905)HALLMARK ADIPOGENESIS	0.0	0.0	0.0	0.0	0.0	0.0	0.0	1.0	1.0	0.0	0.0	0.0	0.0	0.0	0.0	0.0	0.0	0.0	0.0	0.0
HES6	55502	symbol	H. sapiens	55502	H. sapiens	HES6	hes family bHLH transcription factor 6	GO:0000122 negative regulation of transcription by RNA polymerase II;GO:0009952 anterior/posterior pattern specification;GO:0045892 negative regulation of transcription, DNA-templated		Transcription factors/Basic domains	Cytosol;Nuclear bodies;Nucleoli;Nucleus(Approved)		(M288)PID HES HEY PATHWAY	(M5934)HALLMARK XENOBIOTIC METABOLISM	0.0	0.0	0.0	0.0	0.0	0.0	0.0	0.0	0.0	0.0	0.0	0.0	0.0	0.0	0.0	0.0	0.0	0.0	0.0	0.0
NUP210	23225	symbol	H. sapiens	23225	H. sapiens	NUP210	nucleoporin 210	GO:0006409 tRNA export from nucleus;GO:0006110 regulation of glycolytic process;GO:0071431 tRNA-containing ribonucleoprotein complex export from nucleus		Transporters/Transporter channels and pores					0.0	0.0	1.0	0.0	1.0	0.0	1.0	0.0	0.0	0.0	0.0	0.0	0.0	0.0	0.0	0.0	0.0	1.0	0.0	0.0
PLD2	5338	symbol	H. sapiens	5338	H. sapiens	PLD2	phospholipase D2	GO:0038096 Fc-gamma receptor signaling pathway involved in phagocytosis;GO:0006654 phosphatidic acid biosynthetic process;GO:0002431 Fc receptor mediated stimulatory signaling pathway		Enzymes/ENZYME proteins/Hydrolases;RAS pathway related proteins		Choline (Phospholipase d activity)	(M120)PID ARF6 DOWNSTREAM PATHWAY; (M243)PID ARF 3PATHWAY; (M15743)ST GA12 PATHWAY		0.0	0.0	1.0	0.0	0.0	0.0	0.0	0.0	0.0	0.0	0.0	0.0	0.0	0.0	0.0	0.0	0.0	0.0	0.0	0.0
PFAS	5198	symbol	H. sapiens	5198	H. sapiens	PFAS	phosphoribosylformylglycinamidine synthase	GO:0006189 'de novo' IMP biosynthetic process;GO:0006188 IMP biosynthetic process;GO:0046040 IMP metabolic process		Enzymes/ENZYME proteins/Ligase	Nucleoplasm;Plasma membrane(Approved)	L-Glutamic Acid (Phosphoribosylformylglycinamidine synthase activity)			0.0	0.0	1.0	0.0	0.0	0.0	0.0	0.0	0.0	0.0	0.0	0.0	0.0	0.0	0.0	0.0	0.0	0.0	0.0	0.0
NES	10763	symbol	H. sapiens	10763	H. sapiens	NES	nestin	GO:0030844 positive regulation of intermediate filament depolymerization;GO:0030842 regulation of intermediate filament depolymerization;GO:0045106 intermediate filament depolymerization			Intermediate filaments(Enhanced)				0.0	0.0	0.0	0.0	0.0	0.0	0.0	1.0	1.0	0.0	1.0	0.0	0.0	0.0	0.0	0.0	0.0	0.0	0.0	0.0
MAP7D3	79649	symbol	H. sapiens	79649	H. sapiens	MAP7D3	MAP7 domain containing 3	GO:0046785 microtubule polymerization;GO:0031109 microtubule polymerization or depolymerization;GO:0051258 protein polymerization			Centrosome(Enhanced)				0.0	0.0	0.0	0.0	0.0	0.0	0.0	1.0	0.0	0.0	0.0	0.0	0.0	0.0	0.0	0.0	0.0	0.0	0.0	0.0
IRAK2	3656	symbol	H. sapiens	3656	H. sapiens	IRAK2	interleukin 1 receptor associated kinase 2	GO:0070423 nucleotide-binding oligomerization domain containing signaling pathway;GO:0034162 toll-like receptor 9 signaling pathway;GO:0002755 MyD88-dependent toll-like receptor signaling pathway	TKL Ser/Thr protein kinase family	Enzymes/Kinases/TKL Ser/Thr protein kinases	Vesicles(Approved)		(M264)PID TOLL ENDOGENOUS PATHWAY	(M5932)HALLMARK INFLAMMATORY RESPONSE	0.0	0.0	0.0	0.0	0.0	0.0	0.0	0.0	0.0	0.0	0.0	0.0	0.0	0.0	0.0	0.0	0.0	0.0	0.0	0.0
EPB41L2	2037	symbol	H. sapiens	2037	H. sapiens	EPB41L2	erythrocyte membrane protein band 4.1 like 2	GO:1904778 positive regulation of protein localization to cell cortex;GO:1904776 regulation of protein localization to cell cortex;GO:0072697 protein localization to cell cortex			Plasma membrane(Enhanced)Cell Junctions;Nucleus(Supported)			(M5893)HALLMARK MITOTIC SPINDLE; (M5915)HALLMARK APICAL JUNCTION	0.0	0.0	0.0	0.0	0.0	0.0	0.0	1.0	0.0	0.0	0.0	0.0	0.0	0.0	0.0	0.0	0.0	1.0	0.0	0.0
IQSEC1	9922	symbol	H. sapiens	9922	H. sapiens	IQSEC1	IQ motif and Sec7 domain 1	GO:0051549 positive regulation of keratinocyte migration;GO:0051547 regulation of keratinocyte migration;GO:0051546 keratinocyte migration			Nucleoli;Vesicles(Approved)		(M86)PID ARF6 PATHWAY		0.0	1.0	0.0	0.0	0.0	0.0	0.0	1.0	0.0	1.0	0.0	0.0	0.0	0.0	0.0	0.0	0.0	0.0	0.0	1.0
LAPTM4A	9741	symbol	H. sapiens	9741	H. sapiens	LAPTM4A	lysosomal protein transmembrane 4 alpha				Golgi apparatus;Plasma membrane;Vesicles(Approved)				0.0	0.0	0.0	0.0	0.0	0.0	0.0	0.0	0.0	0.0	0.0	0.0	0.0	0.0	0.0	0.0	0.0	0.0	0.0	0.0
PROSER3	148137	symbol	H. sapiens	148137	H. sapiens	PROSER3	proline and serine rich 3				Golgi apparatus(Approved)				0.0	0.0	0.0	0.0	0.0	0.0	0.0	0.0	0.0	0.0	0.0	0.0	0.0	0.0	0.0	0.0	0.0	0.0	0.0	0.0
CDK11B	984	symbol	H. sapiens	984	H. sapiens	CDK11B	cyclin dependent kinase 11B	GO:0050684 regulation of mRNA processing;GO:1903311 regulation of mRNA metabolic process;GO:0001558 regulation of cell growth	CMGC Ser/Thr protein kinase family		Nuclear speckles(Approved)		(M58)PID AR PATHWAY		0.0	0.0	0.0	0.0	1.0	0.0	0.0	0.0	0.0	0.0	0.0	0.0	0.0	0.0	0.0	0.0	0.0	0.0	0.0	0.0
CD164	8763	symbol	H. sapiens	8763	H. sapiens	CD164	CD164 molecule	GO:0007157 heterophilic cell-cell adhesion via plasma membrane cell adhesion molecules;GO:0007162 negative regulation of cell adhesion;GO:0098742 cell-cell adhesion via plasma-membrane adhesion molecules		CD markers					0.0	0.0	0.0	0.0	0.0	0.0	0.0	0.0	0.0	0.0	0.0	0.0	0.0	0.0	0.0	1.0	0.0	0.0	0.0	0.0
KLF10	7071	symbol	H. sapiens	7071	H. sapiens	KLF10	Kruppel like factor 10	GO:0045672 positive regulation of osteoclast differentiation;GO:0002763 positive regulation of myeloid leukocyte differentiation;GO:0045670 regulation of osteoclast differentiation		Transcription factors/Zinc-coordinating DNA-binding domains				(M5896)HALLMARK TGF BETA SIGNALING; (M5890)HALLMARK TNFA SIGNALING VIA NFKB; (M5906)HALLMARK ESTROGEN RESPONSE EARLY	0.0	0.0	0.0	0.0	0.0	0.0	0.0	0.0	0.0	0.0	0.0	0.0	0.0	0.0	0.0	0.0	1.0	0.0	0.0	0.0
SPTAN1	6709	symbol	H. sapiens	6709	H. sapiens	SPTAN1	spectrin alpha, non-erythrocytic 1	GO:0051693 actin filament capping;GO:0030835 negative regulation of actin filament depolymerization;GO:0030837 negative regulation of actin filament polymerization			Microtubules(Supported)Vesicles(Uncertain)		(M220)PID CASPASE PATHWAY	(M5902)HALLMARK APOPTOSIS; (M5893)HALLMARK MITOTIC SPINDLE; (M5909)HALLMARK MYOGENESIS	0.0	0.0	0.0	0.0	0.0	0.0	0.0	1.0	0.0	0.0	1.0	0.0	0.0	0.0	0.0	0.0	0.0	0.0	0.0	0.0
ANKFY1	51479	symbol	H. sapiens	51479	H. sapiens	ANKFY1	ankyrin repeat and FYVE domain containing 1	GO:0048549 positive regulation of pinocytosis;GO:0090160 Golgi to lysosome transport;GO:0034058 endosomal vesicle fusion			Endosomes(Enhanced)				0.0	0.0	0.0	0.0	0.0	0.0	0.0	0.0	0.0	0.0	0.0	0.0	0.0	0.0	0.0	0.0	0.0	0.0	0.0	0.0
C1orf43	25912	symbol	H. sapiens	25912	H. sapiens	C1orf43	chromosome 1 open reading frame 43	GO:0001701 in utero embryonic development;GO:0043009 chordate embryonic development;GO:0009792 embryo development ending in birth or egg hatching							0.0	0.0	0.0	1.0	0.0	0.0	0.0	0.0	0.0	0.0	0.0	0.0	0.0	0.0	0.0	0.0	0.0	0.0	0.0	0.0
PLXNA2	5362	symbol	H. sapiens	5362	H. sapiens	PLXNA2	plexin A2	GO:0021935 cerebellar granule cell precursor tangential migration;GO:0021934 hindbrain tangential cell migration;GO:1902287 semaphorin-plexin signaling pathway involved in axon guidance					(M5880)NABA ECM AFFILIATED; (M5885)NABA MATRISOME ASSOCIATED; (M5889)NABA MATRISOME		0.0	0.0	0.0	1.0	0.0	0.0	0.0	0.0	1.0	0.0	1.0	0.0	0.0	0.0	0.0	1.0	0.0	0.0	0.0	0.0
KIAA0586	9786	symbol	H. sapiens	9786	H. sapiens	KIAA0586	KIAA0586	GO:0007224 smoothened signaling pathway;GO:0060271 cilium assembly;GO:0044782 cilium organization			Cytosol;Nucleoplasm(Approved)				0.0	0.0	0.0	0.0	0.0	0.0	0.0	0.0	0.0	0.0	0.0	0.0	0.0	0.0	0.0	0.0	0.0	0.0	0.0	0.0
CDKN2D	1032	symbol	H. sapiens	1032	H. sapiens	CDKN2D	cyclin dependent kinase inhibitor 2D	GO:0045736 negative regulation of cyclin-dependent protein serine/threonine kinase activity;GO:1902230 negative regulation of intrinsic apoptotic signaling pathway in response to DNA damage;GO:1904030 negative regulation of cyclin-dependent protein kinase activity			Cytosol;Nucleoplasm(Supported)			(M5938)HALLMARK REACTIVE OXIGEN SPECIES PATHWAY	0.0	0.0	0.0	0.0	0.0	0.0	0.0	0.0	0.0	0.0	0.0	0.0	0.0	0.0	0.0	0.0	1.0	0.0	0.0	0.0
HERC4	26091	symbol	H. sapiens	26091	H. sapiens	HERC4	HECT and RLD domain containing E3 ubiquitin protein ligase 4	GO:0007283 spermatogenesis;GO:0048232 male gamete generation;GO:0007276 gamete generation		Enzymes/ENZYME proteins/Transferases	Cytosol(Supported)Nucleoli fibrillar center(Approved)				0.0	0.0	0.0	0.0	0.0	0.0	0.0	0.0	0.0	0.0	0.0	0.0	0.0	0.0	0.0	0.0	0.0	0.0	0.0	0.0
CREB3L1	90993	symbol	H. sapiens	90993	H. sapiens	CREB3L1	cAMP responsive element binding protein 3 like 1	GO:1903671 negative regulation of sprouting angiogenesis;GO:1990440 positive regulation of transcription from RNA polymerase II promoter in response to endoplasmic reticulum stress;GO:1902236 negative regulation of endoplasmic reticulum stress-induced intrinsic apoptotic signaling pathway		Transcription factors/Basic domains	Cytosol;Plasma membrane(Approved)				1.0	0.0	0.0	0.0	0.0	1.0	0.0	0.0	0.0	0.0	0.0	1.0	0.0	0.0	0.0	0.0	0.0	0.0	0.0	0.0
TPM2	7169	symbol	H. sapiens	7169	H. sapiens	TPM2	tropomyosin 2	GO:0030049 muscle filament sliding;GO:0033275 actin-myosin filament sliding;GO:0070252 actin-mediated cell contraction						(M5909)HALLMARK MYOGENESIS; (M5930)HALLMARK EPITHELIAL MESENCHYMAL TRANSITION	0.0	0.0	0.0	0.0	0.0	0.0	0.0	1.0	0.0	0.0	0.0	0.0	0.0	1.0	0.0	0.0	0.0	0.0	0.0	0.0
TPT1	7178	symbol	H. sapiens	7178	H. sapiens	TPT1	tumor protein, translationally-controlled 1	GO:1902230 negative regulation of intrinsic apoptotic signaling pathway in response to DNA damage;GO:1902229 regulation of intrinsic apoptotic signaling pathway in response to DNA damage;GO:2001243 negative regulation of intrinsic apoptotic signaling pathway			Cytosol(Supported)		(M129)PID PLK1 PATHWAY		0.0	0.0	0.0	0.0	0.0	0.0	1.0	0.0	0.0	0.0	0.0	0.0	0.0	0.0	0.0	0.0	0.0	0.0	0.0	0.0
TMX3	54495	symbol	H. sapiens	54495	H. sapiens	TMX3	thioredoxin related transmembrane protein 3	GO:0018171 peptidyl-cysteine oxidation;GO:0002576 platelet degranulation;GO:0018158 protein oxidation		Enzymes/ENZYME proteins/Isomerase					0.0	0.0	0.0	0.0	0.0	0.0	0.0	0.0	0.0	0.0	0.0	0.0	0.0	0.0	0.0	0.0	0.0	0.0	0.0	0.0
MEN1	4221	symbol	H. sapiens	4221	H. sapiens	MEN1	menin 1	GO:0045736 negative regulation of cyclin-dependent protein serine/threonine kinase activity;GO:0046329 negative regulation of JNK cascade;GO:0030511 positive regulation of transforming growth factor beta receptor signaling pathway			Cytosol;Nucleoplasm(Supported)				0.0	1.0	0.0	1.0	0.0	0.0	0.0	0.0	0.0	1.0	0.0	1.0	0.0	0.0	0.0	1.0	0.0	0.0	0.0	0.0
MYRF	745	symbol	H. sapiens	745	H. sapiens	MYRF	myelin regulatory factor	GO:0032286 central nervous system myelin maintenance;GO:0022010 central nervous system myelination;GO:0031643 positive regulation of myelination		Transcription factors/Immunoglobulin fold	Cytosol;Nucleoplasm(Approved)				0.0	0.0	0.0	0.0	0.0	0.0	0.0	0.0	0.0	0.0	0.0	0.0	0.0	0.0	0.0	0.0	0.0	0.0	0.0	0.0
RANBP3	8498	symbol	H. sapiens	8498	H. sapiens	RANBP3	RAN binding protein 3	GO:0006611 protein export from nucleus;GO:0051168 nuclear export;GO:0043547 positive regulation of GTPase activity			Nucleoplasm(Enhanced)		(M90)PID WNT CANONICAL PATHWAY		0.0	0.0	1.0	0.0	0.0	0.0	0.0	0.0	0.0	0.0	0.0	0.0	0.0	0.0	0.0	0.0	0.0	1.0	0.0	0.0
HIPK2	28996	symbol	H. sapiens	28996	H. sapiens	HIPK2	homeodomain interacting protein kinase 2	GO:0060235 lens induction in camera-type eye;GO:0060059 embryonic retina morphogenesis in camera-type eye;GO:0061072 iris morphogenesis	CMGC Ser/Thr protein kinase family	Enzymes/{ENZYME proteins/Transferases,Kinases/CMGC Ser/Thr protein kinases}	Nucleus(Supported)		(M261)PID P53 REGULATION PATHWAY; (M195)PID CMYB PATHWAY	(M5896)HALLMARK TGF BETA SIGNALING; (M5947)HALLMARK IL2 STAT5 SIGNALING	1.0	0.0	1.0	0.0	0.0	0.0	0.0	0.0	1.0	0.0	0.0	1.0	0.0	0.0	0.0	0.0	0.0	0.0	0.0	0.0
UBAP1	51271	symbol	H. sapiens	51271	H. sapiens	UBAP1	ubiquitin associated protein 1	GO:0075733 intracellular transport of virus;GO:0043162 ubiquitin-dependent protein catabolic process via the multivesicular body sorting pathway;GO:0046794 transport of virus			Cytosol;Plasma membrane(Enhanced)				0.0	0.0	1.0	0.0	0.0	0.0	1.0	0.0	0.0	0.0	0.0	0.0	0.0	0.0	0.0	0.0	0.0	0.0	0.0	0.0
SETD1B	23067	symbol	H. sapiens	23067	H. sapiens	SETD1B	SET domain containing 1B, histone lysine methyltransferase	GO:0051568 histone H3-K4 methylation;GO:0034968 histone lysine methylation;GO:0016571 histone methylation		Enzymes/ENZYME proteins/Transferases	Nucleoplasm(Enhanced)				0.0	0.0	0.0	0.0	0.0	0.0	0.0	0.0	0.0	0.0	0.0	0.0	0.0	0.0	0.0	0.0	0.0	0.0	0.0	0.0
SELENON	57190	symbol	H. sapiens	57190	H. sapiens	SELENON	selenoprotein N	GO:0060314 regulation of ryanodine-sensitive calcium-release channel activity;GO:0051279 regulation of release of sequestered calcium ion into cytosol;GO:0051209 release of sequestered calcium ion into cytosol			Cytosol(Supported)				0.0	0.0	0.0	0.0	0.0	0.0	0.0	0.0	0.0	0.0	0.0	0.0	0.0	0.0	0.0	0.0	0.0	0.0	0.0	0.0
BUD31	8896	symbol	H. sapiens	8896	H. sapiens	BUD31	BUD31 homolog	GO:2000825 positive regulation of androgen receptor activity;GO:2000823 regulation of androgen receptor activity;GO:0033145 positive regulation of intracellular steroid hormone receptor signaling pathway			Centrosome;Microtubules;Nucleus(Approved)				0.0	0.0	0.0	0.0	1.0	0.0	0.0	0.0	0.0	0.0	0.0	0.0	0.0	0.0	0.0	0.0	0.0	0.0	0.0	0.0
ATF4	468	symbol	H. sapiens	468	H. sapiens	ATF4	activating transcription factor 4	GO:2000120 positive regulation of sodium-dependent phosphate transport;GO:0061395 positive regulation of transcription from RNA polymerase II promoter in response to arsenic-containing substance;GO:1905461 positive regulation of vascular associated smooth muscle cell apoptotic process		Transcription factors/Basic domains	Cytosol;Microtubule organizing center(Supported)		(M65)PID FRA PATHWAY	(M5922)HALLMARK UNFOLDED PROTEIN RESPONSE	0.0	0.0	0.0	0.0	0.0	0.0	0.0	0.0	0.0	0.0	0.0	0.0	1.0	0.0	0.0	0.0	1.0	0.0	0.0	0.0
CXCL10	3627	symbol	H. sapiens	3627	H. sapiens	CXCL10	C-X-C motif chemokine ligand 10	GO:0051281 positive regulation of release of sequestered calcium ion into cytosol;GO:1901740 negative regulation of myoblast fusion;GO:0051279 regulation of release of sequestered calcium ion into cytosol				N-Methylleucine (Receptor binding)	(M222)PID CXCR3 PATHWAY; (M5883)NABA SECRETED FACTORS; (M5885)NABA MATRISOME ASSOCIATED	(M5897)HALLMARK IL6 JAK STAT3 SIGNALING; (M5911)HALLMARK INTERFERON ALPHA RESPONSE; (M5947)HALLMARK IL2 STAT5 SIGNALING	1.0	1.0	1.0	0.0	0.0	0.0	1.0	0.0	1.0	0.0	1.0	0.0	1.0	0.0	0.0	0.0	1.0	0.0	0.0	1.0
ADAM19	8728	symbol	H. sapiens	8728	H. sapiens	ADAM19	ADAM metallopeptidase domain 19	GO:2000049 positive regulation of cell-cell adhesion mediated by cadherin;GO:2000047 regulation of cell-cell adhesion mediated by cadherin;GO:0044331 cell-cell adhesion mediated by cadherin			Vesicles(Approved)		(M3468)NABA ECM REGULATORS; (M5885)NABA MATRISOME ASSOCIATED; (M5889)NABA MATRISOME	(M5947)HALLMARK IL2 STAT5 SIGNALING	0.0	0.0	0.0	1.0	0.0	0.0	0.0	0.0	0.0	0.0	0.0	0.0	0.0	0.0	0.0	1.0	0.0	0.0	0.0	0.0
DDX46	9879	symbol	H. sapiens	9879	H. sapiens	DDX46	DEAD-box helicase 46	GO:0000398 mRNA splicing, via spliceosome;GO:0000377 RNA splicing, via transesterification reactions with bulged adenosine as nucleophile;GO:0000375 RNA splicing, via transesterification reactions		Enzymes/ENZYME proteins/Hydrolases	Nuclear speckles(Enhanced)				0.0	0.0	0.0	0.0	1.0	0.0	0.0	0.0	0.0	0.0	0.0	0.0	0.0	0.0	0.0	0.0	0.0	0.0	0.0	0.0
ZNF681	148213	symbol	H. sapiens	148213	H. sapiens	ZNF681	zinc finger protein 681	GO:0006357 regulation of transcription by RNA polymerase II;GO:0006366 transcription by RNA polymerase II;GO:0006355 regulation of transcription, DNA-templated		Transcription factors/Zinc-coordinating DNA-binding domains					0.0	0.0	0.0	0.0	0.0	0.0	0.0	0.0	0.0	0.0	0.0	0.0	0.0	0.0	0.0	0.0	0.0	0.0	0.0	0.0
LMNB1	4001	symbol	H. sapiens	4001	H. sapiens	LMNB1	lamin B1	GO:0035722 interleukin-12-mediated signaling pathway;GO:0071349 cellular response to interleukin-12;GO:0070671 response to interleukin-12			Nuclear membrane(Enhanced)		(M220)PID CASPASE PATHWAY	(M5893)HALLMARK MITOTIC SPINDLE; (M5901)HALLMARK G2M CHECKPOINT; (M5925)HALLMARK E2F TARGETS	0.0	0.0	1.0	0.0	0.0	0.0	0.0	0.0	0.0	0.0	0.0	0.0	0.0	0.0	0.0	0.0	0.0	0.0	0.0	0.0
MPP6	51678	symbol	H. sapiens	51678	H. sapiens	MPP6	membrane palmitoylated protein 6	GO:0065003 protein-containing complex assembly;GO:0043933 protein-containing complex subunit organization;GO:0022607 cellular component assembly							0.0	0.0	0.0	0.0	0.0	0.0	0.0	0.0	0.0	0.0	0.0	0.0	0.0	0.0	0.0	0.0	0.0	0.0	0.0	0.0
PXN	5829	symbol	H. sapiens	5829	H. sapiens	PXN	paxillin	GO:0051496 positive regulation of stress fiber assembly;GO:0060396 growth hormone receptor signaling pathway;GO:0051492 regulation of stress fiber assembly			Focal adhesion sites(Enhanced)Cytosol(Supported)Centrosome(Approved)		(M118)PID INTEGRIN A9B1 PATHWAY; (M125)PID IGF1 PATHWAY; (M277)PID INTEGRIN A4B1 PATHWAY	(M5893)HALLMARK MITOTIC SPINDLE	0.0	0.0	0.0	0.0	0.0	1.0	0.0	1.0	0.0	1.0	1.0	1.0	0.0	1.0	0.0	0.0	0.0	0.0	0.0	1.0
NR2F2	7026	symbol	H. sapiens	7026	H. sapiens	NR2F2	nuclear receptor subfamily 2 group F member 2	GO:0060849 regulation of transcription involved in lymphatic endothelial cell fate commitment;GO:0060838 lymphatic endothelial cell fate commitment;GO:0060707 trophoblast giant cell differentiation		Nuclear receptors;Transcription factors/Zinc-coordinating DNA-binding domains	Cytosol;Nucleoplasm(Approved)		(M285)PID HNF3A PATHWAY; (M105)PID TELOMERASE PATHWAY		1.0	1.0	0.0	1.0	0.0	0.0	0.0	0.0	1.0	0.0	0.0	0.0	0.0	0.0	0.0	0.0	0.0	0.0	0.0	1.0
SPEN	23013	symbol	H. sapiens	23013	H. sapiens	SPEN	spen family transcriptional repressor	GO:0000122 negative regulation of transcription by RNA polymerase II;GO:0050769 positive regulation of neurogenesis;GO:0007219 Notch signaling pathway			Nucleoplasm(Enhanced)		(M288)PID HES HEY PATHWAY; (M17)PID NOTCH PATHWAY		0.0	0.0	0.0	0.0	1.0	0.0	0.0	0.0	0.0	0.0	0.0	0.0	0.0	0.0	0.0	0.0	0.0	0.0	0.0	0.0
MAP1LC3B	81631	symbol	H. sapiens	81631	H. sapiens	MAP1LC3B	microtubule associated protein 1 light chain 3 beta	GO:0006995 cellular response to nitrogen starvation;GO:0043562 cellular response to nitrogen levels;GO:0097352 autophagosome maturation							0.0	0.0	0.0	0.0	0.0	0.0	0.0	0.0	0.0	0.0	0.0	0.0	0.0	0.0	0.0	0.0	1.0	0.0	1.0	0.0
ILF3	3609	symbol	H. sapiens	3609	H. sapiens	ILF3	interleukin enhancer binding factor 3	GO:0045071 negative regulation of viral genome replication;GO:1903901 negative regulation of viral life cycle;GO:0045069 regulation of viral genome replication			Nucleoli;Nucleoplasm(Supported)Mitochondria(Approved)			(M5901)HALLMARK G2M CHECKPOINT; (M5925)HALLMARK E2F TARGETS	0.0	0.0	0.0	0.0	0.0	0.0	1.0	0.0	0.0	0.0	0.0	0.0	0.0	0.0	0.0	0.0	0.0	0.0	0.0	0.0
SRRM2	23524	symbol	H. sapiens	23524	H. sapiens	SRRM2	serine/arginine repetitive matrix 2	GO:0000398 mRNA splicing, via spliceosome;GO:0000377 RNA splicing, via transesterification reactions with bulged adenosine as nucleophile;GO:0000375 RNA splicing, via transesterification reactions			Nuclear speckles(Enhanced)				0.0	0.0	0.0	0.0	1.0	0.0	0.0	0.0	0.0	0.0	0.0	0.0	0.0	0.0	0.0	0.0	0.0	0.0	0.0	0.0
ZNF326	284695	symbol	H. sapiens	284695	H. sapiens	ZNF326	zinc finger protein 326	GO:0032784 regulation of DNA-templated transcription, elongation;GO:0006354 DNA-templated transcription, elongation;GO:0043484 regulation of RNA splicing			Golgi apparatus;Nucleoplasm;Vesicles(Enhanced)				0.0	0.0	0.0	0.0	1.0	0.0	0.0	0.0	0.0	0.0	0.0	0.0	0.0	0.0	0.0	0.0	0.0	0.0	0.0	0.0
CREBBP	1387	symbol	H. sapiens	1387	H. sapiens	CREBBP	CREB binding protein	GO:0018076 N-terminal peptidyl-lysine acetylation;GO:0002223 stimulatory C-type lectin receptor signaling pathway;GO:0007221 positive regulation of transcription of Notch receptor target		Enzymes/ENZYME proteins/Transferases	Nuclear bodies;Nucleoplasm(Enhanced)	9-ACETYL-2,3,4,9-TETRAHYDRO-1H-CARBAZOL-1-ONE (Zinc ion binding)	(M32)PID HDAC CLASSIII PATHWAY; (M207)PID RETINOIC ACID PATHWAY; (M290)PID IL12 STAT4 PATHWAY	(M5902)HALLMARK APOPTOSIS	0.0	0.0	1.0	0.0	0.0	0.0	0.0	0.0	1.0	0.0	0.0	1.0	1.0	0.0	0.0	0.0	0.0	0.0	0.0	0.0
TOP2B	7155	symbol	H. sapiens	7155	H. sapiens	TOP2B	DNA topoisomerase II beta	GO:0045870 positive regulation of single stranded viral RNA replication via double stranded DNA intermediate;GO:0045091 regulation of single stranded viral RNA replication via double stranded DNA intermediate;GO:0039692 single stranded viral RNA replication via double stranded DNA intermediate		Enzymes/ENZYME proteins/Isomerase	Nucleus(Enhanced)	Dexrazoxane (Protein kinase c binding);Daunorubicin (Protein kinase c binding);Etoposide (Protein kinase c binding);Phosphoaminophosphonic Acid-Adenylate Ester (Protein kinase c binding);Amonafide (Protein kinase c binding);99mTc-ciprofloxacin (Protein kinase c binding);ZEN-012 (Protein kinase c binding);3'-THIO-THYMIDINE-5'-PHOSPHATE (Protein kinase c binding)			0.0	0.0	1.0	0.0	0.0	0.0	1.0	0.0	0.0	0.0	1.0	0.0	0.0	0.0	0.0	0.0	0.0	0.0	0.0	0.0
TMBIM4	51643	symbol	H. sapiens	51643	H. sapiens	TMBIM4	transmembrane BAX inhibitor motif containing 4	GO:0050848 regulation of calcium-mediated signaling;GO:0019722 calcium-mediated signaling;GO:0043066 negative regulation of apoptotic process		Transporters/Transporter channels and pores	Golgi apparatus(Supported)				0.0	0.0	0.0	0.0	0.0	0.0	0.0	0.0	0.0	0.0	0.0	0.0	0.0	0.0	0.0	0.0	0.0	0.0	0.0	0.0
ADM	133	symbol	H. sapiens	133	H. sapiens	ADM	adrenomedullin	GO:2000184 positive regulation of progesterone biosynthetic process;GO:2000182 regulation of progesterone biosynthetic process;GO:0045906 negative regulation of vasoconstriction					(M255)PID HIF1 TFPATHWAY	(M5932)HALLMARK INFLAMMATORY RESPONSE; (M5891)HALLMARK HYPOXIA	1.0	0.0	1.0	1.0	0.0	0.0	0.0	0.0	1.0	0.0	0.0	0.0	0.0	0.0	1.0	0.0	1.0	0.0	0.0	0.0
CNOT1	23019	symbol	H. sapiens	23019	H. sapiens	CNOT1	CCR4-NOT transcription complex subunit 1	GO:0006977 DNA damage response, signal transduction by p53 class mediator resulting in cell cycle arrest;GO:0060213 positive regulation of nuclear-transcribed mRNA poly(A) tail shortening;GO:0072431 signal transduction involved in mitotic G1 DNA damage checkpoint			Cytosol(Supported)				0.0	0.0	0.0	0.0	1.0	0.0	0.0	1.0	0.0	0.0	0.0	0.0	0.0	0.0	0.0	0.0	0.0	0.0	1.0	0.0
SAT1	6303	symbol	H. sapiens	6303	H. sapiens	SAT1	spermidine/spermine N1-acetyltransferase 1	GO:0009447 putrescine catabolic process;GO:0032918 spermidine acetylation;GO:0032917 polyamine acetylation		Enzymes/ENZYME proteins/Transferases		N-ethyl-N-[3-(propylamino)propyl]propane-1,3-diamine (Diamine n-acetyltransferase activity)	(M118)PID INTEGRIN A9B1 PATHWAY	(M5908)HALLMARK ANDROGEN RESPONSE; (M5902)HALLMARK APOPTOSIS; (M5930)HALLMARK EPITHELIAL MESENCHYMAL TRANSITION	1.0	0.0	0.0	0.0	0.0	0.0	0.0	0.0	0.0	0.0	0.0	0.0	0.0	0.0	0.0	0.0	0.0	0.0	0.0	0.0
CMPK2	129607	symbol	H. sapiens	129607	H. sapiens	CMPK2	cytidine/uridine monophosphate kinase 2	GO:0006233 dTDP biosynthetic process;GO:0006227 dUDP biosynthetic process;GO:0006235 dTTP biosynthetic process		Enzymes/ENZYME proteins/Transferases	Mitochondria(Approved)			(M5911)HALLMARK INTERFERON ALPHA RESPONSE; (M5898)HALLMARK DNA REPAIR; (M5913)HALLMARK INTERFERON GAMMA RESPONSE	0.0	0.0	1.0	0.0	0.0	0.0	0.0	0.0	0.0	0.0	0.0	0.0	0.0	0.0	0.0	0.0	0.0	0.0	0.0	0.0
EFNA1	1942	symbol	H. sapiens	1942	H. sapiens	EFNA1	ephrin A1	GO:0061002 negative regulation of dendritic spine morphogenesis;GO:0070244 negative regulation of thymocyte apoptotic process;GO:0003199 endocardial cushion to mesenchymal transition involved in heart valve formation		RAS pathway related proteins			(M273)PID EPHA2 FWD PATHWAY; (M44)PID HIF2PATHWAY; (M177)PID EPHA FWDPATHWAY	(M5890)HALLMARK TNFA SIGNALING VIA NFKB; (M5891)HALLMARK HYPOXIA	1.0	0.0	0.0	0.0	0.0	1.0	0.0	0.0	1.0	1.0	1.0	0.0	0.0	1.0	0.0	1.0	0.0	0.0	0.0	1.0
GOLGA4	2803	symbol	H. sapiens	2803	H. sapiens	GOLGA4	golgin A4	GO:0045773 positive regulation of axon extension;GO:0050772 positive regulation of axonogenesis;GO:0030516 regulation of axon extension			Cytosol;Golgi apparatus(Supported)Vesicles(Approved)			(M5910)HALLMARK PROTEIN SECRETION	0.0	0.0	0.0	0.0	0.0	0.0	0.0	0.0	0.0	0.0	1.0	0.0	0.0	0.0	0.0	0.0	0.0	0.0	0.0	0.0
TEF	7008	symbol	H. sapiens	7008	H. sapiens	TEF	TEF transcription factor, PAR bZIP family member	GO:0045944 positive regulation of transcription by RNA polymerase II;GO:0048511 rhythmic process;GO:0045893 positive regulation of transcription, DNA-templated		Transcription factors/Basic domains					0.0	0.0	0.0	0.0	0.0	0.0	0.0	0.0	0.0	0.0	0.0	0.0	0.0	0.0	0.0	0.0	0.0	0.0	0.0	0.0
CCDC86	79080	symbol	H. sapiens	79080	H. sapiens	CCDC86	coiled-coil domain containing 86	GO:0016032 viral process;GO:0044403 symbiont process;GO:0044419 interspecies interaction between organisms			Nucleoli;Nucleus(Enhanced)				0.0	0.0	0.0	0.0	0.0	0.0	0.0	0.0	0.0	0.0	0.0	0.0	0.0	0.0	0.0	0.0	0.0	0.0	0.0	0.0
PRR11	55771	symbol	H. sapiens	55771	H. sapiens	PRR11	proline rich 11	GO:0007050 cell cycle arrest;GO:0045786 negative regulation of cell cycle;GO:0051726 regulation of cell cycle			Endoplasmic reticulum(Approved)				0.0	0.0	0.0	0.0	0.0	0.0	0.0	0.0	0.0	0.0	0.0	0.0	0.0	0.0	0.0	0.0	0.0	0.0	0.0	0.0
HTATSF1	27336	symbol	H. sapiens	27336	H. sapiens	HTATSF1	HIV-1 Tat specific factor 1	GO:0019079 viral genome replication;GO:0032784 regulation of DNA-templated transcription, elongation;GO:0019058 viral life cycle			Nucleoplasm(Enhanced)				0.0	0.0	0.0	0.0	1.0	0.0	1.0	0.0	0.0	0.0	0.0	0.0	0.0	0.0	0.0	0.0	0.0	0.0	0.0	0.0
CLIP1	6249	symbol	H. sapiens	6249	H. sapiens	CLIP1	CAP-Gly domain containing linker protein 1	GO:0044861 protein transport into plasma membrane raft;GO:0044860 protein localization to plasma membrane raft;GO:0032596 protein transport into membrane raft			Cytosol;Microtubule ends(Supported)		(M163)PID LIS1 PATHWAY; (M121)PID MTOR 4PATHWAY	(M5893)HALLMARK MITOTIC SPINDLE	0.0	0.0	0.0	0.0	0.0	0.0	0.0	1.0	0.0	0.0	0.0	0.0	0.0	0.0	0.0	0.0	0.0	0.0	0.0	0.0
NBPF14	25832	symbol	H. sapiens	25832	H. sapiens	NBPF14	NBPF member 14				Vesicles(Approved)				0.0	0.0	0.0	0.0	0.0	0.0	0.0	0.0	0.0	0.0	0.0	0.0	0.0	0.0	0.0	0.0	0.0	0.0	0.0	0.0
NOM1	64434	symbol	H. sapiens	64434	H. sapiens	NOM1	nucleolar protein with MIF4G domain 1	GO:0048820 hair follicle maturation;GO:0001942 hair follicle development;GO:0022405 hair cycle process			Nucleoli(Enhanced)				0.0	0.0	0.0	0.0	0.0	0.0	0.0	0.0	0.0	0.0	0.0	0.0	0.0	0.0	0.0	0.0	0.0	0.0	0.0	0.0
ABCC1	4363	symbol	H. sapiens	4363	H. sapiens	ABCC1	ATP binding cassette subfamily C member 1	GO:0071716 leukotriene transport;GO:0034775 glutathione transmembrane transport;GO:0035443 tripeptide transmembrane transport		Transporters/Primary Active Transporters	Plasma membrane(Supported)	Sulfinpyrazone (Transporter activity);Biricodar dicitrate (Transporter activity)	(M155)PID S1P META PATHWAY; (M103)PID S1P S1P1 PATHWAY	(M5938)HALLMARK REACTIVE OXIGEN SPECIES PATHWAY; (M5942)HALLMARK UV RESPONSE DN	0.0	0.0	1.0	0.0	0.0	0.0	0.0	0.0	0.0	0.0	1.0	0.0	0.0	0.0	0.0	0.0	0.0	0.0	0.0	0.0
UPF1	5976	symbol	H. sapiens	5976	H. sapiens	UPF1	UPF1 RNA helicase and ATPase	GO:0061158 3'-UTR-mediated mRNA destabilization;GO:0000294 nuclear-transcribed mRNA catabolic process, endonucleolytic cleavage-dependent decay;GO:0032201 telomere maintenance via semi-conservative replication			Nucleoplasm(Supported)			(M5901)HALLMARK G2M CHECKPOINT	0.0	0.0	1.0	0.0	1.0	0.0	0.0	0.0	0.0	0.0	0.0	0.0	0.0	0.0	0.0	0.0	0.0	1.0	1.0	0.0
LTBP2	4053	symbol	H. sapiens	4053	H. sapiens	LTBP2	latent transforming growth factor beta binding protein 2	GO:0007179 transforming growth factor beta receptor signaling pathway;GO:0071560 cellular response to transforming growth factor beta stimulus;GO:0071559 response to transforming growth factor beta			Nucleus(Approved)		(M3008)NABA ECM GLYCOPROTEINS; (M5884)NABA CORE MATRISOME; (M5889)NABA MATRISOME	(M5896)HALLMARK TGF BETA SIGNALING	0.0	0.0	0.0	0.0	0.0	0.0	0.0	1.0	0.0	0.0	0.0	1.0	0.0	0.0	0.0	0.0	0.0	0.0	0.0	0.0
GLA	2717	symbol	H. sapiens	2717	H. sapiens	GLA	galactosidase alpha	GO:0046477 glycosylceramide catabolic process;GO:0045019 negative regulation of nitric oxide biosynthetic process;GO:0051001 negative regulation of nitric-oxide synthase activity		Enzymes/ENZYME proteins/Hydrolases		Migalastat (Receptor binding)		(M5910)HALLMARK PROTEIN SECRETION; (M5907)HALLMARK ESTROGEN RESPONSE LATE; (M5924)HALLMARK MTORC1 SIGNALING	0.0	0.0	0.0	0.0	0.0	0.0	0.0	0.0	0.0	0.0	0.0	0.0	0.0	0.0	0.0	0.0	0.0	0.0	0.0	0.0
CTSZ	1522	symbol	H. sapiens	1522	H. sapiens	CTSZ	cathepsin Z	GO:0002003 angiotensin maturation;GO:0002002 regulation of angiotensin levels in blood;GO:0001991 regulation of systemic arterial blood pressure by circulatory renin-angiotensin		Enzymes/{ENZYME proteins/Hydrolases,Peptidases/Cysteine-type peptidases}	Vesicles(Supported)		(M3468)NABA ECM REGULATORS; (M5885)NABA MATRISOME ASSOCIATED; (M5889)NABA MATRISOME	(M5947)HALLMARK IL2 STAT5 SIGNALING	0.0	0.0	0.0	0.0	0.0	0.0	0.0	0.0	1.0	0.0	0.0	0.0	0.0	0.0	0.0	0.0	0.0	0.0	0.0	0.0
FYCO1	79443	symbol	H. sapiens	79443	H. sapiens	FYCO1	FYVE and coiled-coil domain containing 1	GO:0072383 plus-end-directed vesicle transport along microtubule;GO:1901098 positive regulation of autophagosome maturation;GO:0072386 plus-end-directed organelle transport along microtubule			Vesicles(Enhanced)				0.0	0.0	0.0	0.0	0.0	0.0	0.0	1.0	0.0	0.0	0.0	0.0	0.0	0.0	0.0	0.0	0.0	0.0	1.0	0.0
TAF3	83860	symbol	H. sapiens	83860	H. sapiens	TAF3	TATA-box binding protein associated factor 3	GO:0051457 maintenance of protein location in nucleus;GO:0072595 maintenance of protein localization in organelle;GO:0032507 maintenance of protein location in cell			Nucleoplasm(Supported)Nuclear membrane(Approved)				0.0	0.0	1.0	0.0	0.0	0.0	0.0	0.0	0.0	0.0	0.0	0.0	0.0	0.0	0.0	0.0	0.0	1.0	0.0	0.0
CLDN1	9076	symbol	H. sapiens	9076	H. sapiens	CLDN1	claudin 1	GO:1903348 positive regulation of bicellular tight junction assembly;GO:1903545 cellular response to butyrate;GO:1903544 response to butyrate		Transporters/Transporter channels and pores			(M72)PID NECTIN PATHWAY		0.0	1.0	0.0	0.0	0.0	0.0	1.0	1.0	0.0	1.0	0.0	1.0	0.0	1.0	1.0	0.0	0.0	0.0	0.0	0.0
XIST	7503	symbol	H. sapiens	7503	H. sapiens	XIST	X inactive specific transcript	GO:0009048 dosage compensation by inactivation of X chromosome;GO:0007549 dosage compensation;GO:0016458 gene silencing						(M5935)HALLMARK FATTY ACID METABOLISM	0.0	0.0	0.0	0.0	0.0	0.0	0.0	0.0	0.0	0.0	0.0	0.0	0.0	0.0	0.0	0.0	0.0	0.0	0.0	0.0
DYNLL2	140735	symbol	H. sapiens	140735	H. sapiens	DYNLL2	dynein light chain LC8-type 2	GO:2000582 positive regulation of ATP-dependent microtubule motor activity, plus-end-directed;GO:0035735 intraciliary transport involved in cilium assembly;GO:2000580 regulation of ATP-dependent microtubule motor activity, plus-end-directed			Cytosol;Nuclear bodies;Nucleoplasm(Uncertain)			(M5893)HALLMARK MITOTIC SPINDLE	0.0	0.0	1.0	0.0	0.0	0.0	0.0	0.0	0.0	0.0	0.0	0.0	0.0	0.0	0.0	0.0	0.0	0.0	1.0	0.0
ALDH2	217	symbol	H. sapiens	217	H. sapiens	ALDH2	aldehyde dehydrogenase 2 family member	GO:0006068 ethanol catabolic process;GO:0006069 ethanol oxidation;GO:0034310 primary alcohol catabolic process		Enzymes/ENZYME proteins/Oxidoreductases		NADH (Electron carrier activity);Guanidine (Electron carrier activity);Disulfiram (Electron carrier activity);Daidzin (Electron carrier activity);Crotonaldehyde (Electron carrier activity)		(M5905)HALLMARK ADIPOGENESIS; (M5934)HALLMARK XENOBIOTIC METABOLISM	0.0	0.0	0.0	0.0	0.0	0.0	0.0	0.0	0.0	0.0	0.0	0.0	0.0	0.0	0.0	0.0	0.0	0.0	0.0	0.0
SORBS3	10174	symbol	H. sapiens	10174	H. sapiens	SORBS3	sorbin and SH3 domain containing 3	GO:0051496 positive regulation of stress fiber assembly;GO:0051492 regulation of stress fiber assembly;GO:0032233 positive regulation of actin filament bundle assembly			Focal adhesion sites;Nucleoplasm(Approved)			(M5915)HALLMARK APICAL JUNCTION; (M5909)HALLMARK MYOGENESIS	0.0	0.0	0.0	0.0	0.0	0.0	0.0	1.0	0.0	1.0	0.0	0.0	0.0	1.0	0.0	0.0	0.0	0.0	0.0	0.0
BCAM	4059	symbol	H. sapiens	4059	H. sapiens	BCAM	basal cell adhesion molecule (Lutheran blood group)	GO:0007160 cell-matrix adhesion;GO:0031589 cell-substrate adhesion;GO:0007155 cell adhesion		Blood group antigen proteins;CD markers	Nucleoli fibrillar center(Approved)			(M5898)HALLMARK DNA REPAIR; (M5945)HALLMARK HEME METABOLISM	0.0	0.0	0.0	0.0	0.0	0.0	0.0	0.0	0.0	1.0	0.0	0.0	0.0	0.0	0.0	0.0	0.0	0.0	0.0	0.0
RAPH1	65059	symbol	H. sapiens	65059	H. sapiens	RAPH1	Ras association (RalGDS/AF-6) and pleckstrin homology domains 1	GO:0048675 axon extension;GO:1990138 neuron projection extension;GO:0007409 axonogenesis			Plasma membrane(Supported)Cytosol(Approved)Nuclear bodies(Uncertain)				0.0	0.0	0.0	0.0	0.0	0.0	0.0	0.0	0.0	0.0	1.0	0.0	0.0	0.0	0.0	0.0	0.0	0.0	0.0	0.0
FBRS	64319	symbol	H. sapiens	64319	H. sapiens	FBRS	fibrosin				Nucleoplasm(Approved)				0.0	0.0	0.0	0.0	0.0	0.0	0.0	0.0	0.0	0.0	0.0	0.0	0.0	0.0	0.0	0.0	0.0	0.0	0.0	0.0
TRIB3	57761	symbol	H. sapiens	57761	H. sapiens	TRIB3	tribbles pseudokinase 3	GO:0045717 negative regulation of fatty acid biosynthetic process;GO:0010827 regulation of glucose transmembrane transport;GO:0045922 negative regulation of fatty acid metabolic process	CAMK Ser/Thr protein kinase family	Enzymes/Kinases/CAMK Ser/Thr protein kinases	Nuclear membrane;Nucleoli;Nucleus(Supported)			(M5892)HALLMARK CHOLESTEROL HOMEOSTASIS; (M5923)HALLMARK PI3K AKT MTOR SIGNALING; (M5924)HALLMARK MTORC1 SIGNALING	0.0	0.0	1.0	0.0	0.0	1.0	0.0	0.0	0.0	0.0	0.0	0.0	0.0	0.0	0.0	0.0	0.0	0.0	1.0	0.0
NOTCH1	4851	symbol	H. sapiens	4851	H. sapiens	NOTCH1	notch receptor 1	GO:0003270 Notch signaling pathway involved in regulation of secondary heart field cardioblast proliferation;GO:0072144 glomerular mesangial cell development;GO:1903849 positive regulation of aorta morphogenesis			Nucleoplasm(Approved)		(M70)PID PS1 PATHWAY; (M236)PID DELTA NP63 PATHWAY; (M288)PID HES HEY PATHWAY	(M5903)HALLMARK NOTCH SIGNALING; (M5895)HALLMARK WNT BETA CATENIN SIGNALING; (M5909)HALLMARK MYOGENESIS	1.0	1.0	0.0	1.0	0.0	0.0	1.0	0.0	1.0	1.0	1.0	1.0	0.0	0.0	1.0	1.0	0.0	0.0	0.0	1.0
ENG	2022	symbol	H. sapiens	2022	H. sapiens	ENG	endoglin	GO:1905310 regulation of cardiac neural crest cell migration involved in outflow tract morphogenesis;GO:1905007 positive regulation of epithelial to mesenchymal transition involved in endocardial cushion formation;GO:0003253 cardiac neural crest cell migration involved in outflow tract morphogenesis		CD markers			(M185)PID ALK1 PATHWAY; (M255)PID HIF1 TFPATHWAY	(M5896)HALLMARK TGF BETA SIGNALING; (M5953)HALLMARK KRAS SIGNALING UP	1.0	1.0	0.0	0.0	0.0	0.0	0.0	0.0	1.0	0.0	0.0	1.0	1.0	0.0	0.0	0.0	1.0	0.0	0.0	1.0
PRKCSH	5589	symbol	H. sapiens	5589	H. sapiens	PRKCSH	protein kinase C substrate 80K-H	GO:0006491 N-glycan processing;GO:0043687 post-translational protein modification;GO:0006457 protein folding			Endoplasmic reticulum(Enhanced)				0.0	0.0	0.0	0.0	0.0	0.0	0.0	0.0	0.0	0.0	0.0	0.0	0.0	0.0	0.0	0.0	0.0	0.0	0.0	0.0
HEG1	57493	symbol	H. sapiens	57493	H. sapiens	HEG1	heart development protein with EGF like domains 1	GO:2000299 negative regulation of Rho-dependent protein serine/threonine kinase activity;GO:0003222 ventricular trabecula myocardium morphogenesis;GO:0003017 lymph circulation			Vesicles(Approved)				1.0	1.0	0.0	1.0	0.0	0.0	0.0	0.0	1.0	0.0	1.0	0.0	0.0	0.0	1.0	0.0	0.0	0.0	0.0	0.0
MCUB	55013	symbol	H. sapiens	55013	H. sapiens	MCUB	mitochondrial calcium uniporter dominant negative beta subunit	GO:0036444 calcium import into the mitochondrion;GO:0051560 mitochondrial calcium ion homeostasis;GO:0006851 mitochondrial calcium ion transmembrane transport		Transporters/Transporter channels and pores	Cytosol;Nucleoplasm(Approved)				0.0	0.0	0.0	0.0	0.0	0.0	0.0	0.0	0.0	0.0	0.0	0.0	0.0	0.0	0.0	0.0	0.0	0.0	0.0	0.0
SARAF	51669	symbol	H. sapiens	51669	H. sapiens	SARAF	store-operated calcium entry associated regulatory factor	GO:2001256 regulation of store-operated calcium entry;GO:0002115 store-operated calcium entry;GO:0051924 regulation of calcium ion transport			Endoplasmic reticulum(Supported)Rods & Rings(Approved)				0.0	0.0	0.0	0.0	0.0	0.0	0.0	0.0	0.0	0.0	0.0	0.0	0.0	0.0	0.0	0.0	0.0	0.0	0.0	0.0
PDP2	57546	symbol	H. sapiens	57546	H. sapiens	PDP2	pyruvate dehyrogenase phosphatase catalytic subunit 2	GO:0010510 regulation of acetyl-CoA biosynthetic process from pyruvate;GO:0050812 regulation of acyl-CoA biosynthetic process;GO:0006086 acetyl-CoA biosynthetic process from pyruvate		Enzymes/ENZYME proteins/Hydrolases	Mitochondria(Supported)				0.0	0.0	1.0	0.0	0.0	0.0	0.0	0.0	0.0	0.0	0.0	0.0	0.0	0.0	0.0	0.0	0.0	0.0	0.0	0.0
KIF18B	146909	symbol	H. sapiens	146909	H. sapiens	KIF18B	kinesin family member 18B	GO:0007019 microtubule depolymerization;GO:0051261 protein depolymerization;GO:0031109 microtubule polymerization or depolymerization			Cytosol;Microtubule ends;Nucleus(Supported)			(M5925)HALLMARK E2F TARGETS	0.0	0.0	0.0	0.0	0.0	0.0	0.0	1.0	0.0	0.0	0.0	0.0	0.0	0.0	0.0	0.0	0.0	0.0	0.0	0.0
MARCHF4	57574	symbol	H. sapiens	57574	H. sapiens	MARCHF4	membrane associated ring-CH-type finger 4	GO:0016567 protein ubiquitination;GO:0032446 protein modification by small protein conjugation;GO:0070647 protein modification by small protein conjugation or removal		Enzymes/ENZYME proteins/Transferases					0.0	0.0	0.0	0.0	0.0	0.0	0.0	0.0	0.0	0.0	0.0	0.0	0.0	0.0	0.0	0.0	0.0	0.0	0.0	0.0
KIAA1549L	25758	symbol	H. sapiens	25758	H. sapiens	KIAA1549L	KIAA1549 like				Nucleoplasm(Approved)				0.0	0.0	0.0	0.0	0.0	0.0	0.0	0.0	0.0	0.0	0.0	0.0	0.0	0.0	0.0	0.0	0.0	0.0	0.0	0.0
SEMA3F	6405	symbol	H. sapiens	6405	H. sapiens	SEMA3F	semaphorin 3F	GO:0036486 ventral trunk neural crest cell migration;GO:0021785 branchiomotor neuron axon guidance;GO:0021612 facial nerve structural organization					(M5880)NABA ECM AFFILIATED; (M5885)NABA MATRISOME ASSOCIATED; (M5889)NABA MATRISOME		0.0	0.0	0.0	0.0	0.0	0.0	0.0	0.0	0.0	0.0	1.0	0.0	0.0	0.0	0.0	0.0	0.0	0.0	0.0	1.0
TAOK2	9344	symbol	H. sapiens	9344	H. sapiens	TAOK2	TAO kinase 2	GO:0150020 basal dendrite arborization;GO:0150019 basal dendrite morphogenesis;GO:0150018 basal dendrite development	STE Ser/Thr protein kinase family	Enzymes/{ENZYME proteins/Transferases,Kinases/STE Ser/Thr protein kinases}	Nucleoli;Nucleus(Supported)Cytosol(Approved)	Phosphonoserine (Protein serine/threonine kinase activity)	(M20)PID P38 MKK3 6PATHWAY	(M5893)HALLMARK MITOTIC SPINDLE; (M5915)HALLMARK APICAL JUNCTION	0.0	1.0	0.0	0.0	0.0	0.0	0.0	1.0	0.0	1.0	1.0	0.0	0.0	0.0	0.0	0.0	0.0	0.0	0.0	0.0
LARP1	23367	symbol	H. sapiens	23367	H. sapiens	LARP1	La ribonucleoprotein domain family member 1	GO:0072752 cellular response to rapamycin;GO:0045070 positive regulation of viral genome replication;GO:1901355 response to rapamycin			Cytosol(Supported)Endoplasmic reticulum;Nucleus(Approved)				0.0	0.0	0.0	0.0	0.0	0.0	1.0	0.0	0.0	0.0	0.0	0.0	0.0	0.0	0.0	0.0	1.0	0.0	1.0	0.0
AKAP8L	26993	symbol	H. sapiens	26993	H. sapiens	AKAP8L	A-kinase anchoring protein 8 like	GO:0010793 regulation of mRNA export from nucleus;GO:0031065 positive regulation of histone deacetylation;GO:0046831 regulation of RNA export from nucleus			Nuclear speckles(Supported)				0.0	0.0	1.0	0.0	1.0	0.0	0.0	1.0	0.0	0.0	0.0	0.0	0.0	0.0	0.0	0.0	0.0	1.0	0.0	0.0
CNN2	1265	symbol	H. sapiens	1265	H. sapiens	CNN2	calponin 2	GO:0035722 interleukin-12-mediated signaling pathway;GO:0071349 cellular response to interleukin-12;GO:0043312 neutrophil degranulation			Actin filaments;Cytosol;Nucleoplasm(Approved)			(M5915)HALLMARK APICAL JUNCTION	0.0	0.0	0.0	0.0	0.0	0.0	0.0	1.0	0.0	0.0	0.0	0.0	1.0	0.0	0.0	0.0	1.0	0.0	0.0	0.0
UTRN	7402	symbol	H. sapiens	7402	H. sapiens	UTRN	utrophin	GO:0014894 response to denervation involved in regulation of muscle adaptation;GO:0014877 response to muscle inactivity involved in regulation of muscle adaptation;GO:0014874 response to stimulus involved in regulation of muscle adaptation			Plasma membrane(Supported)Nucleoplasm(Uncertain)				0.0	0.0	0.0	0.0	0.0	0.0	0.0	0.0	0.0	1.0	0.0	0.0	0.0	0.0	0.0	1.0	0.0	0.0	0.0	0.0
KMT2C	58508	symbol	H. sapiens	58508	H. sapiens	KMT2C	lysine methyltransferase 2C	GO:0045652 regulation of megakaryocyte differentiation;GO:0051568 histone H3-K4 methylation;GO:0030219 megakaryocyte differentiation		Enzymes/ENZYME proteins/Transferases	Nucleoplasm(Supported)				0.0	0.0	0.0	0.0	0.0	0.0	0.0	0.0	0.0	0.0	0.0	0.0	0.0	0.0	0.0	0.0	0.0	0.0	0.0	0.0
DDIT4	54541	symbol	H. sapiens	54541	H. sapiens	DDIT4	DNA damage inducible transcript 4	GO:0045820 negative regulation of glycolytic process;GO:2001170 negative regulation of ATP biosynthetic process;GO:0006110 regulation of glycolytic process			Cytosol(Supported)		(M121)PID MTOR 4PATHWAY; (M145)PID P53 DOWNSTREAM PATHWAY	(M5922)HALLMARK UNFOLDED PROTEIN RESPONSE; (M5891)HALLMARK HYPOXIA; (M5924)HALLMARK MTORC1 SIGNALING	0.0	0.0	1.0	0.0	0.0	1.0	1.0	0.0	0.0	0.0	0.0	1.0	0.0	0.0	0.0	0.0	0.0	0.0	0.0	0.0
TECPR1	25851	symbol	H. sapiens	25851	H. sapiens	TECPR1	tectonin beta-propeller repeat containing 1	GO:0097352 autophagosome maturation;GO:0016236 macroautophagy;GO:0032984 protein-containing complex disassembly			Vesicles(Supported)				0.0	0.0	0.0	0.0	0.0	0.0	0.0	0.0	0.0	0.0	0.0	0.0	0.0	0.0	0.0	0.0	0.0	0.0	1.0	0.0
LUZP1	7798	symbol	H. sapiens	7798	H. sapiens	LUZP1	leucine zipper protein 1	GO:0021503 neural fold bending;GO:0001842 neural fold formation;GO:0014020 primary neural tube formation			Actin filaments;Cytosol;Vesicles(Uncertain)				1.0	0.0	0.0	1.0	0.0	0.0	0.0	0.0	1.0	0.0	0.0	0.0	0.0	0.0	0.0	0.0	0.0	0.0	0.0	0.0
MYOF	26509	symbol	H. sapiens	26509	H. sapiens	MYOF	myoferlin	GO:0033292 T-tubule organization;GO:0001778 plasma membrane repair;GO:0006071 glycerol metabolic process			Plasma membrane;Vesicles(Supported)		(M237)PID VEGFR1 2 PATHWAY	(M5907)HALLMARK ESTROGEN RESPONSE LATE; (M5906)HALLMARK ESTROGEN RESPONSE EARLY	0.0	0.0	1.0	0.0	0.0	1.0	0.0	0.0	0.0	0.0	0.0	1.0	0.0	0.0	1.0	0.0	0.0	0.0	0.0	0.0
EGFR	1956	symbol	H. sapiens	1956	H. sapiens	EGFR	epidermal growth factor receptor	GO:0043006 activation of phospholipase A2 activity by calcium-mediated signaling;GO:0032431 activation of phospholipase A2 activity;GO:1902722 positive regulation of prolactin secretion	Tyr protein kinase family	Enzymes/{ENZYME proteins/Transferases,Kinases/Tyr protein kinases};RAS pathway related proteins	Plasma membrane(Enhanced)	Cetuximab (Ubiquitin protein ligase binding);Trastuzumab (Ubiquitin protein ligase binding);Lidocaine (Ubiquitin protein ligase binding);Gefitinib (Ubiquitin protein ligase binding);Erlotinib (Ubiquitin protein ligase binding);Lapatinib (Ubiquitin protein ligase binding);Panitumumab (Ubiquitin protein ligase binding);Flavopiridol (Ubiquitin protein ligase binding);IGN311 (Ubiquitin protein ligase…	(M201)PID ERBB NETWORK PATHWAY; (M251)PID SYNDECAN 3 PATHWAY; (M184)PID ECADHERIN KERATINOCYTE PATHWAY	(M5910)HALLMARK PROTEIN SECRETION; (M5923)HALLMARK PI3K AKT MTOR SIGNALING; (M5915)HALLMARK APICAL JUNCTION	0.0	0.0	1.0	1.0	0.0	1.0	1.0	0.0	1.0	0.0	1.0	1.0	1.0	1.0	1.0	0.0	1.0	1.0	0.0	1.0
HAX1	10456	symbol	H. sapiens	10456	H. sapiens	HAX1	HCLS1 associated protein X-1	GO:0030854 positive regulation of granulocyte differentiation;GO:0030852 regulation of granulocyte differentiation;GO:1903214 regulation of protein targeting to mitochondrion			Mitochondria(Supported)			(M5897)HALLMARK IL6 JAK STAT3 SIGNALING; (M5937)HALLMARK GLYCOLYSIS	0.0	0.0	0.0	0.0	0.0	0.0	0.0	1.0	0.0	0.0	0.0	0.0	0.0	0.0	0.0	0.0	0.0	1.0	1.0	0.0
PHACTR2	9749	symbol	H. sapiens	9749	H. sapiens	PHACTR2	phosphatase and actin regulator 2	GO:0032515 negative regulation of phosphoprotein phosphatase activity;GO:0002576 platelet degranulation;GO:0035308 negative regulation of protein dephosphorylation							0.0	0.0	0.0	0.0	0.0	0.0	0.0	0.0	0.0	0.0	0.0	0.0	0.0	0.0	0.0	0.0	0.0	0.0	0.0	0.0
RELB	5971	symbol	H. sapiens	5971	H. sapiens	RELB	RELB proto-oncogene, NF-kB subunit	GO:0045063 T-helper 1 cell differentiation;GO:0042093 T-helper cell differentiation;GO:0002294 CD4-positive, alpha-beta T cell differentiation involved in immune response		Transcription factors/Immunoglobulin fold	Cytosol;Nucleoplasm(Approved)		(M54)PID IL12 2PATHWAY	(M5890)HALLMARK TNFA SIGNALING VIA NFKB	0.0	0.0	0.0	0.0	0.0	0.0	0.0	0.0	0.0	0.0	0.0	0.0	1.0	0.0	0.0	1.0	0.0	0.0	0.0	0.0
BMS1	9790	symbol	H. sapiens	9790	H. sapiens	BMS1	BMS1 ribosome biogenesis factor	GO:0000462 maturation of SSU-rRNA from tricistronic rRNA transcript (SSU-rRNA, 5.8S rRNA, LSU-rRNA);GO:0030490 maturation of SSU-rRNA;GO:0042274 ribosomal small subunit biogenesis			Nucleoli;Nucleus(Enhanced)				0.0	0.0	0.0	0.0	1.0	0.0	0.0	0.0	0.0	0.0	0.0	0.0	0.0	0.0	0.0	0.0	0.0	0.0	0.0	0.0
ADAM12	8038	symbol	H. sapiens	8038	H. sapiens	ADAM12	ADAM metallopeptidase domain 12	GO:0045766 positive regulation of angiogenesis;GO:0007520 myoblast fusion;GO:0045765 regulation of angiogenesis		Transporters/Accessory Factors Involved in Transport	Plasma membrane(Supported)		(M118)PID INTEGRIN A9B1 PATHWAY; (M165)PID SYNDECAN 4 PATHWAY; (M17)PID NOTCH PATHWAY	(M5909)HALLMARK MYOGENESIS; (M5930)HALLMARK EPITHELIAL MESENCHYMAL TRANSITION	1.0	0.0	0.0	0.0	0.0	1.0	0.0	0.0	0.0	0.0	0.0	0.0	0.0	0.0	0.0	0.0	0.0	0.0	0.0	0.0
EIF3A	8661	symbol	H. sapiens	8661	H. sapiens	EIF3A	eukaryotic translation initiation factor 3 subunit A	GO:0075525 viral translational termination-reinitiation;GO:0075522 IRES-dependent viral translational initiation;GO:0002188 translation reinitiation			Cytosol(Supported)Nucleus(Approved)		(M143)PID IL2 PI3K PATHWAY	(M5950)HALLMARK ALLOGRAFT REJECTION	0.0	0.0	1.0	0.0	0.0	0.0	0.0	0.0	0.0	0.0	0.0	0.0	0.0	0.0	0.0	0.0	0.0	0.0	0.0	0.0
CTTN	2017	symbol	H. sapiens	2017	H. sapiens	CTTN	cortactin	GO:0006930 substrate-dependent cell migration, cell extension;GO:0030516 regulation of axon extension;GO:0045987 positive regulation of smooth muscle contraction			Plasma membrane(Supported)Cytosol;Golgi apparatus;Vesicles(Approved)		(M251)PID SYNDECAN 3 PATHWAY; (M266)PID NCADHERIN PATHWAY; (M156)PID ECADHERIN NASCENT AJ PATHWAY	(M5893)HALLMARK MITOTIC SPINDLE	0.0	1.0	0.0	0.0	0.0	0.0	0.0	1.0	0.0	1.0	1.0	0.0	0.0	1.0	0.0	0.0	0.0	0.0	1.0	0.0
HTATIP2	10553	symbol	H. sapiens	10553	H. sapiens	HTATIP2	HIV-1 Tat interactive protein 2	GO:0045765 regulation of angiogenesis;GO:0051170 import into nucleus;GO:0001525 angiogenesis			Cytosol(Supported)			(M5945)HALLMARK HEME METABOLISM	1.0	0.0	0.0	0.0	0.0	0.0	0.0	0.0	0.0	0.0	0.0	0.0	0.0	0.0	0.0	0.0	0.0	1.0	0.0	0.0
ISG15	9636	symbol	H. sapiens	9636	H. sapiens	ISG15	ISG15 ubiquitin like modifier	GO:0045648 positive regulation of erythrocyte differentiation;GO:0072608 interleukin-10 secretion;GO:0045071 negative regulation of viral genome replication						(M5911)HALLMARK INTERFERON ALPHA RESPONSE; (M5913)HALLMARK INTERFERON GAMMA RESPONSE	0.0	0.0	1.0	0.0	0.0	0.0	1.0	0.0	0.0	0.0	0.0	0.0	0.0	0.0	0.0	0.0	0.0	0.0	0.0	0.0
HNRNPD	3184	symbol	H. sapiens	3184	H. sapiens	HNRNPD	heterogeneous nuclear ribonucleoprotein D	GO:1905663 positive regulation of telomerase RNA reverse transcriptase activity;GO:1990828 hepatocyte dedifferentiation;GO:1904586 cellular response to putrescine			Nucleoplasm(Enhanced)			(M5901)HALLMARK G2M CHECKPOINT; (M5926)HALLMARK MYC TARGETS V1; (M5925)HALLMARK E2F TARGETS	0.0	0.0	0.0	0.0	1.0	0.0	0.0	1.0	0.0	0.0	0.0	0.0	0.0	0.0	0.0	0.0	0.0	0.0	1.0	0.0
ASNS	440	symbol	H. sapiens	440	H. sapiens	ASNS	asparagine synthetase (glutamine-hydrolyzing)	GO:0070981 L-asparagine biosynthetic process;GO:0070982 L-asparagine metabolic process;GO:0006529 asparagine biosynthetic process		Enzymes/ENZYME proteins/Ligase	Cytosol(Enhanced)	L-Aspartic Acid (Protein homodimerization activity);L-Glutamic Acid (Protein homodimerization activity);Adenosine triphosphate (Protein homodimerization activity);L-Asparagine (Protein homodimerization activity)		(M5922)HALLMARK UNFOLDED PROTEIN RESPONSE; (M5941)HALLMARK UV RESPONSE UP; (M5945)HALLMARK HEME METABOLISM	0.0	0.0	1.0	0.0	0.0	0.0	0.0	0.0	0.0	0.0	0.0	0.0	1.0	0.0	0.0	0.0	1.0	0.0	0.0	0.0
AHNAK	79026	symbol	H. sapiens	79026	H. sapiens	AHNAK	AHNAK nucleoprotein	GO:1901385 regulation of voltage-gated calcium channel activity;GO:1901019 regulation of calcium ion transmembrane transporter activity;GO:1903169 regulation of calcium ion transmembrane transport			Cytosol;Plasma membrane(Supported)			(M5947)HALLMARK IL2 STAT5 SIGNALING	0.0	0.0	0.0	0.0	1.0	0.0	0.0	0.0	0.0	0.0	0.0	0.0	0.0	0.0	0.0	0.0	0.0	0.0	0.0	0.0
BRD1	23774	symbol	H. sapiens	23774	H. sapiens	BRD1	bromodomain containing 1	GO:0043966 histone H3 acetylation;GO:0035902 response to immobilization stress;GO:0016573 histone acetylation			Nuclear speckles(Supported)				0.0	0.0	0.0	0.0	0.0	0.0	0.0	0.0	0.0	0.0	0.0	0.0	0.0	0.0	0.0	0.0	0.0	0.0	0.0	0.0
RABL6	55684	symbol	H. sapiens	55684	H. sapiens	RABL6	RAB, member RAS oncogene family like 6				Cytosol(Supported)Centrosome(Approved)				0.0	0.0	0.0	0.0	0.0	0.0	0.0	0.0	0.0	0.0	0.0	0.0	0.0	0.0	0.0	0.0	0.0	0.0	0.0	0.0
FTL	2512	symbol	H. sapiens	2512	H. sapiens	FTL	ferritin light chain	GO:0006880 intracellular sequestering of iron ion;GO:0097577 sequestering of iron ion;GO:0006879 cellular iron ion homeostasis			Cytosol(Approved)	Iron Dextran (Iron ion binding);Protoporphyrin Ix (Iron ion binding)		(M5938)HALLMARK REACTIVE OXIGEN SPECIES PATHWAY	0.0	0.0	0.0	0.0	0.0	0.0	0.0	0.0	0.0	0.0	0.0	0.0	0.0	0.0	0.0	0.0	0.0	0.0	0.0	0.0
NUMA1	4926	symbol	H. sapiens	4926	H. sapiens	NUMA1	nuclear mitotic apparatus protein 1	GO:1902365 positive regulation of protein localization to spindle pole body;GO:1902846 positive regulation of mitotic spindle elongation;GO:1902363 regulation of protein localization to spindle pole body			Nucleoplasm(Enhanced)		(M220)PID CASPASE PATHWAY	(M5893)HALLMARK MITOTIC SPINDLE; (M5901)HALLMARK G2M CHECKPOINT	0.0	1.0	0.0	0.0	0.0	0.0	0.0	1.0	0.0	0.0	0.0	1.0	0.0	0.0	0.0	0.0	0.0	1.0	0.0	0.0
PODXL	5420	symbol	H. sapiens	5420	H. sapiens	PODXL	podocalyxin like	GO:0072015 glomerular visceral epithelial cell development;GO:0072310 glomerular epithelial cell development;GO:0072112 glomerular visceral epithelial cell differentiation			Plasma membrane(Supported)Microtubule organizing center;Vesicles(Approved)			(M5906)HALLMARK ESTROGEN RESPONSE EARLY	0.0	1.0	0.0	0.0	0.0	0.0	0.0	0.0	1.0	0.0	0.0	0.0	0.0	0.0	0.0	1.0	0.0	0.0	0.0	1.0
CSPG4	1464	symbol	H. sapiens	1464	H. sapiens	CSPG4	chondroitin sulfate proteoglycan 4	GO:0030208 dermatan sulfate biosynthetic process;GO:0030207 chondroitin sulfate catabolic process;GO:0030205 dermatan sulfate metabolic process			Nucleus;Plasma membrane(Approved)		(M18)PID INTEGRIN1 PATHWAY; (M5880)NABA ECM AFFILIATED; (M5885)NABA MATRISOME ASSOCIATED		1.0	0.0	1.0	0.0	0.0	1.0	0.0	0.0	0.0	0.0	0.0	0.0	0.0	0.0	0.0	0.0	0.0	0.0	0.0	0.0
ARHGAP17	55114	symbol	H. sapiens	55114	H. sapiens	ARHGAP17	Rho GTPase activating protein 17	GO:0017156 calcium ion regulated exocytosis;GO:0043547 positive regulation of GTPase activity;GO:0045055 regulated exocytosis			Cytosol(Supported)Nucleus(Uncertain)		(M83)PID CDC42 REG PATHWAY; (M241)PID RAC1 REG PATHWAY		0.0	0.0	0.0	0.0	0.0	0.0	0.0	1.0	0.0	0.0	0.0	0.0	0.0	1.0	0.0	0.0	0.0	0.0	0.0	0.0
SNX3	8724	symbol	H. sapiens	8724	H. sapiens	SNX3	sorting nexin 3	GO:0046597 negative regulation of viral entry into host cell;GO:2000642 negative regulation of early endosome to late endosome transport;GO:0046596 regulation of viral entry into host cell				S,S-(2-Hydroxyethyl)Thiocysteine (Protein phosphatase binding)			0.0	0.0	0.0	0.0	0.0	0.0	1.0	0.0	0.0	0.0	0.0	0.0	0.0	0.0	0.0	0.0	0.0	1.0	0.0	0.0
TASOR2	54906	symbol	H. sapiens	54906	H. sapiens	TASOR2	transcription activation suppressor family member 2				Cytosol;Nucleus(Supported)				0.0	0.0	0.0	0.0	0.0	0.0	0.0	0.0	0.0	0.0	0.0	0.0	0.0	0.0	0.0	0.0	0.0	0.0	0.0	0.0
AFF1	4299	symbol	H. sapiens	4299	H. sapiens	AFF1	AF4/FMR2 family member 1	GO:0006355 regulation of transcription, DNA-templated;GO:1903506 regulation of nucleic acid-templated transcription;GO:0006351 transcription, DNA-templated			Mitochondria;Nucleoplasm(Approved)			(M5907)HALLMARK ESTROGEN RESPONSE LATE; (M5906)HALLMARK ESTROGEN RESPONSE EARLY	0.0	0.0	0.0	0.0	0.0	0.0	0.0	0.0	0.0	0.0	0.0	0.0	0.0	0.0	0.0	0.0	0.0	0.0	0.0	0.0
CORO2B	10391	symbol	H. sapiens	10391	H. sapiens	CORO2B	coronin 2B	GO:0051497 negative regulation of stress fiber assembly;GO:0003093 regulation of glomerular filtration;GO:0001977 renal system process involved in regulation of blood volume			Focal adhesion sites;Plasma membrane(Approved)				0.0	1.0	0.0	0.0	0.0	0.0	0.0	1.0	0.0	1.0	0.0	0.0	0.0	0.0	1.0	1.0	0.0	0.0	0.0	0.0
PPARD	5467	symbol	H. sapiens	5467	H. sapiens	PPARD	peroxisome proliferator activated receptor delta	GO:0043415 positive regulation of skeletal muscle tissue regeneration;GO:0006776 vitamin A metabolic process;GO:0010887 negative regulation of cholesterol storage		Nuclear receptors;Transcription factors/Zinc-coordinating DNA-binding domains		Icosapent (Zinc ion binding);Treprostinil (Zinc ion binding);Sulindac (Zinc ion binding);Bezafibrate (Zinc ion binding);Heptyl-Beta-D-Glucopyranoside (Zinc ion binding);(11E)-OCTADEC-11-ENOIC ACID (Zinc ion binding);GFT505 (Zinc ion binding);KD3010 (Zinc ion binding);(2S)-2-{3-[({[2-fluoro-4-(trifluoromethyl)phenyl]carbonyl}amino)methyl]-4-methoxybenzyl}butanoic acid (Zinc ion binding);2-({[3-(3,…	(M162)PID RXR VDR PATHWAY; (M70)PID PS1 PATHWAY	(M5903)HALLMARK NOTCH SIGNALING; (M5895)HALLMARK WNT BETA CATENIN SIGNALING; (M5934)HALLMARK XENOBIOTIC METABOLISM	0.0	0.0	1.0	1.0	0.0	0.0	0.0	0.0	0.0	1.0	0.0	0.0	0.0	0.0	1.0	0.0	1.0	0.0	0.0	1.0
TNFAIP3	7128	symbol	H. sapiens	7128	H. sapiens	TNFAIP3	TNF alpha induced protein 3	GO:0070429 negative regulation of nucleotide-binding oligomerization domain containing 1 signaling pathway;GO:0070433 negative regulation of nucleotide-binding oligomerization domain containing 2 signaling pathway;GO:0034148 negative regulation of toll-like receptor 5 signaling pathway		Enzymes/{ENZYME proteins/Hydrolases,Peptidases/Cysteine-type peptidases}	Vesicles(Supported)		(M37)PID NFKAPPAB CANONICAL PATHWAY; (M18030)ST TUMOR NECROSIS FACTOR PATHWAY; (M45)PID CD40 PATHWAY	(M5930)HALLMARK EPITHELIAL MESENCHYMAL TRANSITION; (M5891)HALLMARK HYPOXIA; (M5913)HALLMARK INTERFERON GAMMA RESPONSE	1.0	0.0	0.0	0.0	0.0	0.0	1.0	0.0	0.0	0.0	0.0	0.0	0.0	0.0	1.0	0.0	0.0	0.0	1.0	0.0
IFIT5	24138	symbol	H. sapiens	24138	H. sapiens	IFIT5	interferon induced protein with tetratricopeptide repeats 5	GO:0045071 negative regulation of viral genome replication;GO:1903901 negative regulation of viral life cycle;GO:0045069 regulation of viral genome replication			Plasma membrane(Supported)Vesicles(Approved)				0.0	0.0	0.0	0.0	0.0	0.0	1.0	0.0	0.0	0.0	0.0	0.0	0.0	0.0	0.0	0.0	0.0	0.0	0.0	0.0
AFDN	4301	symbol	H. sapiens	4301	H. sapiens	AFDN	afadin, adherens junction formation factor	GO:0090557 establishment of endothelial intestinal barrier;GO:2000049 positive regulation of cell-cell adhesion mediated by cadherin;GO:2000047 regulation of cell-cell adhesion mediated by cadherin		RAS pathway related proteins	Cell Junctions;Plasma membrane(Enhanced)Nucleoplasm(Supported)	(5R)-2-SULFANYL-5-[4-(TRIFLUOROMETHYL)BENZYL]-1,3-THIAZOL-4-ONE (Ras gtpase binding)	(M72)PID NECTIN PATHWAY; (M156)PID ECADHERIN NASCENT AJ PATHWAY; (M232)PID ECADHERIN STABILIZATION PATHWAY		0.0	1.0	0.0	0.0	0.0	0.0	0.0	0.0	0.0	1.0	0.0	0.0	0.0	1.0	0.0	1.0	0.0	0.0	0.0	0.0
AP2A1	160	symbol	H. sapiens	160	H. sapiens	AP2A1	adaptor related protein complex 2 subunit alpha 1	GO:1900126 negative regulation of hyaluronan biosynthetic process;GO:1900125 regulation of hyaluronan biosynthetic process;GO:0030213 hyaluronan biosynthetic process			Vesicles(Supported)		(M243)PID ARF 3PATHWAY		0.0	0.0	1.0	0.0	0.0	1.0	0.0	0.0	1.0	0.0	1.0	0.0	0.0	1.0	0.0	0.0	0.0	0.0	0.0	0.0
MGAT1	4245	symbol	H. sapiens	4245	H. sapiens	MGAT1	mannosyl (alpha-1,3-)-glycoprotein beta-1,2-N-acetylglucosaminyltransferase	GO:0006049 UDP-N-acetylglucosamine catabolic process;GO:0009227 nucleotide-sugar catabolic process;GO:0018279 protein N-linked glycosylation via asparagine		Enzymes/ENZYME proteins/Transferases		Uridine-Diphosphate-N-Acetylglucosamine (Metal ion binding)		(M5941)HALLMARK UV RESPONSE UP	0.0	0.0	0.0	1.0	0.0	0.0	0.0	0.0	0.0	0.0	0.0	0.0	0.0	0.0	0.0	0.0	0.0	0.0	0.0	0.0
BGN	633	symbol	H. sapiens	633	H. sapiens	BGN	biglycan	GO:0030208 dermatan sulfate biosynthetic process;GO:0030207 chondroitin sulfate catabolic process;GO:0019800 peptide cross-linking via chondroitin 4-sulfate glycosaminoglycan			Endoplasmic reticulum;Golgi apparatus(Approved)		(M264)PID TOLL ENDOGENOUS PATHWAY; (M5882)NABA PROTEOGLYCANS; (M5884)NABA CORE MATRISOME	(M5902)HALLMARK APOPTOSIS; (M5930)HALLMARK EPITHELIAL MESENCHYMAL TRANSITION; (M5891)HALLMARK HYPOXIA	0.0	0.0	1.0	0.0	0.0	0.0	0.0	0.0	0.0	0.0	0.0	0.0	0.0	0.0	0.0	0.0	0.0	0.0	0.0	0.0
PLEKHA3	65977	symbol	H. sapiens	65977	H. sapiens	PLEKHA3	pleckstrin homology domain containing A3	GO:1902389 ceramide 1-phosphate transport;GO:0035621 ER to Golgi ceramide transport;GO:0120009 intermembrane lipid transfer			Golgi apparatus(Enhanced)				0.0	0.0	1.0	0.0	0.0	0.0	0.0	0.0	0.0	0.0	0.0	0.0	0.0	0.0	0.0	0.0	0.0	0.0	0.0	0.0
TCHP	84260	symbol	H. sapiens	84260	H. sapiens	TCHP	trichoplein keratin filament binding	GO:1902018 negative regulation of cilium assembly;GO:0120033 negative regulation of plasma membrane bounded cell projection assembly;GO:1902116 negative regulation of organelle assembly			Cytosol;Plasma membrane(Supported)Centrosome(Approved)				0.0	0.0	0.0	0.0	0.0	0.0	0.0	0.0	0.0	0.0	0.0	0.0	0.0	0.0	0.0	0.0	0.0	0.0	0.0	0.0
ZNF185	7739	symbol	H. sapiens	7739	H. sapiens	ZNF185	zinc finger protein 185 with LIM domain				Actin filaments;Cytosol;Focal adhesion sites;Plasma membrane(Supported)			(M5906)HALLMARK ESTROGEN RESPONSE EARLY	0.0	0.0	0.0	0.0	0.0	0.0	0.0	0.0	0.0	0.0	0.0	0.0	0.0	0.0	0.0	0.0	0.0	0.0	0.0	0.0
TMEM59	9528	symbol	H. sapiens	9528	H. sapiens	TMEM59	transmembrane protein 59	GO:0090285 negative regulation of protein glycosylation in Golgi;GO:0090283 regulation of protein glycosylation in Golgi;GO:0060051 negative regulation of protein glycosylation							0.0	0.0	0.0	0.0	0.0	0.0	0.0	0.0	0.0	0.0	0.0	0.0	0.0	0.0	0.0	0.0	0.0	1.0	1.0	0.0
RBFOX2	23543	symbol	H. sapiens	23543	H. sapiens	RBFOX2	RNA binding fox-1 homolog 2	GO:0010724 regulation of definitive erythrocyte differentiation;GO:0021942 radial glia guided migration of Purkinje cell;GO:0060318 definitive erythrocyte differentiation			Nucleoplasm(Supported)				0.0	0.0	0.0	0.0	1.0	1.0	0.0	0.0	0.0	0.0	1.0	1.0	0.0	0.0	0.0	0.0	0.0	0.0	0.0	0.0
HNRNPA3	220988	symbol	H. sapiens	220988	H. sapiens	HNRNPA3	heterogeneous nuclear ribonucleoprotein A3	GO:0051028 mRNA transport;GO:0050658 RNA transport;GO:0000398 mRNA splicing, via spliceosome			Nucleoplasm(Enhanced)			(M5926)HALLMARK MYC TARGETS V1	0.0	0.0	1.0	0.0	1.0	0.0	0.0	0.0	0.0	0.0	0.0	0.0	0.0	0.0	0.0	0.0	0.0	0.0	0.0	0.0
NCKAP5L	57701	symbol	H. sapiens	57701	H. sapiens	NCKAP5L	NCK associated protein 5 like	GO:0007019 microtubule depolymerization;GO:0051261 protein depolymerization;GO:0001578 microtubule bundle formation			Golgi apparatus(Approved)				0.0	0.0	0.0	0.0	0.0	0.0	0.0	1.0	0.0	0.0	0.0	0.0	0.0	0.0	0.0	0.0	0.0	0.0	0.0	0.0
NCOR1	9611	symbol	H. sapiens	9611	H. sapiens	NCOR1	nuclear receptor corepressor 1	GO:0072362 regulation of glycolytic process by negative regulation of transcription from RNA polymerase II promoter;GO:0072361 regulation of glycolytic process by regulation of transcription from RNA polymerase II promoter;GO:1903799 negative regulation of production of miRNAs involved in gene silencing by miRNA		Transcription factors/Helix-turn-helix domains	Cytosol;Nucleoplasm(Enhanced)		(M13)PID ERBB4 PATHWAY; (M288)PID HES HEY PATHWAY; (M17)PID NOTCH PATHWAY		0.0	0.0	1.0	0.0	0.0	1.0	0.0	0.0	0.0	0.0	0.0	0.0	0.0	0.0	0.0	0.0	0.0	0.0	0.0	0.0
IGF2R	3482	symbol	H. sapiens	3482	H. sapiens	IGF2R	insulin like growth factor 2 receptor	GO:0044794 positive regulation by host of viral process;GO:0044788 modulation by host of viral process;GO:0043312 neutrophil degranulation		CD markers	Golgi apparatus;Vesicles(Enhanced)	Mecasermin (Transporter activity);alpha-D-mannose 6-phosphate (Transporter activity)		(M5910)HALLMARK PROTEIN SECRETION; (M5902)HALLMARK APOPTOSIS; (M5947)HALLMARK IL2 STAT5 SIGNALING	0.0	0.0	0.0	0.0	0.0	1.0	1.0	0.0	0.0	0.0	0.0	0.0	0.0	0.0	0.0	0.0	0.0	0.0	0.0	0.0
OPHN1	4983	symbol	H. sapiens	4983	H. sapiens	OPHN1	oligophrenin 1	GO:0021707 cerebellar granule cell differentiation;GO:0021684 cerebellar granular layer formation;GO:0021683 cerebellar granular layer morphogenesis			Nucleus;Plasma membrane(Approved)		(M68)PID RHOA REG PATHWAY	(M5919)HALLMARK HEDGEHOG SIGNALING; (M5893)HALLMARK MITOTIC SPINDLE	0.0	1.0	1.0	0.0	0.0	0.0	0.0	1.0	1.0	0.0	1.0	0.0	0.0	0.0	0.0	0.0	0.0	0.0	0.0	0.0
MAP4K4	9448	symbol	H. sapiens	9448	H. sapiens	MAP4K4	mitogen-activated protein kinase kinase kinase kinase 4	GO:0061179 negative regulation of insulin secretion involved in cellular response to glucose stimulus;GO:0032014 positive regulation of ARF protein signal transduction;GO:0051549 positive regulation of keratinocyte migration	STE Ser/Thr protein kinase family	Enzymes/{ENZYME proteins/Transferases,Kinases/STE Ser/Thr protein kinases}			(M62)PID EPHB FWD PATHWAY; (M128)PID TNF PATHWAY; (M144)PID CERAMIDE PATHWAY		0.0	1.0	0.0	0.0	0.0	0.0	0.0	1.0	0.0	1.0	1.0	0.0	0.0	0.0	0.0	1.0	0.0	0.0	0.0	1.0
TMEM128	85013	symbol	H. sapiens	85013	H. sapiens	TMEM128	transmembrane protein 128	GO:0008150 biological_process		Transporters					0.0	0.0	0.0	0.0	0.0	0.0	0.0	0.0	0.0	0.0	0.0	0.0	0.0	0.0	0.0	0.0	0.0	0.0	0.0	0.0
TRERF1	55809	symbol	H. sapiens	55809	H. sapiens	TRERF1	transcriptional regulating factor 1	GO:0006707 cholesterol catabolic process;GO:0016127 sterol catabolic process;GO:0046885 regulation of hormone biosynthetic process		Transcription factors/{Helix-turn-helix domains,Zinc-coordinating DNA-binding domains}	Nucleoplasm(Enhanced)Cytosol(Uncertain)				0.0	0.0	0.0	0.0	0.0	0.0	0.0	0.0	0.0	0.0	0.0	0.0	0.0	0.0	0.0	0.0	0.0	0.0	0.0	0.0
PHACTR4	65979	symbol	H. sapiens	65979	H. sapiens	PHACTR4	phosphatase and actin regulator 4	GO:0061386 closure of optic fissure;GO:0002072 optic cup morphogenesis involved in camera-type eye development;GO:2001045 negative regulation of integrin-mediated signaling pathway			Cytosol;Intermediate filaments;Plasma membrane(Approved)				0.0	0.0	0.0	1.0	0.0	0.0	0.0	1.0	1.0	0.0	0.0	0.0	0.0	0.0	0.0	0.0	0.0	0.0	0.0	1.0
HMGXB3	22993	symbol	H. sapiens	22993	H. sapiens	HMGXB3	HMG-box containing 3	GO:0006357 regulation of transcription by RNA polymerase II;GO:0006366 transcription by RNA polymerase II;GO:0006355 regulation of transcription, DNA-templated		Transcription factors/Other all-alpha-helical DNA-binding domains	Nucleoli(Approved)				0.0	0.0	0.0	0.0	0.0	0.0	0.0	0.0	0.0	0.0	0.0	0.0	0.0	0.0	0.0	0.0	0.0	0.0	0.0	0.0
CLSTN1	22883	symbol	H. sapiens	22883	H. sapiens	CLSTN1	calsyntenin 1	GO:0098969 neurotransmitter receptor transport to postsynaptic membrane;GO:0098877 neurotransmitter receptor transport to plasma membrane;GO:0099637 neurotransmitter receptor transport							0.0	0.0	1.0	0.0	0.0	0.0	0.0	1.0	0.0	0.0	0.0	0.0	0.0	0.0	0.0	0.0	0.0	0.0	0.0	0.0
COL6A2	1292	symbol	H. sapiens	1292	H. sapiens	COL6A2	collagen type VI alpha 2 chain	GO:0003429 growth plate cartilage chondrocyte morphogenesis;GO:0003414 chondrocyte morphogenesis involved in endochondral bone morphogenesis;GO:0003422 growth plate cartilage morphogenesis			Cytosol;Plasma membrane(Approved)		(M5887)NABA BASEMENT MEMBRANES; (M3005)NABA COLLAGENS; (M198)PID SYNDECAN 1 PATHWAY	(M5909)HALLMARK MYOGENESIS; (M5930)HALLMARK EPITHELIAL MESENCHYMAL TRANSITION	0.0	0.0	0.0	0.0	0.0	1.0	0.0	0.0	1.0	0.0	1.0	0.0	0.0	1.0	0.0	0.0	0.0	0.0	0.0	0.0
SLC35B2	347734	symbol	H. sapiens	347734	H. sapiens	SLC35B2	solute carrier family 35 member B2	GO:1902559 3'-phospho-5'-adenylyl sulfate transmembrane transport;GO:0050428 3'-phosphoadenosine 5'-phosphosulfate biosynthetic process;GO:0046963 3'-phosphoadenosine 5'-phosphosulfate transport		Transporters/Electrochemical Potential-driven transporters	Vesicles(Approved)			(M5949)HALLMARK PEROXISOME; (M5948)HALLMARK BILE ACID METABOLISM	0.0	0.0	1.0	0.0	0.0	0.0	0.0	0.0	0.0	0.0	0.0	0.0	0.0	0.0	0.0	0.0	0.0	0.0	0.0	0.0
JUNB	3726	symbol	H. sapiens	3726	H. sapiens	JUNB	JunB proto-oncogene, AP-1 transcription factor subunit	GO:0001829 trophectodermal cell differentiation;GO:0060716 labyrinthine layer blood vessel development;GO:0046697 decidualization		Transcription factors/Basic domains	Nucleoplasm(Enhanced)		(M235)PID TCR CALCIUM PATHWAY; (M65)PID FRA PATHWAY; (M60)PID NFAT TFPATHWAY	(M5938)HALLMARK REACTIVE OXIGEN SPECIES PATHWAY; (M5896)HALLMARK TGF BETA SIGNALING; (M5941)HALLMARK UV RESPONSE UP	1.0	0.0	0.0	1.0	0.0	0.0	0.0	0.0	1.0	0.0	0.0	0.0	1.0	0.0	0.0	0.0	0.0	0.0	0.0	0.0
CHST3	9469	symbol	H. sapiens	9469	H. sapiens	CHST3	carbohydrate sulfotransferase 3	GO:0030206 chondroitin sulfate biosynthetic process;GO:0006044 N-acetylglucosamine metabolic process;GO:0030204 chondroitin sulfate metabolic process		Enzymes/ENZYME proteins/Transferases	Cytosol;Golgi apparatus(Approved)			(M5891)HALLMARK HYPOXIA	0.0	0.0	0.0	0.0	0.0	0.0	0.0	0.0	0.0	0.0	0.0	0.0	0.0	0.0	0.0	0.0	0.0	0.0	0.0	0.0
GPATCH4	54865	symbol	H. sapiens	54865	H. sapiens	GPATCH4	G-patch domain containing 4				Nucleoli;Nucleus(Supported)				0.0	0.0	0.0	0.0	0.0	0.0	0.0	0.0	0.0	0.0	0.0	0.0	0.0	0.0	0.0	0.0	0.0	0.0	0.0	0.0
EWSR1	2130	symbol	H. sapiens	2130	H. sapiens	EWSR1	EWS RNA binding protein 1	GO:0006355 regulation of transcription, DNA-templated;GO:1903506 regulation of nucleic acid-templated transcription;GO:0006351 transcription, DNA-templated			Nucleus(Enhanced)Nucleoli(Supported)		(M258)PID BARD1 PATHWAY	(M5901)HALLMARK G2M CHECKPOINT	0.0	0.0	0.0	0.0	0.0	0.0	0.0	0.0	0.0	0.0	0.0	0.0	0.0	0.0	0.0	0.0	0.0	0.0	0.0	0.0
BAMBI	25805	symbol	H. sapiens	25805	H. sapiens	BAMBI	BMP and activin membrane bound inhibitor	GO:0010718 positive regulation of epithelial to mesenchymal transition;GO:0030512 negative regulation of transforming growth factor beta receptor signaling pathway;GO:1903845 negative regulation of cellular response to transforming growth factor beta stimulus			Lipid droplets;Nucleoli fibrillar center;Vesicles(Approved)		(M181)PID BMP PATHWAY; (M286)PID TGFBR PATHWAY		0.0	0.0	0.0	0.0	0.0	0.0	0.0	0.0	0.0	0.0	0.0	1.0	0.0	0.0	0.0	0.0	0.0	0.0	0.0	0.0
ARHGEF34P	728377	symbol	H. sapiens	728377	H. sapiens	ARHGEF34P	Rho guanine nucleotide exchange factor 34, pseudogene								0.0	0.0	0.0	0.0	0.0	0.0	0.0	0.0	0.0	0.0	0.0	0.0	0.0	0.0	0.0	0.0	0.0	0.0	0.0	0.0
TIMP2	7077	symbol	H. sapiens	7077	H. sapiens	TIMP2	TIMP metallopeptidase inhibitor 2	GO:0032487 regulation of Rap protein signal transduction;GO:0051045 negative regulation of membrane protein ectodomain proteolysis;GO:1905049 negative regulation of metallopeptidase activity					(M3468)NABA ECM REGULATORS; (M5885)NABA MATRISOME ASSOCIATED; (M5889)NABA MATRISOME	(M5902)HALLMARK APOPTOSIS; (M5921)HALLMARK COMPLEMENT	0.0	0.0	0.0	0.0	0.0	0.0	0.0	0.0	0.0	0.0	0.0	0.0	0.0	0.0	0.0	0.0	0.0	0.0	0.0	0.0
RUSC2	9853	symbol	H. sapiens	9853	H. sapiens	RUSC2	RUN and SH3 domain containing 2	GO:0008150 biological_process							0.0	0.0	0.0	0.0	0.0	0.0	0.0	0.0	0.0	0.0	0.0	0.0	0.0	0.0	0.0	0.0	0.0	0.0	0.0	0.0
NUDC	10726	symbol	H. sapiens	10726	H. sapiens	NUDC	nuclear distribution C, dynein complex regulator	GO:0006457 protein folding;GO:0051301 cell division;GO:0007049 cell cycle			Cytosol(Enhanced)		(M163)PID LIS1 PATHWAY; (M129)PID PLK1 PATHWAY		0.0	0.0	0.0	0.0	0.0	0.0	0.0	0.0	0.0	0.0	0.0	0.0	0.0	0.0	0.0	0.0	0.0	0.0	0.0	0.0
EMC7	56851	symbol	H. sapiens	56851	H. sapiens	EMC7	ER membrane protein complex subunit 7	GO:0008150 biological_process			Nucleoplasm(Approved)				0.0	0.0	0.0	0.0	0.0	0.0	0.0	0.0	0.0	0.0	0.0	0.0	0.0	0.0	0.0	0.0	0.0	0.0	0.0	0.0
CLUH	23277	symbol	H. sapiens	23277	H. sapiens	CLUH	clustered mitochondria homolog	GO:0048312 intracellular distribution of mitochondria;GO:0048311 mitochondrion distribution;GO:0051646 mitochondrion localization			Vesicles(Supported)Nuclear bodies(Approved)				0.0	0.0	0.0	0.0	0.0	0.0	0.0	0.0	0.0	0.0	0.0	0.0	0.0	0.0	0.0	0.0	0.0	0.0	0.0	0.0
PRAG1	157285	symbol	H. sapiens	157285	H. sapiens	PRAG1	PEAK1 related, kinase-activating pseudokinase 1	GO:0035025 positive regulation of Rho protein signal transduction;GO:0010977 negative regulation of neuron projection development;GO:0046579 positive regulation of Ras protein signal transduction	Other	Enzymes/{ENZYME proteins/Transferases,Kinases}	Centrosome;Cytosol;Nucleoplasm(Approved)				0.0	0.0	0.0	0.0	0.0	0.0	0.0	0.0	0.0	0.0	0.0	0.0	0.0	0.0	0.0	0.0	0.0	0.0	0.0	0.0
KHSRP	8570	symbol	H. sapiens	8570	H. sapiens	KHSRP	KH-type splicing regulatory protein	GO:0061158 3'-UTR-mediated mRNA destabilization;GO:0010989 negative regulation of low-density lipoprotein particle clearance;GO:0045019 negative regulation of nitric oxide biosynthetic process			Nucleoplasm(Enhanced)			(M5922)HALLMARK UNFOLDED PROTEIN RESPONSE	0.0	0.0	1.0	0.0	1.0	0.0	0.0	0.0	0.0	0.0	0.0	0.0	0.0	0.0	0.0	0.0	0.0	0.0	1.0	0.0
DNMBP	23268	symbol	H. sapiens	23268	H. sapiens	DNMBP	dynamin binding protein	GO:0035023 regulation of Rho protein signal transduction;GO:0008360 regulation of cell shape;GO:0007266 Rho protein signal transduction			Cytosol;Golgi apparatus;Nuclear bodies;Nucleoli(Approved)		(M83)PID CDC42 REG PATHWAY	(M5953)HALLMARK KRAS SIGNALING UP	0.0	0.0	0.0	0.0	0.0	0.0	0.0	0.0	0.0	0.0	0.0	0.0	0.0	0.0	0.0	0.0	0.0	0.0	0.0	0.0
GMPR	2766	symbol	H. sapiens	2766	H. sapiens	GMPR	guanosine monophosphate reductase	GO:0015951 purine ribonucleotide interconversion;GO:0015950 purine nucleotide interconversion;GO:0015949 nucleobase-containing small molecule interconversion		Enzymes/ENZYME proteins/Oxidoreductases		Guanosine-5'-Monophosphate (Metal ion binding)		(M5911)HALLMARK INTERFERON ALPHA RESPONSE	0.0	0.0	1.0	0.0	0.0	0.0	0.0	0.0	0.0	0.0	0.0	0.0	0.0	0.0	0.0	0.0	0.0	0.0	0.0	0.0
PPP1R9B	84687	symbol	H. sapiens	84687	H. sapiens	PPP1R9B	protein phosphatase 1 regulatory subunit 9B	GO:0071315 cellular response to morphine;GO:2000474 regulation of opioid receptor signaling pathway;GO:0071317 cellular response to isoquinoline alkaloid							0.0	0.0	0.0	0.0	1.0	0.0	0.0	1.0	0.0	0.0	0.0	0.0	0.0	0.0	0.0	0.0	1.0	0.0	0.0	0.0
KIAA1522	57648	symbol	H. sapiens	57648	H. sapiens	KIAA1522	KIAA1522	GO:0030154 cell differentiation;GO:0048869 cellular developmental process;GO:0032502 developmental process			Cell Junctions;Plasma membrane(Supported)Nucleoplasm(Approved)				0.0	0.0	0.0	0.0	0.0	0.0	0.0	0.0	0.0	0.0	0.0	0.0	0.0	0.0	0.0	0.0	0.0	0.0	0.0	0.0
ARHGAP23	57636	symbol	H. sapiens	57636	H. sapiens	ARHGAP23	Rho GTPase activating protein 23	GO:0043547 positive regulation of GTPase activity;GO:0051056 regulation of small GTPase mediated signal transduction;GO:0043087 regulation of GTPase activity			Cytosol;Nucleoplasm;Plasma membrane(Approved)				0.0	0.0	0.0	0.0	0.0	0.0	0.0	0.0	0.0	0.0	0.0	0.0	0.0	0.0	0.0	0.0	0.0	0.0	0.0	0.0
CD3EAP	10849	symbol	H. sapiens	10849	H. sapiens	CD3EAP	CD3e molecule associated protein	GO:0042790 nucleolar large rRNA transcription by RNA polymerase I;GO:0006363 termination of RNA polymerase I transcription;GO:0006362 transcription elongation from RNA polymerase I promoter			Nucleoli fibrillar center;Nucleus(Enhanced)Mitochondria(Approved)				0.0	0.0	0.0	0.0	0.0	1.0	0.0	0.0	0.0	0.0	0.0	0.0	0.0	0.0	0.0	0.0	0.0	0.0	0.0	0.0
AEBP2	121536	symbol	H. sapiens	121536	H. sapiens	AEBP2	AE binding protein 2	GO:0045814 negative regulation of gene expression, epigenetic;GO:0000122 negative regulation of transcription by RNA polymerase II;GO:0045892 negative regulation of transcription, DNA-templated		Transcription factors/Zinc-coordinating DNA-binding domains	Nucleus(Supported)				0.0	0.0	0.0	0.0	0.0	0.0	0.0	0.0	0.0	0.0	0.0	0.0	0.0	0.0	0.0	0.0	0.0	0.0	0.0	0.0
CDC42BPA	8476	symbol	H. sapiens	8476	H. sapiens	CDC42BPA	CDC42 binding protein kinase alpha	GO:0031532 actin cytoskeleton reorganization;GO:0018107 peptidyl-threonine phosphorylation;GO:0018210 peptidyl-threonine modification	AGC Ser/Thr protein kinase family	Enzymes/{ENZYME proteins/Transferases,Kinases/AGC Ser/Thr protein kinases}	Intermediate filaments(Approved)		(M81)PID CDC42 PATHWAY	(M5942)HALLMARK UV RESPONSE DN; (M5893)HALLMARK MITOTIC SPINDLE	0.0	0.0	0.0	0.0	0.0	0.0	0.0	1.0	0.0	0.0	0.0	0.0	0.0	0.0	0.0	0.0	0.0	0.0	0.0	0.0
KLHL29	114818	symbol	H. sapiens	114818	H. sapiens	KLHL29	kelch like family member 29				Cytosol;Mitochondria(Approved)				0.0	0.0	0.0	0.0	0.0	0.0	0.0	0.0	0.0	0.0	0.0	0.0	0.0	0.0	0.0	0.0	0.0	0.0	0.0	0.0
USP10	9100	symbol	H. sapiens	9100	H. sapiens	USP10	ubiquitin specific peptidase 10	GO:0019985 translesion synthesis;GO:0043124 negative regulation of I-kappaB kinase/NF-kappaB signaling;GO:0000731 DNA synthesis involved in DNA repair		Enzymes/{ENZYME proteins/Hydrolases,Peptidases/Cysteine-type peptidases}	Cytosol;Nucleoplasm(Enhanced)				0.0	0.0	0.0	0.0	0.0	0.0	0.0	0.0	0.0	0.0	0.0	0.0	0.0	0.0	0.0	0.0	0.0	0.0	1.0	0.0
ZNF318	24149	symbol	H. sapiens	24149	H. sapiens	ZNF318	zinc finger protein 318	GO:0045892 negative regulation of transcription, DNA-templated;GO:0051321 meiotic cell cycle;GO:1903507 negative regulation of nucleic acid-templated transcription			Nucleoplasm(Supported)Cytosol(Uncertain)		(M58)PID AR PATHWAY		0.0	0.0	0.0	0.0	0.0	0.0	0.0	0.0	0.0	0.0	0.0	0.0	0.0	0.0	0.0	0.0	0.0	0.0	0.0	0.0
GNL3L	54552	symbol	H. sapiens	54552	H. sapiens	GNL3L	G protein nucleolar 3 like	GO:1904816 positive regulation of protein localization to chromosome, telomeric region;GO:0032211 negative regulation of telomere maintenance via telomerase;GO:0033234 negative regulation of protein sumoylation			Nucleoli(Supported)Cytosol;Nucleus(Approved)				0.0	0.0	1.0	0.0	0.0	0.0	0.0	0.0	0.0	0.0	0.0	0.0	0.0	0.0	0.0	0.0	0.0	1.0	0.0	0.0
OXSM	54995	symbol	H. sapiens	54995	H. sapiens	OXSM	3-oxoacyl-ACP synthase, mitochondrial	GO:0051790 short-chain fatty acid biosynthetic process;GO:0051792 medium-chain fatty acid biosynthetic process;GO:0051791 medium-chain fatty acid metabolic process		Enzymes/ENZYME proteins/Transferases	Mitochondria(Supported)Cytosol(Uncertain)				0.0	0.0	1.0	0.0	0.0	0.0	0.0	0.0	0.0	0.0	0.0	0.0	0.0	0.0	0.0	0.0	0.0	0.0	0.0	0.0
MT-ATP8						None	None	None	None	None	None	None	None	None	nan	nan	nan	nan	nan	nan	nan	nan	nan	nan	nan	nan	nan	nan	nan	nan	nan	nan	nan	nan
DDX27	55661	symbol	H. sapiens	55661	H. sapiens	DDX27	DEAD-box helicase 27	GO:0006364 rRNA processing;GO:0016072 rRNA metabolic process;GO:0042254 ribosome biogenesis		Enzymes/ENZYME proteins/Hydrolases	Nucleoli(Approved)				0.0	0.0	0.0	0.0	0.0	0.0	0.0	0.0	0.0	0.0	0.0	0.0	0.0	0.0	0.0	0.0	0.0	0.0	0.0	0.0
EEF2K	29904	symbol	H. sapiens	29904	H. sapiens	EEF2K	eukaryotic elongation factor 2 kinase	GO:0061003 positive regulation of dendritic spine morphogenesis;GO:0071454 cellular response to anoxia;GO:0061001 regulation of dendritic spine morphogenesis	Atypical: Alpha-type protein kinase family	Enzymes/{ENZYME proteins/Transferases,Kinases/Atypical kinases}	Nucleoplasm(Approved)		(M209)PID P38 GAMMA DELTA PATHWAY; (M4910)ST ERK1 ERK2 MAPK PATHWAY; (M12012)ST P38 MAPK PATHWAY		0.0	0.0	0.0	0.0	0.0	0.0	0.0	1.0	0.0	0.0	1.0	1.0	0.0	0.0	0.0	0.0	0.0	0.0	0.0	0.0
IRS2	8660	symbol	H. sapiens	8660	H. sapiens	IRS2	insulin receptor substrate 2	GO:0010748 negative regulation of plasma membrane long-chain fatty acid transport;GO:0010746 regulation of plasma membrane long-chain fatty acid transport;GO:0015911 plasma membrane long-chain fatty acid transport			Cytosol(Supported)Aggresome(Approved)		(M1718)SIG IL4RECEPTOR IN B LYPHOCYTES; (M125)PID IGF1 PATHWAY; (M233)PID EPO PATHWAY	(M5890)HALLMARK TNFA SIGNALING VIA NFKB; (M5891)HALLMARK HYPOXIA; (M5937)HALLMARK GLYCOLYSIS	0.0	0.0	1.0	0.0	0.0	1.0	0.0	0.0	0.0	0.0	1.0	0.0	0.0	0.0	0.0	0.0	0.0	0.0	1.0	1.0
TGIF1	7050	symbol	H. sapiens	7050	H. sapiens	TGIF1	TGFB induced factor homeobox 1	GO:0000122 negative regulation of transcription by RNA polymerase II;GO:0045892 negative regulation of transcription, DNA-templated;GO:0071363 cellular response to growth factor stimulus		Transcription factors/Helix-turn-helix domains	Nucleoplasm(Supported)		(M58)PID AR PATHWAY; (M2)PID SMAD2 3NUCLEAR PATHWAY	(M5896)HALLMARK TGF BETA SIGNALING; (M5890)HALLMARK TNFA SIGNALING VIA NFKB	0.0	0.0	0.0	0.0	0.0	0.0	0.0	0.0	0.0	0.0	0.0	1.0	0.0	0.0	0.0	0.0	0.0	0.0	0.0	0.0
GID4	79018	symbol	H. sapiens	79018	H. sapiens	GID4	GID complex subunit 4 homolog	GO:0043161 proteasome-mediated ubiquitin-dependent protein catabolic process;GO:0006511 ubiquitin-dependent protein catabolic process;GO:0010498 proteasomal protein catabolic process			Cytosol(Approved)				0.0	0.0	0.0	0.0	0.0	0.0	0.0	0.0	0.0	0.0	0.0	0.0	0.0	0.0	0.0	0.0	0.0	0.0	0.0	0.0
PRRC2C	23215	symbol	H. sapiens	23215	H. sapiens	PRRC2C	proline rich coiled-coil 2C	GO:0002244 hematopoietic progenitor cell differentiation;GO:0030097 hemopoiesis;GO:0048534 hematopoietic or lymphoid organ development			Cytosol(Enhanced)				0.0	0.0	0.0	0.0	0.0	0.0	0.0	0.0	0.0	0.0	0.0	0.0	0.0	0.0	0.0	0.0	0.0	0.0	0.0	0.0
PALLD	23022	symbol	H. sapiens	23022	H. sapiens	PALLD	palladin, cytoskeletal associated protein	GO:0003334 keratinocyte development;GO:0070593 dendrite self-avoidance;GO:0003382 epithelial cell morphogenesis			Actin filaments;Cytosol(Supported)Plasma membrane(Approved)			(M5893)HALLMARK MITOTIC SPINDLE	0.0	1.0	0.0	0.0	0.0	0.0	0.0	1.0	0.0	0.0	1.0	0.0	0.0	0.0	0.0	0.0	0.0	0.0	0.0	0.0
TRIM24	8805	symbol	H. sapiens	8805	H. sapiens	TRIM24	tripartite motif containing 24	GO:0070562 regulation of vitamin D receptor signaling pathway;GO:0070561 vitamin D receptor signaling pathway;GO:0071305 cellular response to vitamin D		Enzymes/ENZYME proteins/Transferases	Nucleoplasm(Enhanced)		(M151)PID AR TF PATHWAY		0.0	0.0	0.0	0.0	0.0	0.0	0.0	0.0	0.0	0.0	0.0	0.0	0.0	0.0	0.0	0.0	1.0	0.0	0.0	0.0
LAMTOR3	8649	symbol	H. sapiens	8649	H. sapiens	LAMTOR3	late endosomal/lysosomal adaptor, MAPK and MTOR activator 3	GO:0000186 activation of MAPKK activity;GO:0043312 neutrophil degranulation;GO:0043406 positive regulation of MAP kinase activity							0.0	0.0	0.0	0.0	0.0	0.0	0.0	0.0	0.0	0.0	0.0	0.0	0.0	0.0	0.0	0.0	0.0	0.0	1.0	0.0
KDM6A	7403	symbol	H. sapiens	7403	H. sapiens	KDM6A	lysine demethylase 6A	GO:0071557 histone H3-K27 demethylation;GO:0001843 neural tube closure;GO:0032525 somite rostral/caudal axis specification			Nucleoli(Approved)				0.0	0.0	0.0	1.0	0.0	0.0	0.0	0.0	1.0	0.0	0.0	0.0	0.0	0.0	0.0	0.0	0.0	0.0	0.0	0.0
SMCHD1	23347	symbol	H. sapiens	23347	H. sapiens	SMCHD1	structural maintenance of chromosomes flexible hinge domain containing 1	GO:0060820 inactivation of X chromosome by heterochromatin assembly;GO:0060821 inactivation of X chromosome by DNA methylation;GO:2001034 positive regulation of double-strand break repair via nonhomologous end joining			Nuclear bodies;Nucleoplasm(Approved)				0.0	0.0	0.0	0.0	0.0	0.0	0.0	0.0	0.0	0.0	0.0	0.0	0.0	0.0	0.0	0.0	0.0	0.0	0.0	0.0
GOT1	2805	symbol	H. sapiens	2805	H. sapiens	GOT1	glutamic-oxaloacetic transaminase 1	GO:0019550 glutamate catabolic process to aspartate;GO:0019551 glutamate catabolic process to 2-oxoglutarate;GO:0006532 aspartate biosynthetic process		Enzymes/ENZYME proteins/Transferases	Cytosol;Nucleoplasm(Supported)	Pyridoxal Phosphate (Pyridoxal phosphate binding);L-Aspartic Acid (Pyridoxal phosphate binding);L-Glutamic Acid (Pyridoxal phosphate binding);L-Cysteine (Pyridoxal phosphate binding);Maleic Acid (Pyridoxal phosphate binding)		(M5924)HALLMARK MTORC1 SIGNALING; (M5937)HALLMARK GLYCOLYSIS	0.0	0.0	1.0	0.0	0.0	0.0	0.0	0.0	0.0	0.0	0.0	1.0	1.0	0.0	0.0	0.0	1.0	0.0	0.0	0.0
MYL12B	103910	symbol	H. sapiens	103910	H. sapiens	MYL12B	myosin light chain 12B	GO:0006936 muscle contraction;GO:0003012 muscle system process;GO:0003008 system process			Nucleoli fibrillar center;Nucleus(Approved)			(M5915)HALLMARK APICAL JUNCTION	0.0	0.0	0.0	0.0	0.0	0.0	0.0	0.0	0.0	0.0	1.0	0.0	0.0	1.0	0.0	0.0	0.0	0.0	0.0	0.0
PKP1	5317	symbol	H. sapiens	5317	H. sapiens	PKP1	plakophilin 1	GO:0045110 intermediate filament bundle assembly;GO:0070268 cornification;GO:1902373 negative regulation of mRNA catabolic process			Nucleoplasm(Enhanced)			(M5956)HALLMARK KRAS SIGNALING DN; (M5891)HALLMARK HYPOXIA	0.0	1.0	0.0	0.0	0.0	0.0	0.0	1.0	0.0	0.0	0.0	0.0	0.0	0.0	0.0	0.0	0.0	0.0	0.0	0.0
TONSL	4796	symbol	H. sapiens	4796	H. sapiens	TONSL	tonsoku like, DNA repair protein	GO:0042994 cytoplasmic sequestering of transcription factor;GO:0031297 replication fork processing;GO:0051220 cytoplasmic sequestering of protein		Transcription factors/Immunoglobulin fold	Nucleoplasm(Enhanced)Nuclear bodies(Supported)		(M7416)ST GAQ PATHWAY; (M18030)ST TUMOR NECROSIS FACTOR PATHWAY; (M12705)SIG CD40PATHWAYMAP		0.0	0.0	0.0	0.0	0.0	0.0	0.0	0.0	0.0	0.0	0.0	0.0	0.0	0.0	0.0	0.0	0.0	0.0	0.0	0.0
TSC22D3	1831	symbol	H. sapiens	1831	H. sapiens	TSC22D3	TSC22 domain family member 3	GO:0070236 negative regulation of activation-induced cell death of T cells;GO:0070235 regulation of activation-induced cell death of T cells;GO:0070233 negative regulation of T cell apoptotic process		Transcription factors/Basic domains	Cytosol;Golgi apparatus;Nuclear speckles(Approved)				0.0	0.0	0.0	0.0	0.0	0.0	0.0	0.0	0.0	0.0	0.0	0.0	0.0	0.0	0.0	0.0	0.0	0.0	0.0	0.0
GLI2	2736	symbol	H. sapiens	2736	H. sapiens	GLI2	GLI family zinc finger 2	GO:0021938 smoothened signaling pathway involved in regulation of cerebellar granule cell precursor cell proliferation;GO:0021937 cerebellar Purkinje cell-granule cell precursor cell signaling involved in regulation of granule cell precursor cell proliferation;GO:0021775 smoothened signaling pathway involved in ventral spinal cord interneuron specification		Transcription factors/Zinc-coordinating DNA-binding domains	Nucleoli;Nucleus(Supported)		(M211)PID HEDGEHOG 2PATHWAY; (M219)PID HEDGEHOG GLI PATHWAY		0.0	0.0	0.0	1.0	0.0	0.0	0.0	0.0	1.0	0.0	1.0	0.0	0.0	0.0	0.0	1.0	0.0	0.0	0.0	0.0
SOD2	6648	symbol	H. sapiens	6648	H. sapiens	SOD2	superoxide dismutase 2	GO:0003069 acetylcholine-mediated vasodilation involved in regulation of systemic arterial blood pressure;GO:1905932 positive regulation of vascular smooth muscle cell differentiation involved in phenotypic switching;GO:0003068 regulation of systemic arterial blood pressure by acetylcholine		Enzymes/ENZYME proteins/Oxidoreductases		Benzylsulfinic Acid (Superoxide dismutase activity);3-Fluorotyrosine (Superoxide dismutase activity)	(M136)PID FOXO PATHWAY	(M5938)HALLMARK REACTIVE OXIGEN SPECIES PATHWAY; (M5949)HALLMARK PEROXISOME; (M5941)HALLMARK UV RESPONSE UP	1.0	0.0	0.0	0.0	0.0	0.0	0.0	0.0	0.0	0.0	0.0	0.0	0.0	0.0	0.0	0.0	0.0	0.0	0.0	1.0
TBC1D31	93594	symbol	H. sapiens	93594	H. sapiens	TBC1D31	TBC1 domain family member 31				Centrosome(Approved)				0.0	0.0	0.0	0.0	0.0	0.0	0.0	0.0	0.0	0.0	0.0	0.0	0.0	0.0	0.0	0.0	0.0	0.0	0.0	0.0
TMEM219	124446	symbol	H. sapiens	124446	H. sapiens	TMEM219	transmembrane protein 219	GO:0042981 regulation of apoptotic process;GO:0043067 regulation of programmed cell death;GO:0006915 apoptotic process							0.0	0.0	0.0	0.0	0.0	0.0	0.0	0.0	0.0	0.0	0.0	0.0	0.0	0.0	0.0	0.0	0.0	0.0	0.0	0.0
TJP1	7082	symbol	H. sapiens	7082	H. sapiens	TJP1	tight junction protein 1	GO:1901350 cell-cell signaling involved in cell-cell junction organization;GO:0090557 establishment of endothelial intestinal barrier;GO:2000810 regulation of bicellular tight junction assembly			Cell Junctions(Enhanced)		(M193)PID NEPHRIN NEPH1 PATHWAY; (M156)PID ECADHERIN NASCENT AJ PATHWAY	(M5896)HALLMARK TGF BETA SIGNALING; (M5942)HALLMARK UV RESPONSE DN; (M5915)HALLMARK APICAL JUNCTION	0.0	1.0	0.0	0.0	0.0	0.0	0.0	0.0	0.0	1.0	0.0	0.0	0.0	1.0	0.0	0.0	0.0	0.0	0.0	0.0
NASP	4678	symbol	H. sapiens	4678	H. sapiens	NASP	nuclear autoantigenic sperm protein	GO:0034080 CENP-A containing nucleosome assembly;GO:0006335 DNA replication-dependent nucleosome assembly;GO:0006336 DNA replication-independent nucleosome assembly			Nucleoplasm(Enhanced)			(M5901)HALLMARK G2M CHECKPOINT; (M5925)HALLMARK E2F TARGETS; (M5937)HALLMARK GLYCOLYSIS	0.0	0.0	0.0	1.0	0.0	0.0	0.0	0.0	0.0	0.0	0.0	0.0	0.0	0.0	0.0	0.0	0.0	0.0	0.0	0.0
BDP1	55814	symbol	H. sapiens	55814	H. sapiens	BDP1	B double prime 1, subunit of RNA polymerase III transcription initiation factor IIIB	GO:0070898 RNA polymerase III preinitiation complex assembly;GO:0006384 transcription initiation from RNA polymerase III promoter;GO:0070897 transcription preinitiation complex assembly							0.0	0.0	0.0	0.0	0.0	0.0	0.0	0.0	0.0	0.0	0.0	0.0	0.0	0.0	0.0	0.0	0.0	0.0	0.0	0.0
MYL12A	10627	symbol	H. sapiens	10627	H. sapiens	MYL12A	myosin light chain 12A	GO:0070527 platelet aggregation;GO:0030168 platelet activation;GO:0034109 homotypic cell-cell adhesion			Nucleoli fibrillar center;Nucleus(Approved)	4-[4-(2,5-DIOXO-PYRROLIDIN-1-YL)-PHENYLAMINO]-4-HYDROXY-BUTYRIC ACID (Calcium ion binding)		(M5908)HALLMARK ANDROGEN RESPONSE	0.0	0.0	0.0	0.0	0.0	0.0	0.0	0.0	0.0	0.0	1.0	0.0	0.0	1.0	1.0	0.0	0.0	0.0	0.0	0.0
RANBP2	5903	symbol	H. sapiens	5903	H. sapiens	RANBP2	RAN binding protein 2	GO:0033133 positive regulation of glucokinase activity;GO:0006409 tRNA export from nucleus;GO:0006110 regulation of glycolytic process		Transporters/Transporter channels and pores			(M140)PID RANBP2 PATHWAY; (M30)PID HDAC CLASSII PATHWAY; (M101)PID HDAC CLASSI PATHWAY		0.0	0.0	1.0	0.0	1.0	0.0	1.0	0.0	0.0	0.0	0.0	0.0	0.0	0.0	0.0	0.0	0.0	1.0	0.0	0.0
FLNB	2317	symbol	H. sapiens	2317	H. sapiens	FLNB	filamin B	GO:0003334 keratinocyte development;GO:0007016 cytoskeletal anchoring at plasma membrane;GO:0003382 epithelial cell morphogenesis		Transporters/Accessory Factors Involved in Transport	Cytosol;Plasma membrane(Supported)Actin filaments;Golgi apparatus(Approved)			(M5893)HALLMARK MITOTIC SPINDLE; (M5907)HALLMARK ESTROGEN RESPONSE LATE; (M5906)HALLMARK ESTROGEN RESPONSE EARLY	0.0	1.0	1.0	0.0	0.0	0.0	0.0	1.0	0.0	0.0	1.0	0.0	0.0	1.0	0.0	0.0	0.0	0.0	0.0	0.0
SYT11	23208	symbol	H. sapiens	23208	H. sapiens	SYT11	synaptotagmin 11	GO:1900243 negative regulation of synaptic vesicle endocytosis;GO:1905171 positive regulation of protein localization to phagocytic vesicle;GO:1905469 negative regulation of clathrin-coated pit assembly						(M5947)HALLMARK IL2 STAT5 SIGNALING	0.0	0.0	0.0	0.0	0.0	0.0	1.0	0.0	0.0	0.0	0.0	0.0	0.0	0.0	1.0	0.0	0.0	1.0	0.0	0.0
CHERP	10523	symbol	H. sapiens	10523	H. sapiens	CHERP	calcium homeostasis endoplasmic reticulum protein	GO:0051209 release of sequestered calcium ion into cytosol;GO:0070886 positive regulation of calcineurin-NFAT signaling cascade;GO:0097553 calcium ion transmembrane import into cytosol							0.0	0.0	0.0	0.0	1.0	0.0	0.0	0.0	0.0	0.0	0.0	0.0	0.0	0.0	0.0	0.0	0.0	0.0	0.0	0.0
MEGF8	1954	symbol	H. sapiens	1954	H. sapiens	MEGF8	multiple EGF like domains 8	GO:0048842 positive regulation of axon extension involved in axon guidance;GO:0097155 fasciculation of sensory neuron axon;GO:1902669 positive regulation of axon guidance					(M5883)NABA SECRETED FACTORS; (M5885)NABA MATRISOME ASSOCIATED; (M5889)NABA MATRISOME		1.0	0.0	0.0	1.0	0.0	0.0	0.0	0.0	1.0	0.0	1.0	1.0	0.0	0.0	0.0	0.0	0.0	0.0	0.0	1.0
LRP5	4041	symbol	H. sapiens	4041	H. sapiens	LRP5	LDL receptor related protein 5	GO:0061304 retinal blood vessel morphogenesis;GO:0061299 retina vasculature morphogenesis in camera-type eye;GO:0061178 regulation of insulin secretion involved in cellular response to glucose stimulus					(M77)PID WNT SIGNALING PATHWAY; (M266)PID NCADHERIN PATHWAY; (M5493)WNT SIGNALING		1.0	0.0	1.0	0.0	0.0	0.0	0.0	1.0	1.0	0.0	0.0	0.0	0.0	0.0	0.0	0.0	0.0	0.0	0.0	0.0
CRIM1	51232	symbol	H. sapiens	51232	H. sapiens	CRIM1	cysteine rich transmembrane BMP regulator 1	GO:0048009 insulin-like growth factor receptor signaling pathway;GO:0010951 negative regulation of endopeptidase activity;GO:0010466 negative regulation of peptidase activity					(M3008)NABA ECM GLYCOPROTEINS; (M5884)NABA CORE MATRISOME; (M5889)NABA MATRISOME		0.0	0.0	0.0	0.0	0.0	1.0	0.0	0.0	0.0	0.0	0.0	0.0	0.0	0.0	0.0	0.0	0.0	0.0	0.0	0.0
PSAT1	29968	symbol	H. sapiens	29968	H. sapiens	PSAT1	phosphoserine aminotransferase 1	GO:0008615 pyridoxine biosynthetic process;GO:0006564 L-serine biosynthetic process;GO:0008614 pyridoxine metabolic process		Enzymes/ENZYME proteins/Transferases	Cytosol(Enhanced)	Pyridoxal Phosphate (O-phospho-l-serine:2-oxoglutarate aminotransferase activity);L-Glutamic Acid (O-phospho-l-serine:2-oxoglutarate aminotransferase activity)		(M5922)HALLMARK UNFOLDED PROTEIN RESPONSE; (M5924)HALLMARK MTORC1 SIGNALING	0.0	0.0	1.0	0.0	0.0	0.0	0.0	0.0	0.0	0.0	0.0	0.0	0.0	0.0	0.0	0.0	0.0	0.0	0.0	0.0
MED15	51586	symbol	H. sapiens	51586	H. sapiens	MED15	mediator complex subunit 15	GO:0006367 transcription initiation from RNA polymerase II promoter;GO:0019827 stem cell population maintenance;GO:0006352 DNA-templated transcription, initiation			Nucleus(Supported)		(M2)PID SMAD2 3NUCLEAR PATHWAY		0.0	0.0	0.0	0.0	0.0	0.0	0.0	0.0	0.0	0.0	0.0	0.0	0.0	0.0	0.0	0.0	0.0	0.0	0.0	0.0
ZBTB4	57659	symbol	H. sapiens	57659	H. sapiens	ZBTB4	zinc finger and BTB domain containing 4	GO:0000122 negative regulation of transcription by RNA polymerase II;GO:0045892 negative regulation of transcription, DNA-templated;GO:1903507 negative regulation of nucleic acid-templated transcription		Transcription factors/Zinc-coordinating DNA-binding domains	Nuclear bodies;Nucleoplasm(Supported)Cytosol(Uncertain)				0.0	0.0	0.0	0.0	0.0	0.0	0.0	0.0	0.0	0.0	0.0	0.0	0.0	0.0	0.0	0.0	0.0	0.0	0.0	0.0
PPP6R3	55291	symbol	H. sapiens	55291	H. sapiens	PPP6R3	protein phosphatase 6 regulatory subunit 3	GO:0048208 COPII vesicle coating;GO:0048207 vesicle targeting, rough ER to cis-Golgi;GO:0048199 vesicle targeting, to, from or within Golgi			Cytosol;Nucleoplasm;Plasma membrane(Enhanced)				0.0	0.0	0.0	0.0	0.0	0.0	0.0	0.0	0.0	0.0	0.0	0.0	0.0	0.0	0.0	0.0	0.0	0.0	0.0	0.0
CHMP5	51510	symbol	H. sapiens	51510	H. sapiens	CHMP5	charged multivesicular body protein 5	GO:1904903 ESCRT III complex disassembly;GO:0061952 midbody abscission;GO:1904896 ESCRT complex disassembly			Cytosol;Midbody(Supported)Microtubules(Approved)				0.0	0.0	1.0	0.0	0.0	0.0	1.0	1.0	0.0	0.0	0.0	0.0	0.0	0.0	0.0	0.0	0.0	0.0	0.0	0.0
TGFB2	7042	symbol	H. sapiens	7042	H. sapiens	TGFB2	transforming growth factor beta 2	GO:1905006 negative regulation of epithelial to mesenchymal transition involved in endocardial cushion formation;GO:0051795 positive regulation of timing of catagen;GO:1905007 positive regulation of epithelial to mesenchymal transition involved in endocardial cushion formation					(M11736)SA MMP CYTOKINE CONNECTION; (M211)PID HEDGEHOG 2PATHWAY; (M33)PID GLYPICAN 1PATHWAY	(M5902)HALLMARK APOPTOSIS; (M5956)HALLMARK KRAS SIGNALING DN; (M5950)HALLMARK ALLOGRAFT REJECTION	1.0	1.0	0.0	1.0	0.0	0.0	0.0	1.0	1.0	0.0	1.0	1.0	0.0	0.0	1.0	1.0	0.0	0.0	0.0	1.0
WNT7B	7477	symbol	H. sapiens	7477	H. sapiens	WNT7B	Wnt family member 7B	GO:0072236 metanephric loop of Henle development;GO:0022009 central nervous system vasculogenesis;GO:0072060 outer medullary collecting duct development					(M77)PID WNT SIGNALING PATHWAY; (M5493)WNT SIGNALING; (M5883)NABA SECRETED FACTORS		1.0	1.0	0.0	1.0	0.0	0.0	0.0	0.0	1.0	0.0	1.0	0.0	0.0	0.0	0.0	0.0	0.0	0.0	0.0	0.0
TSPAN18	90139	symbol	H. sapiens	90139	H. sapiens	TSPAN18	tetraspanin 18								0.0	0.0	0.0	0.0	0.0	0.0	0.0	0.0	0.0	0.0	0.0	0.0	0.0	0.0	0.0	0.0	0.0	0.0	0.0	0.0
FBXO32	114907	symbol	H. sapiens	114907	H. sapiens	FBXO32	F-box protein 32	GO:0014894 response to denervation involved in regulation of muscle adaptation;GO:0014877 response to muscle inactivity involved in regulation of muscle adaptation;GO:0071549 cellular response to dexamethasone stimulus			Cytosol;Nucleoplasm(Supported)		(M136)PID FOXO PATHWAY		0.0	0.0	0.0	0.0	0.0	0.0	0.0	0.0	0.0	0.0	0.0	0.0	0.0	0.0	0.0	0.0	0.0	0.0	0.0	0.0
POLQ	10721	symbol	H. sapiens	10721	H. sapiens	POLQ	DNA polymerase theta	GO:0097681 double-strand break repair via alternative nonhomologous end joining;GO:2000042 negative regulation of double-strand break repair via homologous recombination;GO:0016446 somatic hypermutation of immunoglobulin genes		Enzymes/ENZYME proteins/Transferases	Cytosol;Golgi apparatus;Nucleus(Uncertain)			(M5901)HALLMARK G2M CHECKPOINT	0.0	0.0	0.0	0.0	0.0	0.0	0.0	0.0	0.0	0.0	0.0	0.0	0.0	0.0	0.0	0.0	0.0	0.0	0.0	0.0
TBC1D2	55357	symbol	H. sapiens	55357	H. sapiens	TBC1D2	TBC1 domain family member 2	GO:1902017 regulation of cilium assembly;GO:0090630 activation of GTPase activity;GO:0120032 regulation of plasma membrane bounded cell projection assembly			Cytosol;Nucleus(Approved)				0.0	0.0	0.0	0.0	0.0	0.0	0.0	0.0	0.0	0.0	0.0	0.0	0.0	0.0	0.0	0.0	0.0	0.0	0.0	0.0
IFITM1	8519	symbol	H. sapiens	8519	H. sapiens	IFITM1	interferon induced transmembrane protein 1	GO:0046597 negative regulation of viral entry into host cell;GO:0046596 regulation of viral entry into host cell;GO:0045071 negative regulation of viral genome replication		CD markers;Transporters/Accessory Factors Involved in Transport	Cytosol(Supported)			(M5911)HALLMARK INTERFERON ALPHA RESPONSE; (M5932)HALLMARK INFLAMMATORY RESPONSE	0.0	0.0	1.0	0.0	0.0	0.0	1.0	0.0	0.0	0.0	0.0	0.0	0.0	0.0	0.0	0.0	0.0	0.0	0.0	0.0
FGFRL1	53834	symbol	H. sapiens	53834	H. sapiens	FGFRL1	fibroblast growth factor receptor like 1	GO:0060539 diaphragm development;GO:0060412 ventricular septum morphogenesis;GO:0003281 ventricular septum development		Transporters/Accessory Factors Involved in Transport	Vesicles(Supported)				0.0	0.0	0.0	0.0	0.0	1.0	0.0	0.0	0.0	1.0	1.0	1.0	0.0	0.0	0.0	0.0	0.0	0.0	0.0	0.0
PIKFYVE	200576	symbol	H. sapiens	200576	H. sapiens	PIKFYVE	phosphoinositide kinase, FYVE-type zinc finger containing	GO:1904562 phosphatidylinositol 5-phosphate metabolic process;GO:0036092 phosphatidylinositol-3-phosphate biosynthetic process;GO:0032288 myelin assembly		Enzymes/ENZYME proteins/Transferases	Nuclear speckles(Uncertain)			(M5923)HALLMARK PI3K AKT MTOR SIGNALING	0.0	0.0	1.0	0.0	0.0	0.0	0.0	0.0	0.0	0.0	0.0	0.0	0.0	1.0	0.0	0.0	0.0	1.0	1.0	0.0
TMED7	51014	symbol	H. sapiens	51014	H. sapiens	TMED7	transmembrane p24 trafficking protein 7	GO:0006890 retrograde vesicle-mediated transport, Golgi to ER;GO:0007030 Golgi organization;GO:0006888 ER to Golgi vesicle-mediated transport							0.0	0.0	0.0	0.0	0.0	0.0	0.0	0.0	0.0	0.0	0.0	0.0	0.0	0.0	0.0	0.0	0.0	0.0	0.0	0.0
ZC3HAV1	56829	symbol	H. sapiens	56829	H. sapiens	ZC3HAV1	zinc finger CCCH-type containing, antiviral 1	GO:0045071 negative regulation of viral genome replication;GO:0070212 protein poly-ADP-ribosylation;GO:1903901 negative regulation of viral life cycle			Cytosol(Enhanced)Golgi apparatus(Approved)				0.0	0.0	0.0	0.0	0.0	0.0	1.0	0.0	0.0	0.0	0.0	0.0	0.0	0.0	0.0	0.0	0.0	0.0	1.0	0.0
GLO1	2739	symbol	H. sapiens	2739	H. sapiens	GLO1	glyoxalase I	GO:0009438 methylglyoxal metabolic process;GO:0030316 osteoclast differentiation;GO:0002573 myeloid leukocyte differentiation		Enzymes/ENZYME proteins/Lyases	Cytosol;Nucleoplasm;Plasma membrane(Supported)	Glutathione (Zinc ion binding);Indomethacin (Zinc ion binding);S-P-Nitrobenzyloxycarbonylglutathione (Zinc ion binding);S-(N-Hydroxy-N-Iodophenylcarbamoyl)Glutathione (Zinc ion binding);Beta-Mercaptoethanol (Zinc ion binding);S-Benzyl-Glutathione (Zinc ion binding);S-Hexylglutathione (Zinc ion binding);methyl 4-(2,3-dihydroxy-5-methylphenoxy)-2-hydroxy-6-methylbenzoate (Zinc ion binding)		(M5926)HALLMARK MYC TARGETS V1	0.0	0.0	1.0	0.0	0.0	0.0	0.0	0.0	0.0	0.0	0.0	0.0	0.0	0.0	0.0	0.0	0.0	0.0	0.0	0.0
FN1	2335	symbol	H. sapiens	2335	H. sapiens	FN1	fibronectin 1	GO:2001202 negative regulation of transforming growth factor-beta secretion;GO:1904237 positive regulation of substrate-dependent cell migration, cell attachment to substrate;GO:2001201 regulation of transforming growth factor-beta secretion				Ocriplasmin (Protease binding)	(M212)PID INTEGRIN5 PATHWAY; (M274)PID LYMPH ANGIOGENESIS PATHWAY; (M118)PID INTEGRIN A9B1 PATHWAY	(M5946)HALLMARK COAGULATION; (M5921)HALLMARK COMPLEMENT; (M5930)HALLMARK EPITHELIAL MESENCHYMAL TRANSITION	1.0	1.0	0.0	0.0	0.0	1.0	0.0	0.0	1.0	1.0	1.0	0.0	0.0	1.0	1.0	1.0	0.0	0.0	0.0	1.0
PNN	5411	symbol	H. sapiens	5411	H. sapiens	PNN	pinin, desmosome associated protein	GO:0000398 mRNA splicing, via spliceosome;GO:0000377 RNA splicing, via transesterification reactions with bulged adenosine as nucleophile;GO:0000375 RNA splicing, via transesterification reactions		Transporters/Primary Active Transporters	Nuclear speckles(Enhanced)			(M5925)HALLMARK E2F TARGETS	0.0	0.0	1.0	0.0	1.0	0.0	0.0	0.0	0.0	0.0	0.0	0.0	0.0	0.0	0.0	0.0	0.0	0.0	0.0	0.0
ITPR3	3710	symbol	H. sapiens	3710	H. sapiens	ITPR3	inositol 1,4,5-trisphosphate receptor type 3	GO:0051209 release of sequestered calcium ion into cytosol;GO:0050917 sensory perception of umami taste;GO:0097553 calcium ion transmembrane import into cytosol			Vesicles(Uncertain)		(M16518)ST WNT CA2 CYCLIC GMP PATHWAY; (M2701)ST MYOCYTE AD PATHWAY; (M7416)ST GAQ PATHWAY		0.0	0.0	0.0	0.0	0.0	1.0	0.0	0.0	0.0	0.0	0.0	0.0	0.0	0.0	1.0	0.0	0.0	0.0	0.0	0.0
JTB	10899	symbol	H. sapiens	10899	H. sapiens	JTB	jumping translocation breakpoint	GO:0000281 mitotic cytokinesis;GO:0045860 positive regulation of protein kinase activity;GO:0061640 cytoskeleton-dependent cytokinesis			Actin filaments;Vesicles(Approved)				0.0	0.0	0.0	0.0	0.0	0.0	0.0	0.0	0.0	0.0	0.0	0.0	0.0	0.0	0.0	0.0	0.0	0.0	0.0	0.0
ATAD5	79915	symbol	H. sapiens	79915	H. sapiens	ATAD5	ATPase family AAA domain containing 5	GO:0048304 positive regulation of isotype switching to IgG isotypes;GO:0048302 regulation of isotype switching to IgG isotypes;GO:0045830 positive regulation of isotype switching							0.0	0.0	0.0	0.0	0.0	0.0	0.0	0.0	0.0	0.0	0.0	0.0	0.0	0.0	0.0	0.0	0.0	0.0	0.0	0.0
RAVER1	125950	symbol	H. sapiens	125950	H. sapiens	RAVER1	ribonucleoprotein, PTB binding 1				Nucleoplasm(Supported)				0.0	0.0	0.0	0.0	0.0	0.0	0.0	0.0	0.0	0.0	0.0	0.0	0.0	0.0	0.0	0.0	0.0	0.0	0.0	0.0
SLC38A2	54407	symbol	H. sapiens	54407	H. sapiens	SLC38A2	solute carrier family 38 member 2	GO:0031460 glycine betaine transport;GO:0006868 glutamine transport;GO:0032328 alanine transport			Vesicles(Approved)			(M5908)HALLMARK ANDROGEN RESPONSE	0.0	0.0	0.0	0.0	0.0	0.0	0.0	0.0	0.0	0.0	0.0	0.0	1.0	0.0	0.0	0.0	1.0	0.0	0.0	0.0
DYNC1H1	1778	symbol	H. sapiens	1778	H. sapiens	DYNC1H1	dynein cytoplasmic 1 heavy chain 1	GO:0072382 minus-end-directed vesicle transport along microtubule;GO:1905832 positive regulation of spindle assembly;GO:0072385 minus-end-directed organelle transport along microtubule			Centrosome;Cytosol(Supported)		(M163)PID LIS1 PATHWAY	(M5893)HALLMARK MITOTIC SPINDLE	0.0	0.0	0.0	0.0	0.0	0.0	0.0	1.0	0.0	0.0	0.0	0.0	0.0	0.0	0.0	0.0	0.0	1.0	0.0	0.0
OSBP2	23762	symbol	H. sapiens	23762	H. sapiens	OSBP2	oxysterol binding protein 2	GO:0007286 spermatid development;GO:0048515 spermatid differentiation;GO:0015918 sterol transport			Cytosol(Approved)			(M5945)HALLMARK HEME METABOLISM	0.0	0.0	0.0	1.0	0.0	0.0	0.0	0.0	0.0	0.0	0.0	0.0	0.0	0.0	0.0	0.0	0.0	0.0	0.0	0.0
NEU1	4758	symbol	H. sapiens	4758	H. sapiens	NEU1	neuraminidase 1	GO:0006689 ganglioside catabolic process;GO:0046479 glycosphingolipid catabolic process;GO:0046514 ceramide catabolic process		Enzymes/ENZYME proteins/Hydrolases	Cell Junctions;Vesicles(Supported)	Oseltamivir (Exo-alpha-sialidase activity)			0.0	0.0	1.0	0.0	0.0	0.0	0.0	0.0	0.0	0.0	0.0	0.0	0.0	0.0	0.0	0.0	0.0	0.0	0.0	0.0
HIRA	7290	symbol	H. sapiens	7290	H. sapiens	HIRA	histone cell cycle regulator	GO:0030702 chromatin silencing at centromere;GO:0006336 DNA replication-independent nucleosome assembly;GO:0031935 regulation of chromatin silencing			Nucleoplasm(Enhanced)			(M5901)HALLMARK G2M CHECKPOINT	0.0	0.0	1.0	0.0	0.0	0.0	0.0	0.0	1.0	0.0	0.0	0.0	0.0	0.0	0.0	0.0	0.0	0.0	0.0	0.0
HACD1	9200	symbol	H. sapiens	9200	H. sapiens	HACD1	3-hydroxyacyl-CoA dehydratase 1	GO:0035338 long-chain fatty-acyl-CoA biosynthetic process;GO:0046949 fatty-acyl-CoA biosynthetic process;GO:0035336 long-chain fatty-acyl-CoA metabolic process		Enzymes/ENZYME proteins/Lyases					0.0	0.0	1.0	0.0	0.0	0.0	0.0	0.0	0.0	0.0	0.0	0.0	0.0	0.0	0.0	0.0	0.0	0.0	0.0	0.0
RBM25	58517	symbol	H. sapiens	58517	H. sapiens	RBM25	RNA binding motif protein 25	GO:0000381 regulation of alternative mRNA splicing, via spliceosome;GO:0000380 alternative mRNA splicing, via spliceosome;GO:0048024 regulation of mRNA splicing, via spliceosome			Nuclear speckles(Enhanced)				0.0	0.0	0.0	0.0	1.0	0.0	0.0	0.0	0.0	0.0	0.0	0.0	0.0	0.0	0.0	0.0	0.0	0.0	0.0	0.0
TCF7L2	6934	symbol	H. sapiens	6934	H. sapiens	TCF7L2	transcription factor 7 like 2	GO:0044334 canonical Wnt signaling pathway involved in positive regulation of epithelial to mesenchymal transition;GO:0010909 positive regulation of heparan sulfate proteoglycan biosynthetic process;GO:1902730 positive regulation of proteoglycan biosynthetic process		Transcription factors/Other all-alpha-helical DNA-binding domains	Nuclear bodies(Supported)Nucleoplasm(Approved)		(M167)PID AP1 PATHWAY; (M223)PID BETA CATENIN NUC PATHWAY	(M5903)HALLMARK NOTCH SIGNALING	1.0	0.0	1.0	0.0	0.0	0.0	0.0	0.0	0.0	0.0	0.0	0.0	0.0	0.0	0.0	0.0	0.0	1.0	0.0	0.0
NFIL3	4783	symbol	H. sapiens	4783	H. sapiens	NFIL3	nuclear factor, interleukin 3 regulated	GO:0071353 cellular response to interleukin-4;GO:0070670 response to interleukin-4;GO:0000122 negative regulation of transcription by RNA polymerase II		Transcription factors/Basic domains	Nuclear bodies(Approved)			(M5892)HALLMARK CHOLESTEROL HOMEOSTASIS; (M5947)HALLMARK IL2 STAT5 SIGNALING; (M5891)HALLMARK HYPOXIA	0.0	0.0	0.0	0.0	0.0	0.0	0.0	0.0	0.0	0.0	0.0	0.0	0.0	0.0	0.0	0.0	0.0	0.0	0.0	0.0
AKIRIN1	79647	symbol	H. sapiens	79647	H. sapiens	AKIRIN1	akirin 1	GO:1902725 negative regulation of satellite cell differentiation;GO:1902723 negative regulation of skeletal muscle satellite cell proliferation;GO:0014859 negative regulation of skeletal muscle cell proliferation			Nucleoplasm(Supported)Nuclear membrane(Approved)				0.0	0.0	0.0	0.0	0.0	0.0	0.0	1.0	0.0	0.0	1.0	0.0	0.0	0.0	1.0	0.0	0.0	0.0	0.0	1.0
PPP1R26	9858	symbol	H. sapiens	9858	H. sapiens	PPP1R26	protein phosphatase 1 regulatory subunit 26	GO:0032515 negative regulation of phosphoprotein phosphatase activity;GO:0035308 negative regulation of protein dephosphorylation;GO:0010923 negative regulation of phosphatase activity			Nucleoplasm(Enhanced)				0.0	0.0	0.0	0.0	0.0	0.0	0.0	0.0	0.0	0.0	0.0	0.0	0.0	0.0	0.0	0.0	0.0	0.0	0.0	0.0
SUPT6H	6830	symbol	H. sapiens	6830	H. sapiens	SUPT6H	SPT6 homolog, histone chaperone and transcription elongation factor	GO:0061086 negative regulation of histone H3-K27 methylation;GO:0010793 regulation of mRNA export from nucleus;GO:0045191 regulation of isotype switching			Cytosol;Nucleoplasm(Supported)Plasma membrane(Approved)				0.0	0.0	1.0	1.0	1.0	0.0	0.0	0.0	0.0	0.0	0.0	0.0	0.0	0.0	0.0	0.0	0.0	1.0	0.0	0.0
SLC12A6	9990	symbol	H. sapiens	9990	H. sapiens	SLC12A6	solute carrier family 12 member 6	GO:0071477 cellular hypotonic salinity response;GO:0042539 hypotonic salinity response;GO:0071476 cellular hypotonic response		Transporters/Electrochemical Potential-driven transporters	Cytosol;Vesicles(Approved)	Potassium Chloride (Rubidium ion transmembrane transporter activity)			1.0	0.0	0.0	0.0	0.0	0.0	0.0	0.0	0.0	0.0	0.0	0.0	1.0	0.0	0.0	0.0	0.0	0.0	0.0	0.0
ERCC5	2073	symbol	H. sapiens	2073	H. sapiens	ERCC5	ERCC excision repair 5, endonuclease	GO:0006295 nucleotide-excision repair, DNA incision, 3'-to lesion;GO:0006293 nucleotide-excision repair, preincision complex stabilization;GO:0006296 nucleotide-excision repair, DNA incision, 5'-to lesion			Nucleoplasm(Supported)			(M5898)HALLMARK DNA REPAIR; (M5939)HALLMARK P53 PATHWAY	0.0	0.0	0.0	0.0	0.0	0.0	0.0	1.0	0.0	0.0	0.0	0.0	0.0	0.0	0.0	0.0	0.0	0.0	0.0	0.0
ZFHX3	463	symbol	H. sapiens	463	H. sapiens	ZFHX3	zinc finger homeobox 3	GO:1904059 regulation of locomotor rhythm;GO:0045475 locomotor rhythm;GO:0032922 circadian regulation of gene expression		Transcription factors/Helix-turn-helix domains			(M195)PID CMYB PATHWAY		0.0	0.0	0.0	0.0	0.0	0.0	0.0	0.0	0.0	0.0	0.0	1.0	0.0	0.0	0.0	1.0	0.0	0.0	0.0	0.0
PPP2R5D	5528	symbol	H. sapiens	5528	H. sapiens	PPP2R5D	protein phosphatase 2 regulatory subunit B'delta	GO:0010801 negative regulation of peptidyl-threonine phosphorylation;GO:0035307 positive regulation of protein dephosphorylation;GO:0010799 regulation of peptidyl-threonine phosphorylation			Cytosol;Nucleoplasm(Approved)		(M163)PID LIS1 PATHWAY; (M242)PID AURORA A PATHWAY; (M275)PID ALPHA SYNUCLEIN PATHWAY		0.0	0.0	1.0	0.0	0.0	1.0	0.0	0.0	0.0	0.0	0.0	0.0	0.0	0.0	0.0	0.0	0.0	0.0	0.0	0.0
C17orf80	55028	symbol	H. sapiens	55028	H. sapiens	C17orf80	chromosome 17 open reading frame 80	GO:0008150 biological_process			Nucleoplasm;Vesicles(Approved)				0.0	0.0	0.0	0.0	0.0	0.0	0.0	0.0	0.0	0.0	0.0	0.0	0.0	0.0	0.0	0.0	0.0	0.0	0.0	0.0
CLEC16A	23274	symbol	H. sapiens	23274	H. sapiens	CLEC16A	C-type lectin domain containing 16A	GO:1904766 negative regulation of macroautophagy by TORC1 signaling;GO:1901525 negative regulation of mitophagy;GO:1901097 negative regulation of autophagosome maturation			Nucleus;Vesicles(Approved)				0.0	0.0	0.0	0.0	0.0	0.0	0.0	1.0	0.0	0.0	0.0	0.0	0.0	0.0	0.0	0.0	1.0	0.0	1.0	0.0
SLC31A2	1318	symbol	H. sapiens	1318	H. sapiens	SLC31A2	solute carrier family 31 member 2	GO:1902311 regulation of copper ion transmembrane transport;GO:0006878 cellular copper ion homeostasis;GO:0035434 copper ion transmembrane transport		Transporters/Transporter channels and pores	Intermediate filaments;Nuclear speckles;Plasma membrane(Approved)			(M5932)HALLMARK INFLAMMATORY RESPONSE	0.0	0.0	0.0	0.0	0.0	0.0	0.0	0.0	0.0	0.0	0.0	0.0	0.0	0.0	0.0	0.0	0.0	0.0	0.0	0.0
ATP5F1B	506	symbol	H. sapiens	506	H. sapiens	ATP5F1B	ATP synthase F1 subunit beta	GO:0042776 mitochondrial ATP synthesis coupled proton transport;GO:0006933 negative regulation of cell adhesion involved in substrate-bound cell migration;GO:0043536 positive regulation of blood vessel endothelial cell migration		Enzymes/ENZYME proteins/Hydrolases	Mitochondria(Enhanced)	Quercetin (Transporter activity);1-ACETYL-2-CARBOXYPIPERIDINE (Transporter activity);AUROVERTIN B (Transporter activity);PICEATANNOL (Transporter activity);N1-(2-AMINO-4-METHYLPENTYL)OCTAHYDRO-PYRROLO[1,2-A] PYRIMIDINE (Transporter activity)		(M5936)HALLMARK OXIDATIVE PHOSPHORYLATION	1.0	0.0	1.0	0.0	0.0	0.0	0.0	0.0	0.0	0.0	0.0	0.0	0.0	0.0	0.0	1.0	0.0	0.0	0.0	1.0
HNRNPA1	3178	symbol	H. sapiens	3178	H. sapiens	HNRNPA1	heterogeneous nuclear ribonucleoprotein A1	GO:1903936 cellular response to sodium arsenite;GO:0032211 negative regulation of telomere maintenance via telomerase;GO:0032212 positive regulation of telomere maintenance via telomerase			Nucleoplasm(Enhanced)		(M58)PID AR PATHWAY	(M5926)HALLMARK MYC TARGETS V1	0.0	0.0	1.0	0.0	1.0	1.0	0.0	1.0	0.0	0.0	0.0	1.0	0.0	0.0	0.0	0.0	1.0	1.0	0.0	0.0
MYH10	4628	symbol	H. sapiens	4628	H. sapiens	MYH10	myosin heavy chain 10	GO:0055015 ventricular cardiac muscle cell development;GO:0021678 third ventricle development;GO:0021680 cerebellar Purkinje cell layer development			Actin filaments;Cytosol;Mitochondria(Enhanced)			(M5893)HALLMARK MITOTIC SPINDLE; (M5915)HALLMARK APICAL JUNCTION	1.0	0.0	0.0	1.0	0.0	0.0	0.0	1.0	0.0	0.0	1.0	0.0	0.0	1.0	1.0	0.0	0.0	0.0	0.0	0.0
RHEB	6009	symbol	H. sapiens	6009	H. sapiens	RHEB	Ras homolog, mTORC1 binding	GO:2000074 regulation of type B pancreatic cell development;GO:0003323 type B pancreatic cell development;GO:0048714 positive regulation of oligodendrocyte differentiation				Guanosine-5'-Triphosphate (Metal ion binding);Guanosine-5'-Diphosphate (Metal ion binding)	(M121)PID MTOR 4PATHWAY		0.0	1.0	0.0	0.0	0.0	0.0	0.0	0.0	0.0	0.0	0.0	0.0	0.0	0.0	0.0	0.0	0.0	0.0	1.0	0.0
TRIP10	9322	symbol	H. sapiens	9322	H. sapiens	TRIP10	thyroid hormone receptor interactor 10	GO:0051056 regulation of small GTPase mediated signal transduction;GO:0006897 endocytosis;GO:0007264 small GTPase mediated signal transduction			Vesicles(Supported)Nucleoplasm(Approved)		(M247)PID INSULIN GLUCOSE PATHWAY; (M16)PID INSULIN PATHWAY	(M5890)HALLMARK TNFA SIGNALING VIA NFKB	0.0	0.0	0.0	0.0	0.0	0.0	0.0	1.0	0.0	0.0	0.0	0.0	0.0	0.0	0.0	0.0	0.0	0.0	0.0	0.0
ZMIZ2	83637	symbol	H. sapiens	83637	H. sapiens	ZMIZ2	zinc finger MIZ-type containing 2	GO:0048096 chromatin-mediated maintenance of transcription;GO:0016925 protein sumoylation;GO:0045815 positive regulation of gene expression, epigenetic			Nucleoplasm(Supported)		(M151)PID AR TF PATHWAY		0.0	0.0	1.0	0.0	0.0	0.0	0.0	0.0	0.0	0.0	0.0	0.0	0.0	0.0	0.0	0.0	0.0	0.0	0.0	0.0
NID1	4811	symbol	H. sapiens	4811	H. sapiens	NID1	nidogen 1	GO:0032836 glomerular basement membrane development;GO:0032835 glomerulus development;GO:0071711 basement membrane organization				Urokinase (Proteoglycan binding)	(M5887)NABA BASEMENT MEMBRANES; (M18)PID INTEGRIN1 PATHWAY; (M3008)NABA ECM GLYCOPROTEINS		0.0	0.0	0.0	0.0	0.0	0.0	0.0	0.0	0.0	1.0	0.0	0.0	0.0	0.0	0.0	1.0	0.0	0.0	0.0	0.0
HERPUD1	9709	symbol	H. sapiens	9709	H. sapiens	HERPUD1	homocysteine inducible ER protein with ubiquitin like domain 1	GO:1903071 positive regulation of ER-associated ubiquitin-dependent protein catabolic process;GO:1903069 regulation of ER-associated ubiquitin-dependent protein catabolic process;GO:1904294 positive regulation of ERAD pathway			Cytosol;Plasma membrane(Uncertain)			(M5922)HALLMARK UNFOLDED PROTEIN RESPONSE	0.0	0.0	0.0	0.0	0.0	0.0	0.0	0.0	0.0	0.0	0.0	0.0	0.0	0.0	0.0	0.0	0.0	0.0	1.0	0.0
SEPTIN9	10801	symbol	H. sapiens	10801	H. sapiens	SEPTIN9	septin 9	GO:1902857 positive regulation of non-motile cilium assembly;GO:1902855 regulation of non-motile cilium assembly;GO:0045724 positive regulation of cilium assembly			Actin filaments(Enhanced)			(M5893)HALLMARK MITOTIC SPINDLE	0.0	0.0	0.0	0.0	0.0	0.0	0.0	1.0	0.0	0.0	0.0	0.0	0.0	0.0	0.0	0.0	0.0	0.0	0.0	0.0
HNRNPA1P48	642659	symbol	H. sapiens	642659	H. sapiens	HNRNPA1P48	heterogeneous nuclear ribonucleoprotein A1 pseudogene 48								0.0	0.0	0.0	0.0	0.0	0.0	0.0	0.0	0.0	0.0	0.0	0.0	0.0	0.0	0.0	0.0	0.0	0.0	0.0	0.0
MAST2	23139	symbol	H. sapiens	23139	H. sapiens	MAST2	microtubule associated serine/threonine kinase 2	GO:0045075 regulation of interleukin-12 biosynthetic process;GO:0042090 interleukin-12 biosynthetic process;GO:0032655 regulation of interleukin-12 production	AGC Ser/Thr protein kinase family	Enzymes/{ENZYME proteins/Transferases,Kinases/AGC Ser/Thr protein kinases}	Cytosol(Approved)			(M5951)HALLMARK SPERMATOGENESIS	0.0	0.0	0.0	1.0	0.0	0.0	0.0	0.0	0.0	0.0	0.0	0.0	0.0	0.0	0.0	0.0	0.0	0.0	0.0	0.0
PARP12	64761	symbol	H. sapiens	64761	H. sapiens	PARP12	poly(ADP-ribose) polymerase family member 12	GO:0070213 protein auto-ADP-ribosylation;GO:0006471 protein ADP-ribosylation;GO:0006464 cellular protein modification process		Enzymes/ENZYME proteins/Transferases	Nucleus(Approved)			(M5911)HALLMARK INTERFERON ALPHA RESPONSE; (M5913)HALLMARK INTERFERON GAMMA RESPONSE	0.0	0.0	0.0	0.0	0.0	0.0	0.0	0.0	0.0	0.0	0.0	0.0	0.0	0.0	0.0	0.0	0.0	0.0	0.0	0.0
GRAMD1B	57476	symbol	H. sapiens	57476	H. sapiens	GRAMD1B	GRAM domain containing 1B	GO:0071397 cellular response to cholesterol;GO:0070723 response to cholesterol;GO:0036315 cellular response to sterol		Transporters	Intermediate filaments;Nucleoli;Nucleus(Approved)				0.0	0.0	0.0	0.0	0.0	0.0	0.0	0.0	0.0	0.0	0.0	0.0	0.0	0.0	0.0	0.0	0.0	0.0	0.0	0.0
ATP6V0E1	8992	symbol	H. sapiens	8992	H. sapiens	ATP6V0E1	ATPase H+ transporting V0 subunit e1	GO:0090383 phagosome acidification;GO:0007035 vacuolar acidification;GO:0033572 transferrin transport						(M5936)HALLMARK OXIDATIVE PHOSPHORYLATION	0.0	0.0	0.0	0.0	0.0	1.0	0.0	0.0	0.0	0.0	0.0	0.0	0.0	0.0	0.0	0.0	0.0	0.0	1.0	0.0
DKK1	22943	symbol	H. sapiens	22943	H. sapiens	DKK1	dickkopf WNT signaling pathway inhibitor 1	GO:0090082 positive regulation of heart induction by negative regulation of canonical Wnt signaling pathway;GO:1901296 negative regulation of canonical Wnt signaling pathway involved in cardiac muscle cell fate commitment;GO:0090081 regulation of heart induction by regulation of canonical Wnt signaling pathway					(M77)PID WNT SIGNALING PATHWAY; (M17761)ST WNT BETA CATENIN PATHWAY; (M70)PID PS1 PATHWAY	(M5895)HALLMARK WNT BETA CATENIN SIGNALING; (M5930)HALLMARK EPITHELIAL MESENCHYMAL TRANSITION	0.0	0.0	0.0	1.0	0.0	0.0	0.0	0.0	1.0	0.0	1.0	1.0	0.0	0.0	0.0	0.0	0.0	0.0	0.0	0.0
MAML2	23373	gene_synonym	H. sapiens	23373	H. sapiens	CRTC1	CREB regulated transcription coactivator 1	GO:1902631 negative regulation of membrane hyperpolarization;GO:1900273 positive regulation of long-term synaptic potentiation;GO:1902630 regulation of membrane hyperpolarization			Cytosol;Nuclear bodies;Nucleoplasm(Supported)Plasma membrane(Approved)		(M167)PID AP1 PATHWAY		0.0	0.0	0.0	0.0	0.0	0.0	0.0	0.0	0.0	0.0	0.0	0.0	0.0	0.0	0.0	0.0	0.0	0.0	0.0	0.0
CCL4L2	9560	symbol	H. sapiens	9560	H. sapiens	CCL4L2	C-C motif chemokine ligand 4 like 2						(M5883)NABA SECRETED FACTORS; (M5885)NABA MATRISOME ASSOCIATED; (M5889)NABA MATRISOME		0.0	0.0	0.0	0.0	0.0	0.0	0.0	0.0	0.0	0.0	0.0	0.0	0.0	0.0	0.0	0.0	0.0	0.0	0.0	0.0
YLPM1	56252	symbol	H. sapiens	56252	H. sapiens	YLPM1	YLP motif containing 1	GO:0032204 regulation of telomere maintenance;GO:0000723 telomere maintenance;GO:0032200 telomere organization			Nuclear speckles;Nucleoplasm(Supported)				0.0	0.0	0.0	0.0	0.0	0.0	0.0	0.0	0.0	0.0	0.0	0.0	0.0	0.0	0.0	0.0	0.0	0.0	0.0	0.0
SDC4	6385	symbol	H. sapiens	6385	H. sapiens	SDC4	syndecan 4	GO:1903553 positive regulation of extracellular exosome assembly;GO:1903551 regulation of extracellular exosome assembly;GO:0051894 positive regulation of focal adhesion assembly		Transporters	Golgi apparatus;Plasma membrane(Approved)		(M165)PID SYNDECAN 4 PATHWAY; (M53)PID INTEGRIN3 PATHWAY; (M5880)NABA ECM AFFILIATED	(M5890)HALLMARK TNFA SIGNALING VIA NFKB; (M5930)HALLMARK EPITHELIAL MESENCHYMAL TRANSITION; (M5891)HALLMARK HYPOXIA	0.0	1.0	0.0	1.0	0.0	0.0	0.0	1.0	1.0	1.0	0.0	0.0	0.0	0.0	1.0	1.0	0.0	0.0	0.0	1.0
S1PR1	1901	symbol	H. sapiens	1901	H. sapiens	S1PR1	sphingosine-1-phosphate receptor 1	GO:0003245 cardiac muscle tissue growth involved in heart morphogenesis;GO:0051497 negative regulation of stress fiber assembly;GO:0051482 positive regulation of cytosolic calcium ion concentration involved in phospholipase C-activating G protein-coupled signaling pathway		CD markers;G-protein coupled receptors/{GPCRs excl olfactory receptors,Lysolipids receptors};Transporters	Vesicles(Supported)		(M103)PID S1P S1P1 PATHWAY; (M155)PID S1P META PATHWAY; (M55)PID S1P S1P3 PATHWAY		1.0	1.0	0.0	0.0	0.0	0.0	0.0	1.0	1.0	0.0	1.0	0.0	0.0	0.0	0.0	1.0	0.0	0.0	0.0	1.0
TFDP1	7027	symbol	H. sapiens	7027	H. sapiens	TFDP1	transcription factor Dp-1	GO:1900740 positive regulation of protein insertion into mitochondrial membrane involved in apoptotic signaling pathway;GO:1900739 regulation of protein insertion into mitochondrial membrane involved in apoptotic signaling pathway;GO:1901030 positive regulation of mitochondrial outer membrane permeabilization involved in apoptotic signaling pathway		Transcription factors/Helix-turn-helix domains	Cytosol;Nucleoplasm(Supported)		(M279)PID RB 1PATHWAY; (M40)PID E2F PATHWAY; (M2)PID SMAD2 3NUCLEAR PATHWAY	(M5901)HALLMARK G2M CHECKPOINT; (M5926)HALLMARK MYC TARGETS V1	0.0	0.0	0.0	0.0	0.0	0.0	0.0	1.0	0.0	0.0	0.0	0.0	0.0	0.0	0.0	0.0	0.0	1.0	0.0	0.0
COG3	83548	symbol	H. sapiens	83548	H. sapiens	COG3	component of oligomeric golgi complex 3	GO:0006891 intra-Golgi vesicle-mediated transport;GO:0006890 retrograde vesicle-mediated transport, Golgi to ER;GO:0050821 protein stabilization			Golgi apparatus(Enhanced)Cytosol;Plasma membrane(Supported)Nucleoplasm(Approved)				0.0	0.0	0.0	0.0	0.0	0.0	0.0	0.0	0.0	0.0	0.0	0.0	0.0	0.0	0.0	0.0	0.0	0.0	0.0	0.0
EIF4G3	8672	symbol	H. sapiens	8672	H. sapiens	EIF4G3	eukaryotic translation initiation factor 4 gamma 3	GO:0006446 regulation of translational initiation;GO:0010507 negative regulation of autophagy;GO:0006413 translational initiation			Cytosol(Approved)			(M5950)HALLMARK ALLOGRAFT REJECTION	0.0	0.0	1.0	0.0	0.0	0.0	0.0	0.0	0.0	0.0	0.0	0.0	0.0	0.0	0.0	0.0	0.0	0.0	1.0	0.0
PYURF	100996939	symbol	H. sapiens	100996939	H. sapiens	PYURF	PIGY upstream reading frame	GO:0006506 GPI anchor biosynthetic process;GO:0006505 GPI anchor metabolic process;GO:0006661 phosphatidylinositol biosynthetic process			Nucleoplasm(Approved)				0.0	0.0	1.0	0.0	0.0	0.0	0.0	0.0	0.0	0.0	0.0	0.0	0.0	0.0	0.0	0.0	0.0	0.0	0.0	0.0
WDR91	29062	symbol	H. sapiens	29062	H. sapiens	WDR91	WD repeat domain 91	GO:0043551 regulation of phosphatidylinositol 3-kinase activity;GO:0045022 early endosome to late endosome transport;GO:0043550 regulation of lipid kinase activity							0.0	0.0	0.0	0.0	0.0	0.0	0.0	0.0	0.0	0.0	0.0	0.0	0.0	0.0	0.0	0.0	0.0	0.0	0.0	0.0
MMP14	4323	symbol	H. sapiens	4323	H. sapiens	MMP14	matrix metallopeptidase 14	GO:0045579 positive regulation of B cell differentiation;GO:0051895 negative regulation of focal adhesion assembly;GO:1905523 positive regulation of macrophage migration		Enzymes/{ENZYME proteins/Hydrolases,Peptidases/Metallopeptidases}	Cytosol;Intermediate filaments(Approved)	Marimastat (Zinc ion binding)	(M44)PID HIF2PATHWAY; (M281)PID FAK PATHWAY; (M3468)NABA ECM REGULATORS	(M5946)HALLMARK COAGULATION; (M5941)HALLMARK UV RESPONSE UP; (M5930)HALLMARK EPITHELIAL MESENCHYMAL TRANSITION	1.0	1.0	0.0	1.0	0.0	0.0	0.0	0.0	1.0	1.0	0.0	0.0	1.0	0.0	0.0	1.0	0.0	1.0	0.0	1.0
CDK4	1019	symbol	H. sapiens	1019	H. sapiens	CDK4	cyclin dependent kinase 4	GO:1904637 cellular response to ionomycin;GO:1904628 cellular response to phorbol 13-acetate 12-myristate;GO:1904636 response to ionomycin	CMGC Ser/Thr protein kinase family	Enzymes/{ENZYME proteins/Transferases,Kinases/CMGC Ser/Thr protein kinases}	Cytosol;Nuclear membrane;Nucleoli;Nucleus(Supported)	Purvalanol (Cyclin-dependent protein serine/threonine kinase regulator activity);Flavopiridol (Cyclin-dependent protein serine/threonine kinase regulator activity);Palbociclib (Cyclin-dependent protein serine/threonine kinase regulator activity)	(M3686)SA REG CASCADE OF CYCLIN EXPR; (M1529)SA G1 AND S PHASES; (M176)PID FOXM1 PATHWAY	(M5928)HALLMARK MYC TARGETS V2; (M5923)HALLMARK PI3K AKT MTOR SIGNALING; (M5901)HALLMARK G2M CHECKPOINT	0.0	0.0	0.0	0.0	0.0	1.0	0.0	0.0	0.0	0.0	0.0	0.0	0.0	1.0	0.0	0.0	0.0	0.0	0.0	0.0
PCNX2	80003	symbol	H. sapiens	80003	H. sapiens	PCNX2	pecanex 2	GO:0008150 biological_process			Endoplasmic reticulum(Approved)				0.0	0.0	0.0	0.0	0.0	0.0	0.0	0.0	0.0	0.0	0.0	0.0	0.0	0.0	0.0	0.0	0.0	0.0	0.0	0.0
HERC2	8924	symbol	H. sapiens	8924	H. sapiens	HERC2	HECT and RLD domain containing E3 ubiquitin protein ligase 2	GO:0006303 double-strand break repair via nonhomologous end joining;GO:0000726 non-recombinational repair;GO:0043161 proteasome-mediated ubiquitin-dependent protein catabolic process		Enzymes/ENZYME proteins/Transferases	Vesicles(Approved)				0.0	0.0	1.0	0.0	0.0	0.0	0.0	0.0	0.0	0.0	0.0	0.0	0.0	0.0	0.0	0.0	0.0	0.0	0.0	0.0
BAG1	573	symbol	H. sapiens	573	H. sapiens	BAG1	BCL2 associated athanogene 1	GO:1900034 regulation of cellular response to heat;GO:0051085 chaperone cofactor-dependent protein refolding;GO:0051084 'de novo' posttranslational protein folding			Nucleoplasm(Supported)	(2R,3R,4S,5R)-2-[6-amino-8-[(3,4-dichlorophenyl)methylamino]purin-9-yl]-5-(hydroxymethyl)oxolane-3,4-diol (Receptor signaling protein activity)	(M167)PID AP1 PATHWAY	(M5907)HALLMARK ESTROGEN RESPONSE LATE; (M5909)HALLMARK MYOGENESIS; (M5906)HALLMARK ESTROGEN RESPONSE EARLY	0.0	0.0	1.0	0.0	0.0	0.0	0.0	0.0	0.0	0.0	0.0	0.0	0.0	0.0	0.0	0.0	0.0	0.0	0.0	0.0
GSTM3	2947	symbol	H. sapiens	2947	H. sapiens	GSTM3	glutathione S-transferase mu 3	GO:0008065 establishment of blood-nerve barrier;GO:0070458 cellular detoxification of nitrogen compound;GO:0018916 nitrobenzene metabolic process		Enzymes/ENZYME proteins/Transferases	Cytosol(Supported)	Glutathione (Protein homodimerization activity)		(M5916)HALLMARK APICAL SURFACE; (M5951)HALLMARK SPERMATOGENESIS	0.0	1.0	1.0	0.0	0.0	0.0	0.0	0.0	0.0	0.0	0.0	0.0	0.0	0.0	0.0	0.0	0.0	0.0	0.0	0.0
CD83	9308	symbol	H. sapiens	9308	H. sapiens	CD83	CD83 molecule	GO:0043372 positive regulation of CD4-positive, alpha-beta T cell differentiation;GO:0046638 positive regulation of alpha-beta T cell differentiation;GO:0043370 regulation of CD4-positive, alpha-beta T cell differentiation		CD markers	Vesicles(Approved)			(M5947)HALLMARK IL2 STAT5 SIGNALING; (M5890)HALLMARK TNFA SIGNALING VIA NFKB	0.0	0.0	0.0	0.0	0.0	0.0	0.0	0.0	0.0	0.0	0.0	0.0	0.0	0.0	0.0	1.0	0.0	0.0	0.0	0.0
POC1B	282809	symbol	H. sapiens	282809	H. sapiens	POC1B	POC1 centriolar protein B	GO:0001895 retina homeostasis;GO:0001894 tissue homeostasis;GO:0060271 cilium assembly							0.0	0.0	0.0	0.0	0.0	0.0	0.0	0.0	0.0	0.0	0.0	0.0	0.0	0.0	0.0	0.0	0.0	0.0	0.0	0.0
SNX11	29916	symbol	H. sapiens	29916	H. sapiens	SNX11	sorting nexin 11	GO:0016050 vesicle organization;GO:0006886 intracellular protein transport;GO:0015031 protein transport			Cytosol(Approved)				0.0	0.0	0.0	0.0	0.0	0.0	0.0	0.0	0.0	0.0	0.0	0.0	0.0	0.0	0.0	0.0	0.0	0.0	0.0	0.0
NCL	4691	symbol	H. sapiens	4691	H. sapiens	NCL	nucleolin	GO:1901838 positive regulation of transcription of nucleolar large rRNA by RNA polymerase I;GO:1901836 regulation of transcription of nucleolar large rRNA by RNA polymerase I;GO:0042790 nucleolar large rRNA transcription by RNA polymerase I			Nucleoli(Enhanced)Nucleus(Supported)		(M14)PID AURORA B PATHWAY; (M174)PID UPA UPAR PATHWAY; (M105)PID TELOMERASE PATHWAY	(M5901)HALLMARK G2M CHECKPOINT	1.0	0.0	0.0	0.0	1.0	0.0	0.0	0.0	0.0	0.0	0.0	1.0	0.0	0.0	0.0	0.0	0.0	0.0	0.0	0.0
RND3	390	symbol	H. sapiens	390	H. sapiens	RND3	Rho family GTPase 3	GO:0030950 establishment or maintenance of actin cytoskeleton polarity;GO:0030952 establishment or maintenance of cytoskeleton polarity;GO:0051017 actin filament bundle assembly				Guanosine-5'-Triphosphate (Gtpase activity)		(M5942)HALLMARK UV RESPONSE DN	0.0	0.0	0.0	0.0	0.0	0.0	0.0	1.0	0.0	0.0	0.0	0.0	0.0	0.0	0.0	0.0	0.0	0.0	0.0	0.0
FGD1	2245	symbol	H. sapiens	2245	H. sapiens	FGD1	FYVE, RhoGEF and PH domain containing 1	GO:0046847 filopodium assembly;GO:0035023 regulation of Rho protein signal transduction;GO:0008360 regulation of cell shape			Cytosol;Plasma membrane(Approved)		(M83)PID CDC42 REG PATHWAY		0.0	0.0	0.0	0.0	0.0	0.0	0.0	1.0	0.0	0.0	0.0	0.0	0.0	1.0	0.0	0.0	0.0	0.0	0.0	0.0
MTPN	136319	symbol	H. sapiens	136319	H. sapiens	MTPN	myotrophin	GO:0021707 cerebellar granule cell differentiation;GO:2000812 regulation of barbed-end actin filament capping;GO:0021684 cerebellar granular layer formation			Cytosol;Plasma membrane(Approved)				0.0	0.0	0.0	0.0	0.0	0.0	0.0	1.0	0.0	0.0	0.0	0.0	1.0	0.0	1.0	0.0	1.0	0.0	0.0	0.0
SCAF4	57466	symbol	H. sapiens	57466	H. sapiens	SCAF4	SR-related CTD associated factor 4	GO:2000805 negative regulation of termination of RNA polymerase II transcription, poly(A)-coupled;GO:0120191 negative regulation of termination of RNA polymerase II transcription;GO:2000804 regulation of termination of RNA polymerase II transcription, poly(A)-coupled			Nucleoplasm(Enhanced)			(M5938)HALLMARK REACTIVE OXIGEN SPECIES PATHWAY	0.0	0.0	0.0	0.0	0.0	0.0	0.0	0.0	0.0	0.0	0.0	0.0	0.0	0.0	0.0	0.0	0.0	0.0	0.0	0.0
SETD1A	9739	symbol	H. sapiens	9739	H. sapiens	SETD1A	SET domain containing 1A, histone lysine methyltransferase	GO:1902036 regulation of hematopoietic stem cell differentiation;GO:0045652 regulation of megakaryocyte differentiation;GO:0051568 histone H3-K4 methylation		Enzymes/ENZYME proteins/Transferases	Nuclear speckles(Supported)				0.0	0.0	0.0	0.0	0.0	0.0	0.0	0.0	0.0	0.0	0.0	0.0	0.0	0.0	0.0	0.0	0.0	0.0	0.0	0.0
PIK3IP1	113791	symbol	H. sapiens	113791	H. sapiens	PIK3IP1	phosphoinositide-3-kinase interacting protein 1	GO:0043553 negative regulation of phosphatidylinositol 3-kinase activity;GO:0090219 negative regulation of lipid kinase activity;GO:0014067 negative regulation of phosphatidylinositol 3-kinase signaling					(M5883)NABA SECRETED FACTORS; (M5885)NABA MATRISOME ASSOCIATED; (M5889)NABA MATRISOME		0.0	0.0	0.0	0.0	0.0	0.0	0.0	0.0	0.0	0.0	0.0	0.0	0.0	0.0	0.0	0.0	0.0	0.0	0.0	0.0
HNRNPH3	3189	symbol	H. sapiens	3189	H. sapiens	HNRNPH3	heterogeneous nuclear ribonucleoprotein H3	GO:0000398 mRNA splicing, via spliceosome;GO:0000377 RNA splicing, via transesterification reactions with bulged adenosine as nucleophile;GO:0000375 RNA splicing, via transesterification reactions			Nucleoplasm(Supported)				0.0	1.0	0.0	0.0	1.0	0.0	0.0	0.0	0.0	0.0	0.0	0.0	0.0	0.0	0.0	0.0	0.0	0.0	0.0	0.0
SF3B2	10992	symbol	H. sapiens	10992	H. sapiens	SF3B2	splicing factor 3b subunit 2	GO:0000398 mRNA splicing, via spliceosome;GO:0000377 RNA splicing, via transesterification reactions with bulged adenosine as nucleophile;GO:0016032 viral process			Nuclear speckles(Enhanced)				0.0	0.0	0.0	0.0	1.0	0.0	0.0	0.0	0.0	0.0	0.0	0.0	0.0	0.0	0.0	0.0	0.0	0.0	0.0	0.0
COL6A1	1291	symbol	H. sapiens	1291	H. sapiens	COL6A1	collagen type VI alpha 1 chain	GO:0003429 growth plate cartilage chondrocyte morphogenesis;GO:0003414 chondrocyte morphogenesis involved in endochondral bone morphogenesis;GO:0003422 growth plate cartilage morphogenesis			Cytosol(Approved)		(M5887)NABA BASEMENT MEMBRANES; (M3005)NABA COLLAGENS; (M198)PID SYNDECAN 1 PATHWAY	(M5947)HALLMARK IL2 STAT5 SIGNALING	0.0	0.0	0.0	0.0	0.0	1.0	0.0	0.0	1.0	0.0	1.0	0.0	0.0	1.0	0.0	0.0	0.0	0.0	0.0	0.0
GTF2F1	2962	symbol	H. sapiens	2962	H. sapiens	GTF2F1	general transcription factor IIF subunit 1	GO:0050434 positive regulation of viral transcription;GO:0046782 regulation of viral transcription;GO:0006370 7-methylguanosine mRNA capping			Nucleus(Enhanced)Cell Junctions(Supported)			(M5898)HALLMARK DNA REPAIR; (M5915)HALLMARK APICAL JUNCTION	0.0	0.0	1.0	0.0	1.0	1.0	1.0	0.0	0.0	0.0	0.0	1.0	0.0	0.0	0.0	0.0	0.0	0.0	0.0	0.0
EDN1	1906	symbol	H. sapiens	1906	H. sapiens	EDN1	endothelin 1	GO:0032308 positive regulation of prostaglandin secretion;GO:0014826 vein smooth muscle contraction;GO:0070101 positive regulation of chemokine-mediated signaling pathway			Golgi apparatus(Approved)Nucleoli;Nucleus(Uncertain)	TBC-3711 (Hormone activity)	(M8)PID ENDOTHELIN PATHWAY; (M255)PID HIF1 TFPATHWAY; (M167)PID AP1 PATHWAY	(M5956)HALLMARK KRAS SIGNALING DN; (M5890)HALLMARK TNFA SIGNALING VIA NFKB; (M5932)HALLMARK INFLAMMATORY RESPONSE	1.0	0.0	1.0	1.0	0.0	0.0	0.0	1.0	1.0	0.0	1.0	1.0	1.0	0.0	1.0	0.0	0.0	0.0	0.0	1.0
SMC1A	8243	symbol	H. sapiens	8243	H. sapiens	SMC1A	structural maintenance of chromosomes 1A	GO:0032876 negative regulation of DNA endoreduplication;GO:0072423 response to DNA damage checkpoint signaling;GO:1901673 regulation of mitotic spindle assembly			Nucleoplasm(Enhanced)Cytosol(Uncertain)		(M84)PID ATM PATHWAY	(M5893)HALLMARK MITOTIC SPINDLE; (M5901)HALLMARK G2M CHECKPOINT; (M5925)HALLMARK E2F TARGETS	0.0	0.0	1.0	0.0	0.0	0.0	0.0	1.0	0.0	0.0	0.0	0.0	0.0	0.0	0.0	0.0	0.0	0.0	0.0	0.0
GTF3C5	9328	symbol	H. sapiens	9328	H. sapiens	GTF3C5	general transcription factor IIIC subunit 5	GO:0042791 5S class rRNA transcription by RNA polymerase III;GO:0042797 tRNA transcription by RNA polymerase III;GO:0070898 RNA polymerase III preinitiation complex assembly			Nucleoplasm(Enhanced)			(M5898)HALLMARK DNA REPAIR; (M5956)HALLMARK KRAS SIGNALING DN	0.0	0.0	0.0	0.0	0.0	0.0	0.0	0.0	0.0	0.0	0.0	0.0	0.0	0.0	0.0	0.0	0.0	0.0	0.0	0.0
ACIN1	22985	symbol	H. sapiens	22985	H. sapiens	ACIN1	apoptotic chromatin condensation inducer 1	GO:0045657 positive regulation of monocyte differentiation;GO:0030263 apoptotic chromosome condensation;GO:0045655 regulation of monocyte differentiation		Transporters/Primary Active Transporters	Nucleoplasm(Supported)Cytosol;Plasma membrane(Uncertain)				0.0	0.0	1.0	0.0	1.0	0.0	0.0	0.0	0.0	0.0	0.0	0.0	0.0	0.0	0.0	0.0	0.0	0.0	0.0	0.0
TAGLN2	8407	symbol	H. sapiens	8407	H. sapiens	TAGLN2	transgelin 2	GO:0002576 platelet degranulation;GO:0045055 regulated exocytosis;GO:0006887 exocytosis			Actin filaments;Cytosol(Approved)				0.0	1.0	0.0	0.0	0.0	0.0	0.0	0.0	0.0	0.0	0.0	0.0	0.0	0.0	0.0	0.0	0.0	0.0	0.0	0.0
RPL7L1	285855	symbol	H. sapiens	285855	H. sapiens	RPL7L1	ribosomal protein L7 like 1	GO:0001825 blastocyst formation;GO:0000463 maturation of LSU-rRNA from tricistronic rRNA transcript (SSU-rRNA, 5.8S rRNA, LSU-rRNA);GO:0000470 maturation of LSU-rRNA		Ribosomal proteins	Mitochondria;Nucleoli(Approved)				0.0	0.0	0.0	1.0	0.0	0.0	0.0	0.0	0.0	0.0	0.0	0.0	0.0	0.0	0.0	0.0	0.0	0.0	0.0	0.0
SNRNP70	6625	symbol	H. sapiens	6625	H. sapiens	SNRNP70	small nuclear ribonucleoprotein U1 subunit 70	GO:1904715 negative regulation of chaperone-mediated autophagy;GO:0061084 negative regulation of protein refolding;GO:1904714 regulation of chaperone-mediated autophagy			Nucleoplasm(Enhanced)				0.0	0.0	0.0	0.0	1.0	0.0	0.0	0.0	0.0	0.0	0.0	0.0	0.0	0.0	0.0	0.0	0.0	0.0	1.0	0.0
CCDC117	150275	symbol	H. sapiens	150275	H. sapiens	CCDC117	coiled-coil domain containing 117				Cytosol;Microtubules;Nucleus(Approved)				0.0	0.0	0.0	0.0	0.0	0.0	0.0	0.0	0.0	0.0	0.0	0.0	0.0	0.0	0.0	0.0	0.0	0.0	0.0	0.0
CUX1	1523	symbol	H. sapiens	1523	H. sapiens	CUX1	cut like homeobox 1	GO:0050775 positive regulation of dendrite morphogenesis;GO:0000301 retrograde transport, vesicle recycling within Golgi;GO:1900006 positive regulation of dendrite development		Transcription factors/Helix-turn-helix domains	Golgi apparatus;Nucleoplasm(Supported)				0.0	0.0	0.0	0.0	0.0	0.0	0.0	0.0	0.0	0.0	1.0	0.0	0.0	0.0	0.0	0.0	0.0	0.0	0.0	0.0
MFSD14A	64645	symbol	H. sapiens	64645	H. sapiens	MFSD14A	major facilitator superfamily domain containing 14A	GO:0001675 acrosome assembly;GO:0007289 spermatid nucleus differentiation;GO:0030382 sperm mitochondrion organization			Vesicles(Approved)				0.0	0.0	0.0	1.0	0.0	0.0	0.0	0.0	0.0	0.0	0.0	0.0	0.0	0.0	0.0	0.0	0.0	0.0	0.0	0.0
RIT1	6016	symbol	H. sapiens	6016	H. sapiens	RIT1	Ras like without CAAX 1	GO:0007265 Ras protein signal transduction;GO:0007264 small GTPase mediated signal transduction;GO:0035556 intracellular signal transduction					(M270)PID MAPK TRK PATHWAY; (M187)PID TRKR PATHWAY	(M5923)HALLMARK PI3K AKT MTOR SIGNALING; (M5924)HALLMARK MTORC1 SIGNALING; (M5909)HALLMARK MYOGENESIS	0.0	0.0	0.0	0.0	0.0	1.0	0.0	0.0	0.0	0.0	0.0	0.0	0.0	0.0	0.0	0.0	0.0	0.0	0.0	0.0
TACC2	10579	symbol	H. sapiens	10579	H. sapiens	TACC2	transforming acidic coiled-coil containing protein 2	GO:0021987 cerebral cortex development;GO:0021543 pallium development;GO:0007052 mitotic spindle organization			Cytosol;Nucleoplasm(Supported)Plasma membrane(Uncertain)				0.0	0.0	0.0	0.0	0.0	0.0	0.0	0.0	0.0	0.0	0.0	0.0	0.0	0.0	0.0	0.0	0.0	0.0	0.0	0.0
SLC25A17	10478	symbol	H. sapiens	10478	H. sapiens	SLC25A17	solute carrier family 25 member 17	GO:0035349 coenzyme A transmembrane transport;GO:0015880 coenzyme A transport;GO:0071106 adenosine 3',5'-bisphosphate transmembrane transport		Transporters/Electrochemical Potential-driven transporters	Peroxisomes(Supported)			(M5949)HALLMARK PEROXISOME	0.0	0.0	1.0	0.0	0.0	0.0	0.0	0.0	0.0	0.0	0.0	0.0	0.0	0.0	0.0	0.0	0.0	0.0	0.0	0.0
SNTB2	6645	symbol	H. sapiens	6645	H. sapiens	SNTB2	syntrophin beta 2								0.0	0.0	0.0	0.0	0.0	0.0	0.0	0.0	0.0	0.0	0.0	0.0	0.0	0.0	0.0	0.0	0.0	0.0	0.0	0.0
TRIM21	6737	symbol	H. sapiens	6737	H. sapiens	TRIM21	tripartite motif containing 21	GO:1902187 negative regulation of viral release from host cell;GO:0046598 positive regulation of viral entry into host cell;GO:1902186 regulation of viral release from host cell		Enzymes/ENZYME proteins/Transferases	Nucleoplasm(Approved)			(M5911)HALLMARK INTERFERON ALPHA RESPONSE; (M5913)HALLMARK INTERFERON GAMMA RESPONSE	0.0	0.0	1.0	0.0	0.0	0.0	1.0	0.0	0.0	0.0	0.0	0.0	0.0	0.0	0.0	0.0	0.0	0.0	1.0	0.0
CWF19L1	55280	symbol	H. sapiens	55280	H. sapiens	CWF19L1	CWF19 like cell cycle control factor 1	GO:0000398 mRNA splicing, via spliceosome;GO:0000377 RNA splicing, via transesterification reactions with bulged adenosine as nucleophile;GO:0000375 RNA splicing, via transesterification reactions			Golgi apparatus;Nucleoplasm(Approved)				0.0	0.0	0.0	0.0	1.0	0.0	0.0	0.0	0.0	0.0	0.0	0.0	0.0	0.0	0.0	0.0	0.0	0.0	0.0	0.0
B3GNT2	10678	symbol	H. sapiens	10678	H. sapiens	B3GNT2	UDP-GlcNAc:betaGal beta-1,3-N-acetylglucosaminyltransferase 2	GO:0018146 keratan sulfate biosynthetic process;GO:0042339 keratan sulfate metabolic process;GO:0030311 poly-N-acetyllactosamine biosynthetic process		Enzymes/ENZYME proteins/Transferases	Vesicles(Approved)				0.0	0.0	0.0	0.0	0.0	0.0	0.0	0.0	0.0	0.0	1.0	0.0	0.0	0.0	0.0	0.0	0.0	0.0	0.0	0.0
TMEM263	90488	symbol	H. sapiens	90488	H. sapiens	TMEM263	transmembrane protein 263								0.0	0.0	0.0	0.0	0.0	0.0	0.0	0.0	0.0	0.0	0.0	0.0	0.0	0.0	0.0	0.0	0.0	0.0	0.0	0.0
PIM3	415116	symbol	H. sapiens	415116	H. sapiens	PIM3	Pim-3 proto-oncogene, serine/threonine kinase	GO:0061179 negative regulation of insulin secretion involved in cellular response to glucose stimulus;GO:0046676 negative regulation of insulin secretion;GO:0061178 regulation of insulin secretion involved in cellular response to glucose stimulus	CAMK Ser/Thr protein kinase family	Enzymes/{ENZYME proteins/Transferases,Kinases/CAMK Ser/Thr protein kinases}	Cytosol(Supported)			(M5905)HALLMARK ADIPOGENESIS	0.0	0.0	0.0	0.0	0.0	0.0	0.0	0.0	0.0	0.0	0.0	0.0	0.0	0.0	0.0	0.0	0.0	0.0	0.0	0.0
F3	2152	symbol	H. sapiens	2152	H. sapiens	F3	coagulation factor III, tissue factor	GO:0002543 activation of blood coagulation via clotting cascade;GO:0007598 blood coagulation, extrinsic pathway;GO:0010641 positive regulation of platelet-derived growth factor receptor signaling pathway		CD markers	Vesicles(Enhanced)	Coagulation factor VIIa Recombinant Human (Protease binding);2-(4-HYDROXY-5-PHENYL-1H-PYRAZOL-3-YL)-1H-BENZOIMIDAZOLE-5-CARBOXAMIDINE (Protease binding);[2'-HYDROXY-3'-(1H-PYRROLO[3,2-C]PYRIDIN-2-YL)-BIPHENYL-3-YLMETHYL]-UREA (Protease binding);{5-(5-AMINO-1H-PYRROLO[3,2-B]PYRIDIN-2-YL)-6-HYDROXY-3'-NITRO-BIPHENYL-3-YL]-ACETIC ACID (Protease binding)		(M5946)HALLMARK COAGULATION; (M5942)HALLMARK UV RESPONSE DN; (M5891)HALLMARK HYPOXIA	1.0	0.0	0.0	0.0	0.0	1.0	0.0	0.0	0.0	0.0	1.0	0.0	0.0	0.0	1.0	0.0	0.0	0.0	0.0	1.0
BCAR1	9564	symbol	H. sapiens	9564	H. sapiens	BCAR1	BCAR1 scaffold protein, Cas family member	GO:0090527 actin filament reorganization;GO:0035729 cellular response to hepatocyte growth factor stimulus;GO:0050853 B cell receptor signaling pathway			Cytosol;Plasma membrane(Approved)		(M273)PID EPHA2 FWD PATHWAY; (M11)PID PRL SIGNALING EVENTS PATHWAY; (M118)PID INTEGRIN A9B1 PATHWAY	(M5893)HALLMARK MITOTIC SPINDLE; (M5934)HALLMARK XENOBIOTIC METABOLISM	0.0	0.0	0.0	0.0	0.0	1.0	0.0	1.0	0.0	0.0	1.0	1.0	0.0	1.0	0.0	0.0	0.0	0.0	0.0	1.0
RRAGA	10670	symbol	H. sapiens	10670	H. sapiens	RRAGA	Ras related GTP binding A	GO:0045919 positive regulation of cytolysis;GO:0019048 modulation by virus of host morphology or physiology;GO:1904263 positive regulation of TORC1 signaling			Golgi apparatus;Vesicles(Approved)		(M121)PID MTOR 4PATHWAY		0.0	0.0	0.0	0.0	0.0	0.0	0.0	0.0	0.0	0.0	0.0	0.0	0.0	0.0	0.0	0.0	1.0	0.0	1.0	0.0
DCK	1633	symbol	H. sapiens	1633	H. sapiens	DCK	deoxycytidine kinase	GO:0043097 pyrimidine nucleoside salvage;GO:0009157 deoxyribonucleoside monophosphate biosynthetic process;GO:0043174 nucleoside salvage		Enzymes/ENZYME proteins/Transferases	Nucleus(Supported)	Fludarabine (Protein homodimerization activity);2'-Deoxycytidine (Protein homodimerization activity);CP-4055 (Protein homodimerization activity)		(M5925)HALLMARK E2F TARGETS	0.0	0.0	1.0	0.0	0.0	0.0	0.0	0.0	0.0	0.0	0.0	0.0	0.0	0.0	0.0	0.0	0.0	0.0	0.0	0.0
NQO1	1728	symbol	H. sapiens	1728	H. sapiens	NQO1	NAD(P)H quinone dehydrogenase 1	GO:0019430 removal of superoxide radicals;GO:1904880 response to hydrogen sulfide;GO:0071451 cellular response to superoxide		Enzymes/ENZYME proteins/Oxidoreductases	Cytosol(Enhanced)	Menadione (Superoxide dismutase activity);Dicoumarol (Superoxide dismutase activity);Duroquinone (Superoxide dismutase activity);3-Hydroxymethyl-5-Aziridinyl-1methyl-2-[1h-Indole-4,7-Dione]-Propanol (Superoxide dismutase activity);5-Methoxy-1,2-Dimethyl-3-(4-Nitrophenoxymethyl)Indole-4,7-Dione (Superoxide dismutase activity);Cibacron Blue (Superoxide dismutase activity);Flavin adenine dinucleotid…	(M256)PID TAP63 PATHWAY	(M5938)HALLMARK REACTIVE OXIGEN SPECIES PATHWAY; (M5934)HALLMARK XENOBIOTIC METABOLISM; (M5909)HALLMARK MYOGENESIS	0.0	0.0	1.0	0.0	0.0	0.0	0.0	0.0	0.0	0.0	0.0	0.0	0.0	0.0	0.0	0.0	1.0	0.0	0.0	0.0
ISCU	23479	symbol	H. sapiens	23479	H. sapiens	ISCU	iron-sulfur cluster assembly enzyme	GO:1904439 negative regulation of ferrous iron import across plasma membrane;GO:1902958 positive regulation of mitochondrial electron transport, NADH to ubiquinone;GO:1904438 regulation of ferrous iron import across plasma membrane			Cytosol(Supported)			(M5946)HALLMARK COAGULATION; (M5939)HALLMARK P53 PATHWAY; (M5936)HALLMARK OXIDATIVE PHOSPHORYLATION	0.0	0.0	1.0	0.0	0.0	0.0	0.0	0.0	0.0	0.0	0.0	0.0	0.0	0.0	0.0	0.0	0.0	0.0	0.0	0.0
SLC39A1	27173	symbol	H. sapiens	27173	H. sapiens	SLC39A1	solute carrier family 39 member 1	GO:0071577 zinc ion transmembrane transport;GO:0048701 embryonic cranial skeleton morphogenesis;GO:0006829 zinc ion transport		Transporters/Electrochemical Potential-driven transporters	Cytosol(Uncertain)				0.0	0.0	0.0	1.0	0.0	0.0	0.0	0.0	1.0	0.0	0.0	0.0	0.0	0.0	0.0	0.0	0.0	0.0	0.0	0.0
RARRES2	5919	symbol	H. sapiens	5919	H. sapiens	RARRES2	retinoic acid receptor responder 2	GO:0010759 positive regulation of macrophage chemotaxis;GO:1905523 positive regulation of macrophage migration;GO:0010758 regulation of macrophage chemotaxis			Cytosol(Uncertain)				0.0	0.0	0.0	0.0	0.0	1.0	0.0	0.0	1.0	0.0	1.0	0.0	0.0	0.0	0.0	0.0	0.0	0.0	0.0	1.0
TGM2	7052	symbol	H. sapiens	7052	H. sapiens	TGM2	transglutaminase 2	GO:0018153 isopeptide cross-linking via N6-(L-isoglutamyl)-L-lysine;GO:0032471 negative regulation of endoplasmic reticulum calcium ion concentration;GO:0051561 positive regulation of mitochondrial calcium ion concentration		Enzymes/ENZYME proteins/Transferases	Cytosol;Plasma membrane(Approved)	Guanosine-5'-Diphosphate (Protein-glutamine gamma-glutamyltransferase activity)	(M118)PID INTEGRIN A9B1 PATHWAY; (M99)PID TXA2PATHWAY; (M18)PID INTEGRIN1 PATHWAY	(M5947)HALLMARK IL2 STAT5 SIGNALING; (M5930)HALLMARK EPITHELIAL MESENCHYMAL TRANSITION; (M5891)HALLMARK HYPOXIA	0.0	0.0	0.0	0.0	0.0	0.0	0.0	0.0	1.0	0.0	0.0	0.0	0.0	0.0	0.0	1.0	0.0	0.0	0.0	0.0
FOXK1	221937	symbol	H. sapiens	221937	H. sapiens	FOXK1	forkhead box K1	GO:0061621 canonical glycolysis;GO:0061620 glycolytic process through glucose-6-phosphate;GO:0061615 glycolytic process through fructose-6-phosphate		Transcription factors/Helix-turn-helix domains	Nucleoplasm(Supported)Nucleoli fibrillar center(Approved)				0.0	0.0	1.0	0.0	0.0	0.0	0.0	0.0	0.0	0.0	0.0	0.0	0.0	0.0	0.0	0.0	1.0	0.0	1.0	0.0
SEC16A	9919	symbol	H. sapiens	9919	H. sapiens	SEC16A	SEC16 homolog A, endoplasmic reticulum export factor	GO:0043000 Golgi to plasma membrane CFTR protein transport;GO:0048208 COPII vesicle coating;GO:0070863 positive regulation of protein exit from endoplasmic reticulum			Endoplasmic reticulum;Golgi apparatus(Supported)				0.0	0.0	0.0	0.0	0.0	0.0	0.0	0.0	0.0	0.0	0.0	0.0	0.0	0.0	0.0	0.0	0.0	1.0	0.0	0.0
RPRD2	23248	symbol	H. sapiens	23248	H. sapiens	RPRD2	regulation of nuclear pre-mRNA domain containing 2	GO:0042795 snRNA transcription by RNA polymerase II;GO:0009301 snRNA transcription;GO:0098781 ncRNA transcription			Nucleoplasm;Vesicles(Approved)				0.0	0.0	0.0	0.0	1.0	0.0	0.0	0.0	0.0	0.0	0.0	0.0	0.0	0.0	0.0	0.0	0.0	0.0	0.0	0.0
RBM7	10179	symbol	H. sapiens	10179	H. sapiens	RBM7	RNA binding motif protein 7	GO:0000381 regulation of alternative mRNA splicing, via spliceosome;GO:0000380 alternative mRNA splicing, via spliceosome;GO:0048024 regulation of mRNA splicing, via spliceosome			Nucleoplasm(Enhanced)				0.0	0.0	0.0	0.0	1.0	0.0	0.0	0.0	0.0	0.0	0.0	0.0	0.0	0.0	0.0	0.0	0.0	0.0	0.0	0.0
LAPTM4B	55353	symbol	H. sapiens	55353	H. sapiens	LAPTM4B	lysosomal protein transmembrane 4 beta	GO:1905166 negative regulation of lysosomal protein catabolic process;GO:0097213 regulation of lysosomal membrane permeability;GO:1904351 negative regulation of protein catabolic process in the vacuole		Transporters/Electrochemical Potential-driven transporters	Golgi apparatus(Approved)				0.0	0.0	0.0	0.0	0.0	0.0	0.0	0.0	0.0	0.0	0.0	0.0	0.0	0.0	0.0	0.0	0.0	0.0	0.0	0.0
MOB1A	55233	symbol	H. sapiens	55233	H. sapiens	MOB1A	MOB kinase activator 1A	GO:0035329 hippo signaling;GO:0035556 intracellular signal transduction;GO:0007165 signal transduction			Cytosol;Nucleoli;Nucleus(Approved)				0.0	0.0	0.0	0.0	0.0	0.0	0.0	0.0	0.0	0.0	0.0	0.0	0.0	0.0	0.0	0.0	0.0	0.0	0.0	0.0
LOXL2	4017	symbol	H. sapiens	4017	H. sapiens	LOXL2	lysyl oxidase like 2	GO:1902455 negative regulation of stem cell population maintenance;GO:0032332 positive regulation of chondrocyte differentiation;GO:0018057 peptidyl-lysine oxidation		Enzymes/ENZYME proteins/Oxidoreductases	Nucleoplasm(Approved)		(M3468)NABA ECM REGULATORS; (M5885)NABA MATRISOME ASSOCIATED; (M5889)NABA MATRISOME	(M5930)HALLMARK EPITHELIAL MESENCHYMAL TRANSITION	1.0	0.0	0.0	0.0	0.0	0.0	0.0	1.0	0.0	0.0	0.0	0.0	0.0	0.0	0.0	0.0	0.0	0.0	0.0	1.0
GOLPH3	64083	symbol	H. sapiens	64083	H. sapiens	GOLPH3	golgi phosphoprotein 3	GO:0090164 asymmetric Golgi ribbon formation;GO:0045053 protein retention in Golgi apparatus;GO:0050901 leukocyte tethering or rolling			Golgi apparatus;Vesicles(Supported)				0.0	0.0	0.0	0.0	0.0	0.0	0.0	0.0	0.0	0.0	0.0	0.0	0.0	0.0	0.0	0.0	0.0	0.0	0.0	0.0
AHCTF1	25909	symbol	H. sapiens	25909	H. sapiens	AHCTF1	AT-hook containing transcription factor 1	GO:0051292 nuclear pore complex assembly;GO:0046931 pore complex assembly;GO:0006999 nuclear pore organization		Transporters/Transporter channels and pores	Nuclear membrane(Supported)				0.0	0.0	1.0	0.0	0.0	0.0	0.0	0.0	0.0	0.0	0.0	0.0	0.0	0.0	0.0	0.0	0.0	0.0	0.0	0.0
WTAP	9589	symbol	H. sapiens	9589	H. sapiens	WTAP	WT1 associated protein	GO:0080009 mRNA methylation;GO:0000381 regulation of alternative mRNA splicing, via spliceosome;GO:0000380 alternative mRNA splicing, via spliceosome			Nuclear speckles(Enhanced)Nucleoplasm(Supported)				0.0	0.0	0.0	0.0	1.0	0.0	0.0	0.0	0.0	0.0	0.0	0.0	0.0	0.0	0.0	0.0	0.0	0.0	0.0	0.0
PHLPP1	23239	symbol	H. sapiens	23239	H. sapiens	PHLPP1	PH domain and leucine rich repeat protein phosphatase 1	GO:0002667 regulation of T cell anergy;GO:0002870 T cell anergy;GO:0002911 regulation of lymphocyte anergy		Enzymes/ENZYME proteins/Hydrolases					0.0	0.0	0.0	0.0	0.0	0.0	0.0	0.0	0.0	0.0	0.0	0.0	0.0	0.0	0.0	0.0	0.0	0.0	0.0	0.0
MLPH	79083	symbol	H. sapiens	79083	H. sapiens	MLPH	melanophilin	GO:0032402 melanosome transport;GO:0051904 pigment granule transport;GO:0032401 establishment of melanosome localization						(M5906)HALLMARK ESTROGEN RESPONSE EARLY	0.0	0.0	0.0	0.0	0.0	0.0	0.0	0.0	0.0	0.0	0.0	0.0	0.0	0.0	0.0	0.0	0.0	0.0	0.0	0.0
FAM133B	257415	symbol	H. sapiens	257415	H. sapiens	FAM133B	family with sequence similarity 133 member B				Nucleoli;Nucleus(Approved)				0.0	0.0	0.0	0.0	0.0	0.0	0.0	0.0	0.0	0.0	0.0	0.0	0.0	0.0	0.0	0.0	0.0	0.0	0.0	0.0
REXO4	57109	symbol	H. sapiens	57109	H. sapiens	REXO4	REX4 homolog, 3'-5' exonuclease	GO:0000738 DNA catabolic process, exonucleolytic;GO:0000737 DNA catabolic process, endonucleolytic;GO:0006308 DNA catabolic process			Nucleoli;Nucleus(Supported)				0.0	0.0	0.0	0.0	0.0	0.0	0.0	0.0	0.0	0.0	0.0	0.0	0.0	0.0	0.0	0.0	0.0	0.0	0.0	0.0
SEC23IP	11196	symbol	H. sapiens	11196	H. sapiens	SEC23IP	SEC23 interacting protein	GO:0048208 COPII vesicle coating;GO:0048207 vesicle targeting, rough ER to cis-Golgi;GO:0048199 vesicle targeting, to, from or within Golgi			Vesicles(Enhanced)				0.0	0.0	0.0	0.0	0.0	0.0	0.0	0.0	0.0	0.0	0.0	0.0	0.0	0.0	0.0	0.0	0.0	0.0	0.0	0.0
RTN2	6253	symbol	H. sapiens	6253	H. sapiens	RTN2	reticulon 2	GO:0046324 regulation of glucose import;GO:0046323 glucose import;GO:0010827 regulation of glucose transmembrane transport			Nuclear speckles(Approved)				0.0	0.0	0.0	0.0	0.0	0.0	0.0	0.0	0.0	0.0	0.0	0.0	0.0	0.0	0.0	0.0	0.0	0.0	0.0	0.0
PPT1	5538	symbol	H. sapiens	5538	H. sapiens	PPT1	palmitoyl-protein thioesterase 1	GO:0007042 lysosomal lumen acidification;GO:0035751 regulation of lysosomal lumen pH;GO:0007035 vacuolar acidification		Enzymes/ENZYME proteins/Hydrolases		1-Hexadecylsulfonyl Fluoride (Palmitoyl-coa hydrolase activity);Palmitic Acid (Palmitoyl-coa hydrolase activity)		(M5910)HALLMARK PROTEIN SECRETION; (M5941)HALLMARK UV RESPONSE UP; (M5902)HALLMARK APOPTOSIS	0.0	0.0	1.0	0.0	0.0	0.0	0.0	0.0	0.0	0.0	0.0	0.0	0.0	0.0	0.0	0.0	0.0	0.0	0.0	0.0
ZC3H4	23211	symbol	H. sapiens	23211	H. sapiens	ZC3H4	zinc finger CCCH-type containing 4	GO:0045892 negative regulation of transcription, DNA-templated;GO:1903507 negative regulation of nucleic acid-templated transcription;GO:1902679 negative regulation of RNA biosynthetic process		Transcription factors/Zinc-coordinating DNA-binding domains	Cytosol;Nucleoplasm(Enhanced)				0.0	0.0	0.0	0.0	0.0	0.0	0.0	0.0	0.0	0.0	0.0	0.0	0.0	0.0	0.0	0.0	0.0	0.0	0.0	0.0
KIF15	56992	symbol	H. sapiens	56992	H. sapiens	KIF15	kinesin family member 15	GO:0019886 antigen processing and presentation of exogenous peptide antigen via MHC class II;GO:0002495 antigen processing and presentation of peptide antigen via MHC class II;GO:0002478 antigen processing and presentation of exogenous peptide antigen						(M5893)HALLMARK MITOTIC SPINDLE; (M5901)HALLMARK G2M CHECKPOINT	0.0	0.0	0.0	0.0	0.0	0.0	0.0	0.0	0.0	0.0	0.0	0.0	0.0	0.0	0.0	0.0	0.0	0.0	0.0	0.0
CMIP	80790	symbol	H. sapiens	80790	H. sapiens	CMIP	c-Maf inducing protein	GO:0001701 in utero embryonic development;GO:0043009 chordate embryonic development;GO:0009792 embryo development ending in birth or egg hatching			Cytosol;Nucleoplasm(Supported)				0.0	0.0	0.0	1.0	0.0	0.0	0.0	0.0	0.0	0.0	0.0	0.0	0.0	0.0	0.0	0.0	0.0	0.0	0.0	0.0
INF2	64423	symbol	H. sapiens	64423	H. sapiens	INF2	inverted formin, FH2 and WH2 domain containing	GO:0090140 regulation of mitochondrial fission;GO:0000266 mitochondrial fission;GO:0010821 regulation of mitochondrion organization			Endoplasmic reticulum;Nuclear bodies(Approved)				0.0	0.0	0.0	0.0	0.0	0.0	0.0	1.0	0.0	0.0	0.0	0.0	0.0	0.0	0.0	0.0	0.0	0.0	0.0	0.0
PCDHGC3	5098	symbol	H. sapiens	5098	H. sapiens	PCDHGC3	protocadherin gamma subfamily C, 3	GO:0016339 calcium-dependent cell-cell adhesion via plasma membrane cell adhesion molecules;GO:0007156 homophilic cell adhesion via plasma membrane adhesion molecules;GO:0098742 cell-cell adhesion via plasma-membrane adhesion molecules			Cytosol;Nucleus;Plasma membrane;Vesicles(Approved)				0.0	0.0	0.0	0.0	0.0	0.0	0.0	0.0	0.0	0.0	0.0	0.0	0.0	0.0	0.0	0.0	0.0	0.0	0.0	0.0
CA3	761	symbol	H. sapiens	761	H. sapiens	CA3	carbonic anhydrase 3	GO:0015701 bicarbonate transport;GO:0045471 response to ethanol;GO:0015711 organic anion transport		Enzymes/ENZYME proteins/Lyases		Acetazolamide (Zinc ion binding);Zonisamide (Zinc ion binding);Ellagic Acid (Zinc ion binding)			0.0	0.0	0.0	0.0	0.0	0.0	0.0	0.0	0.0	0.0	0.0	0.0	0.0	0.0	0.0	0.0	0.0	0.0	0.0	0.0
ORMDL1	94101	symbol	H. sapiens	94101	H. sapiens	ORMDL1	ORMDL sphingolipid biosynthesis regulator 1	GO:1900060 negative regulation of ceramide biosynthetic process;GO:0090155 negative regulation of sphingolipid biosynthetic process;GO:2000303 regulation of ceramide biosynthetic process			Endoplasmic reticulum(Supported)				0.0	0.0	0.0	0.0	0.0	0.0	0.0	0.0	0.0	0.0	0.0	0.0	0.0	0.0	0.0	0.0	0.0	0.0	0.0	0.0
DUSP7	1849	symbol	H. sapiens	1849	H. sapiens	DUSP7	dual specificity phosphatase 7	GO:0000188 inactivation of MAPK activity;GO:0043407 negative regulation of MAP kinase activity;GO:0000187 activation of MAPK activity		Enzymes/ENZYME proteins/Hydrolases					0.0	0.0	0.0	0.0	0.0	1.0	0.0	0.0	0.0	0.0	0.0	0.0	0.0	0.0	0.0	0.0	0.0	0.0	0.0	0.0
FCSK	197258	symbol	H. sapiens	197258	H. sapiens	FCSK	fucose kinase	GO:0042352 GDP-L-fucose salvage;GO:0042350 GDP-L-fucose biosynthetic process;GO:1903350 response to dopamine		Enzymes/ENZYME proteins/Transferases	Vesicles(Approved)				0.0	0.0	1.0	0.0	0.0	0.0	0.0	0.0	0.0	0.0	0.0	0.0	0.0	0.0	0.0	0.0	0.0	0.0	0.0	0.0
DAXX	1616	symbol	H. sapiens	1616	H. sapiens	DAXX	death domain associated protein	GO:0007257 activation of JUN kinase activity;GO:0072738 cellular response to diamide;GO:1903936 cellular response to sodium arsenite			Nuclear bodies;Nucleus(Enhanced)		(M197)PID HIV NEF PATHWAY; (M286)PID TGFBR PATHWAY; (M261)PID P53 REGULATION PATHWAY		0.0	0.0	1.0	0.0	0.0	0.0	0.0	0.0	0.0	0.0	0.0	0.0	0.0	0.0	0.0	0.0	0.0	0.0	0.0	0.0
IGFBP5	3488	symbol	H. sapiens	3488	H. sapiens	IGFBP5	insulin like growth factor binding protein 5	GO:1904205 negative regulation of skeletal muscle hypertrophy;GO:1904204 regulation of skeletal muscle hypertrophy;GO:0014734 skeletal muscle hypertrophy			Golgi apparatus;Nuclear bodies;Vesicles(Approved)		(M3008)NABA ECM GLYCOPROTEINS; (M5884)NABA CORE MATRISOME; (M5889)NABA MATRISOME	(M5942)HALLMARK UV RESPONSE DN; (M5924)HALLMARK MTORC1 SIGNALING	0.0	0.0	0.0	0.0	0.0	1.0	0.0	0.0	1.0	0.0	0.0	0.0	0.0	0.0	0.0	0.0	0.0	0.0	0.0	1.0
IFT27	11020	symbol	H. sapiens	11020	H. sapiens	IFT27	intraflagellar transport 27	GO:0060122 inner ear receptor cell stereocilium organization;GO:0035735 intraciliary transport involved in cilium assembly;GO:0060119 inner ear receptor cell development			Mitochondria;Nucleoplasm(Approved)				0.0	0.0	1.0	0.0	0.0	0.0	0.0	0.0	0.0	0.0	0.0	0.0	0.0	0.0	0.0	0.0	0.0	0.0	0.0	0.0
RAB5IF	55969	symbol	H. sapiens	55969	H. sapiens	RAB5IF	RAB5 interacting factor	GO:0008150 biological_process			Cytosol(Approved)				0.0	0.0	0.0	0.0	0.0	0.0	0.0	0.0	0.0	0.0	0.0	0.0	0.0	0.0	0.0	0.0	0.0	0.0	0.0	0.0
CDV3	55573	symbol	H. sapiens	55573	H. sapiens	CDV3	CDV3 homolog	GO:0008283 cell proliferation;GO:0008150 biological_process			Cytosol;Nucleoli;Plasma membrane(Enhanced)				0.0	0.0	0.0	0.0	0.0	0.0	0.0	0.0	0.0	0.0	0.0	0.0	0.0	0.0	0.0	0.0	0.0	0.0	0.0	0.0
ZNF142	7701	symbol	H. sapiens	7701	H. sapiens	ZNF142	zinc finger protein 142	GO:0006357 regulation of transcription by RNA polymerase II;GO:0006366 transcription by RNA polymerase II;GO:0006355 regulation of transcription, DNA-templated		Transcription factors/Zinc-coordinating DNA-binding domains	Nucleoli fibrillar center;Nucleus(Approved)				0.0	0.0	0.0	0.0	0.0	0.0	0.0	0.0	0.0	0.0	0.0	0.0	0.0	0.0	0.0	0.0	0.0	0.0	0.0	0.0
CRYBG3	131544	symbol	H. sapiens	131544	H. sapiens	CRYBG3	crystallin beta-gamma domain containing 3	GO:0002088 lens development in camera-type eye;GO:0007601 visual perception;GO:0043010 camera-type eye development			Cytosol;Nucleoplasm(Approved)				0.0	0.0	0.0	0.0	0.0	0.0	0.0	0.0	0.0	0.0	0.0	0.0	0.0	0.0	0.0	0.0	0.0	0.0	0.0	0.0
PITPNA	5306	symbol	H. sapiens	5306	H. sapiens	PITPNA	phosphatidylinositol transfer protein alpha	GO:0035722 interleukin-12-mediated signaling pathway;GO:0071349 cellular response to interleukin-12;GO:0070671 response to interleukin-12			Cytosol;Vesicles(Approved)	1,2-Diacyl-Sn-Glycero-3-Phosphoinositol (Phosphatidylinositol transporter activity);(Z,Z)-4-Hydroxy-N,N,N-Trimethyl-10-Oxo-7-[(1-Oxo-9-Octadecenyl)Oxy]-3,5,9-Trioxa-4-Phosphaheptacos-18-En-1-Aminium-4-Oxide (Phosphatidylinositol transporter activity)	(M108)PID NETRIN PATHWAY		0.0	0.0	0.0	0.0	0.0	0.0	0.0	0.0	0.0	0.0	1.0	0.0	0.0	0.0	0.0	0.0	0.0	0.0	0.0	0.0
RAB27A	5873	symbol	H. sapiens	5873	H. sapiens	RAB27A	RAB27A, member RAS oncogene family	GO:1903435 positive regulation of constitutive secretory pathway;GO:0043316 cytotoxic T cell degranulation;GO:1903433 regulation of constitutive secretory pathway						(M5941)HALLMARK UV RESPONSE UP	0.0	0.0	0.0	0.0	0.0	0.0	0.0	0.0	0.0	0.0	0.0	0.0	0.0	0.0	1.0	1.0	0.0	0.0	0.0	0.0
ZMIZ1	57178	symbol	H. sapiens	57178	H. sapiens	ZMIZ1	zinc finger MIZ-type containing 1	GO:0007296 vitellogenesis;GO:0045582 positive regulation of T cell differentiation;GO:0048096 chromatin-mediated maintenance of transcription			Nucleoplasm;Vesicles(Approved)		(M58)PID AR PATHWAY	(M5908)HALLMARK ANDROGEN RESPONSE; (M5942)HALLMARK UV RESPONSE DN	1.0	0.0	1.0	1.0	0.0	0.0	0.0	0.0	0.0	0.0	0.0	0.0	0.0	0.0	0.0	1.0	0.0	0.0	0.0	0.0
FOXM1	2305	symbol	H. sapiens	2305	H. sapiens	FOXM1	forkhead box M1	GO:0006978 DNA damage response, signal transduction by p53 class mediator resulting in transcription of p21 class mediator;GO:2000781 positive regulation of double-strand break repair;GO:0032873 negative regulation of stress-activated MAPK cascade		Transcription factors/Helix-turn-helix domains	Nucleoli;Nucleus(Supported)Cytosol(Uncertain)		(M176)PID FOXM1 PATHWAY		0.0	0.0	0.0	0.0	0.0	0.0	0.0	0.0	0.0	0.0	0.0	0.0	0.0	0.0	0.0	0.0	0.0	0.0	0.0	0.0
RASSF3	283349	symbol	H. sapiens	283349	H. sapiens	RASSF3	Ras association domain family member 3	GO:0042981 regulation of apoptotic process;GO:0043067 regulation of programmed cell death;GO:0006915 apoptotic process			Cytosol(Supported)Plasma membrane(Approved)				0.0	0.0	0.0	0.0	0.0	0.0	0.0	0.0	0.0	0.0	0.0	0.0	0.0	0.0	0.0	0.0	0.0	0.0	0.0	0.0
NEXN	91624	symbol	H. sapiens	91624	H. sapiens	NEXN	nexilin F-actin binding protein	GO:0070593 dendrite self-avoidance;GO:0008038 neuron recognition;GO:0007411 axon guidance						(M5915)HALLMARK APICAL JUNCTION	0.0	0.0	0.0	0.0	0.0	0.0	0.0	1.0	0.0	0.0	1.0	0.0	0.0	0.0	0.0	0.0	0.0	0.0	0.0	0.0
TMEM64	169200	symbol	H. sapiens	169200	H. sapiens	TMEM64	transmembrane protein 64	GO:0045672 positive regulation of osteoclast differentiation;GO:0045780 positive regulation of bone resorption;GO:0002763 positive regulation of myeloid leukocyte differentiation		Transporters					0.0	0.0	0.0	0.0	0.0	0.0	0.0	0.0	0.0	0.0	0.0	0.0	0.0	0.0	0.0	0.0	0.0	0.0	0.0	0.0
POLE3	54107	symbol	H. sapiens	54107	H. sapiens	POLE3	DNA polymerase epsilon 3, accessory subunit	GO:0070869 heterochromatin assembly involved in chromatin silencing;GO:0032201 telomere maintenance via semi-conservative replication;GO:0034080 CENP-A containing nucleosome assembly		Enzymes/ENZYME proteins/Transferases	Nucleoli;Nucleus(Approved)	Cladribine (Dna-directed dna polymerase activity)		(M5941)HALLMARK UV RESPONSE UP; (M5926)HALLMARK MYC TARGETS V1	0.0	0.0	0.0	0.0	0.0	0.0	0.0	0.0	0.0	0.0	0.0	0.0	1.0	0.0	0.0	0.0	0.0	0.0	0.0	0.0
STX3	6809	symbol	H. sapiens	6809	H. sapiens	STX3	syntaxin 3	GO:0098967 exocytic insertion of neurotransmitter receptor to postsynaptic membrane;GO:0098881 exocytic insertion of neurotransmitter receptor to plasma membrane;GO:0098969 neurotransmitter receptor transport to postsynaptic membrane			Cytosol;Golgi apparatus;Nuclear bodies;Nucleus(Approved)			(M5898)HALLMARK DNA REPAIR	0.0	0.0	1.0	0.0	0.0	0.0	0.0	0.0	0.0	0.0	1.0	0.0	0.0	0.0	0.0	1.0	0.0	1.0	0.0	1.0
PLCE1	51196	symbol	H. sapiens	51196	H. sapiens	PLCE1	phospholipase C epsilon 1	GO:0051209 release of sequestered calcium ion into cytosol;GO:0006651 diacylglycerol biosynthetic process;GO:0097553 calcium ion transmembrane import into cytosol		Enzymes/ENZYME proteins/Hydrolases;RAS pathway related proteins	Cytosol(Supported)		(M269)PID RAS PATHWAY		0.0	0.0	1.0	0.0	0.0	1.0	0.0	0.0	0.0	0.0	0.0	0.0	0.0	0.0	0.0	0.0	0.0	0.0	0.0	0.0
GJA1	2697	symbol	H. sapiens	2697	H. sapiens	GJA1	gap junction protein alpha 1	GO:0003104 positive regulation of glomerular filtration;GO:0086014 atrial cardiac muscle cell action potential;GO:0060156 milk ejection reflex			Cell Junctions(Supported)Nucleoplasm;Vesicles(Approved)	Carvedilol (Signal transducer activity)	(M266)PID NCADHERIN PATHWAY; (M65)PID FRA PATHWAY; (M167)PID AP1 PATHWAY	(M5942)HALLMARK UV RESPONSE DN; (M5930)HALLMARK EPITHELIAL MESENCHYMAL TRANSITION; (M5906)HALLMARK ESTROGEN RESPONSE EARLY	1.0	1.0	1.0	1.0	0.0	0.0	0.0	1.0	1.0	1.0	1.0	0.0	1.0	0.0	1.0	1.0	1.0	0.0	1.0	0.0
FAM20B	9917	symbol	H. sapiens	9917	H. sapiens	FAM20B	FAM20B glycosaminoglycan xylosylkinase	GO:0030166 proteoglycan biosynthetic process;GO:0006029 proteoglycan metabolic process;GO:0009101 glycoprotein biosynthetic process			Golgi apparatus(Supported)Nucleoplasm(Uncertain)		(M3468)NABA ECM REGULATORS; (M5885)NABA MATRISOME ASSOCIATED; (M5889)NABA MATRISOME		0.0	0.0	0.0	0.0	0.0	0.0	0.0	0.0	0.0	0.0	0.0	0.0	0.0	0.0	0.0	0.0	0.0	0.0	0.0	0.0
LOXL1	4016	symbol	H. sapiens	4016	H. sapiens	LOXL1	lysyl oxidase like 1	GO:0018277 protein deamination;GO:0018057 peptidyl-lysine oxidation;GO:0035904 aorta development			Endoplasmic reticulum(Approved)		(M3468)NABA ECM REGULATORS; (M5885)NABA MATRISOME ASSOCIATED; (M5889)NABA MATRISOME	(M5930)HALLMARK EPITHELIAL MESENCHYMAL TRANSITION	1.0	0.0	0.0	0.0	0.0	0.0	0.0	0.0	0.0	0.0	0.0	0.0	0.0	0.0	0.0	0.0	0.0	0.0	0.0	0.0
BAZ1B	9031	symbol	H. sapiens	9031	H. sapiens	BAZ1B	bromodomain adjacent to zinc finger domain 1B	GO:0016572 histone phosphorylation;GO:0045815 positive regulation of gene expression, epigenetic;GO:0006333 chromatin assembly or disassembly		Enzymes/ENZYME proteins/Transferases	Nuclear bodies(Supported)				0.0	0.0	0.0	0.0	0.0	0.0	0.0	0.0	0.0	0.0	0.0	0.0	0.0	0.0	0.0	0.0	0.0	0.0	0.0	0.0
MED13L	23389	symbol	H. sapiens	23389	H. sapiens	MED13L	mediator complex subunit 13L	GO:0006357 regulation of transcription by RNA polymerase II;GO:0006366 transcription by RNA polymerase II;GO:0006355 regulation of transcription, DNA-templated			Golgi apparatus;Nucleus(Approved)			(M5906)HALLMARK ESTROGEN RESPONSE EARLY	0.0	0.0	0.0	0.0	0.0	0.0	0.0	0.0	0.0	0.0	0.0	0.0	0.0	0.0	0.0	0.0	0.0	0.0	0.0	0.0
CNTRL	11064	symbol	H. sapiens	11064	H. sapiens	CNTRL	centriolin	GO:0097711 ciliary basal body-plasma membrane docking;GO:0010389 regulation of G2/M transition of mitotic cell cycle;GO:1902749 regulation of cell cycle G2/M phase transition			Centrosome(Supported)Cytosol(Approved)			(M5893)HALLMARK MITOTIC SPINDLE	0.0	0.0	0.0	0.0	0.0	0.0	0.0	1.0	0.0	0.0	0.0	0.0	0.0	0.0	0.0	0.0	0.0	0.0	0.0	0.0
MAP3K8	1326	symbol	H. sapiens	1326	H. sapiens	MAP3K8	mitogen-activated protein kinase kinase kinase 8	GO:0031295 T cell costimulation;GO:0000186 activation of MAPKK activity;GO:0031294 lymphocyte costimulation	STE Ser/Thr protein kinase family	Enzymes/{ENZYME proteins/Transferases,Kinases/STE Ser/Thr protein kinases}	Cytosol(Supported)		(M190)PID TCR JNK PATHWAY; (M134)PID TCR RAS PATHWAY; (M4910)ST ERK1 ERK2 MAPK PATHWAY	(M5897)HALLMARK IL6 JAK STAT3 SIGNALING; (M5947)HALLMARK IL2 STAT5 SIGNALING; (M5890)HALLMARK TNFA SIGNALING VIA NFKB	0.0	0.0	0.0	0.0	0.0	0.0	0.0	0.0	0.0	0.0	0.0	0.0	0.0	0.0	0.0	1.0	0.0	0.0	0.0	0.0
PERP	64065	symbol	H. sapiens	64065	H. sapiens	PERP	p53 apoptosis effector related to PMP22	GO:0097202 activation of cysteine-type endopeptidase activity;GO:0070268 cornification;GO:0097186 amelogenesis					(M236)PID DELTA NP63 PATHWAY; (M256)PID TAP63 PATHWAY; (M145)PID P53 DOWNSTREAM PATHWAY	(M5939)HALLMARK P53 PATHWAY; (M5907)HALLMARK ESTROGEN RESPONSE LATE	0.0	1.0	0.0	0.0	0.0	0.0	0.0	0.0	0.0	0.0	0.0	0.0	0.0	0.0	0.0	0.0	0.0	0.0	0.0	0.0
CCNG1	900	symbol	H. sapiens	900	H. sapiens	CCNG1	cyclin G1	GO:0000079 regulation of cyclin-dependent protein serine/threonine kinase activity;GO:1904029 regulation of cyclin-dependent protein kinase activity;GO:0071900 regulation of protein serine/threonine kinase activity			Nucleoplasm(Supported)		(M261)PID P53 REGULATION PATHWAY; (M145)PID P53 DOWNSTREAM PATHWAY	(M5924)HALLMARK MTORC1 SIGNALING; (M5939)HALLMARK P53 PATHWAY	0.0	0.0	0.0	0.0	0.0	0.0	0.0	0.0	0.0	0.0	0.0	0.0	0.0	0.0	0.0	0.0	0.0	0.0	0.0	0.0
ROCK1	6093	symbol	H. sapiens	6093	H. sapiens	ROCK1	Rho associated coiled-coil containing protein kinase 1	GO:0110061 regulation of angiotensin-activated signaling pathway;GO:1903347 negative regulation of bicellular tight junction assembly;GO:0035509 negative regulation of myosin-light-chain-phosphatase activity	AGC Ser/Thr protein kinase family	Enzymes/{ENZYME proteins/Transferases,Kinases/AGC Ser/Thr protein kinases}		HYDROXYFASUDIL (Protein serine/threonine kinase activity);(S)-2-METHYL-1-[(4-METHYL-5-ISOQUINOLINE)SULFONYL]-HOMOPIPERAZINE (Protein serine/threonine kinase activity);5-(1,4-DIAZEPAN-1-SULFONYL)ISOQUINOLINE (Protein serine/threonine kinase activity);(R)-TRANS-4-(1-AMINOETHYL)-N-(4-PYRIDYL) CYCLOHEXANECARBOXAMIDE (Protein serine/threonine kinase activity)	(M138)PID THROMBIN PAR4 PATHWAY; (M11)PID PRL SIGNALING EVENTS PATHWAY; (M23)PID WNT NONCANONICAL PATHWAY	(M5902)HALLMARK APOPTOSIS; (M5893)HALLMARK MITOTIC SPINDLE	1.0	1.0	0.0	0.0	0.0	1.0	0.0	1.0	1.0	1.0	1.0	1.0	0.0	1.0	0.0	1.0	0.0	0.0	1.0	0.0
PTX3	5806	symbol	H. sapiens	5806	H. sapiens	PTX3	pentraxin 3	GO:0044869 negative regulation by host of viral exo-alpha-sialidase activity;GO:0044866 modulation by host of viral exo-alpha-sialidase activity;GO:0052403 negative regulation by host of symbiont catalytic activity					(M2701)ST MYOCYTE AD PATHWAY; (M19043)ST ADRENERGIC	(M5890)HALLMARK TNFA SIGNALING VIA NFKB; (M5930)HALLMARK EPITHELIAL MESENCHYMAL TRANSITION	0.0	0.0	0.0	1.0	0.0	0.0	1.0	0.0	0.0	0.0	0.0	0.0	0.0	0.0	0.0	0.0	0.0	0.0	0.0	0.0
CCDC9	26093	symbol	H. sapiens	26093	H. sapiens	CCDC9	coiled-coil domain containing 9				Cytosol(Approved)				0.0	0.0	0.0	0.0	0.0	0.0	0.0	0.0	0.0	0.0	0.0	0.0	0.0	0.0	0.0	0.0	0.0	0.0	0.0	0.0
IL1R1	3554	symbol	H. sapiens	3554	H. sapiens	IL1R1	interleukin 1 receptor type 1	GO:2000556 positive regulation of T-helper 1 cell cytokine production;GO:2000661 positive regulation of interleukin-1-mediated signaling pathway;GO:2000554 regulation of T-helper 1 cell cytokine production		CD markers		Anakinra (Transmembrane signaling receptor activity);SD118 (Transmembrane signaling receptor activity);OMS-103HP (Transmembrane signaling receptor activity)	(M110)PID IL1 PATHWAY; (M12012)ST P38 MAPK PATHWAY; (M3721)ST JNK MAPK PATHWAY	(M5897)HALLMARK IL6 JAK STAT3 SIGNALING; (M5934)HALLMARK XENOBIOTIC METABOLISM; (M5932)HALLMARK INFLAMMATORY RESPONSE	0.0	0.0	0.0	0.0	0.0	0.0	0.0	0.0	0.0	0.0	0.0	0.0	0.0	0.0	0.0	0.0	0.0	0.0	0.0	1.0
CDC42	998	symbol	H. sapiens	998	H. sapiens	CDC42	cell division cycle 42	GO:0051496 positive regulation of stress fiber assembly;GO:0031274 positive regulation of pseudopodium assembly;GO:0045198 establishment of epithelial cell apical/basal polarity		RAS pathway related proteins	Cytokinetic bridge;Microtubules(Enhanced)	Aminophosphonic Acid-Guanylate Ester (Ubiquitin protein ligase activity);Guanosine-5'-Diphosphate (Ubiquitin protein ligase activity)	(M64)PID S1P S1P4 PATHWAY; (M163)PID LIS1 PATHWAY; (M72)PID NECTIN PATHWAY	(M5893)HALLMARK MITOTIC SPINDLE	0.0	1.0	0.0	0.0	0.0	1.0	1.0	1.0	1.0	1.0	1.0	0.0	0.0	1.0	1.0	1.0	0.0	0.0	0.0	0.0
TIAM1	7074	symbol	H. sapiens	7074	H. sapiens	TIAM1	T cell lymphoma invasion and metastasis 1	GO:1904268 positive regulation of Schwann cell chemotaxis;GO:1904266 regulation of Schwann cell chemotaxis;GO:1990751 Schwann cell chemotaxis		RAS pathway related proteins	Cell Junctions(Enhanced)Nucleus(Supported)Cytokinetic bridge;Cytosol;Nuclear membrane;Nucleoli(Approved)		(M120)PID ARF6 DOWNSTREAM PATHWAY; (M273)PID EPHA2 FWD PATHWAY; (M257)PID EPHRINB REV PATHWAY	(M5923)HALLMARK PI3K AKT MTOR SIGNALING; (M5947)HALLMARK IL2 STAT5 SIGNALING; (M5893)HALLMARK MITOTIC SPINDLE	0.0	0.0	0.0	0.0	0.0	1.0	0.0	0.0	1.0	1.0	1.0	0.0	0.0	1.0	0.0	0.0	0.0	0.0	0.0	1.0
QSER1	79832	symbol	H. sapiens	79832	H. sapiens	QSER1	glutamine and serine rich 1				Cytosol;Nucleoplasm(Approved)				0.0	0.0	0.0	0.0	0.0	0.0	0.0	0.0	0.0	0.0	0.0	0.0	0.0	0.0	0.0	0.0	0.0	0.0	0.0	0.0
KIAA1841	84542	symbol	H. sapiens	84542	H. sapiens	KIAA1841	KIAA1841				Nucleoli;Nucleus(Approved)				0.0	0.0	0.0	0.0	0.0	0.0	0.0	0.0	0.0	0.0	0.0	0.0	0.0	0.0	0.0	0.0	0.0	0.0	0.0	0.0
CDC42BPB	9578	symbol	H. sapiens	9578	H. sapiens	CDC42BPB	CDC42 binding protein kinase beta	GO:0031532 actin cytoskeleton reorganization;GO:0018107 peptidyl-threonine phosphorylation;GO:0018210 peptidyl-threonine modification	AGC Ser/Thr protein kinase family	Enzymes/{ENZYME proteins/Transferases,Kinases/AGC Ser/Thr protein kinases}					0.0	0.0	0.0	0.0	0.0	0.0	0.0	1.0	0.0	0.0	0.0	0.0	0.0	0.0	0.0	0.0	0.0	0.0	0.0	0.0
SARS1	6301	symbol	H. sapiens	6301	H. sapiens	SARS1	seryl-tRNA synthetase 1	GO:0006434 seryl-tRNA aminoacylation;GO:1904046 negative regulation of vascular endothelial growth factor production;GO:0016259 selenocysteine metabolic process		Enzymes/ENZYME proteins/Ligase	Cytosol(Enhanced)	L-Serine (Serine-trna ligase activity)			1.0	0.0	0.0	0.0	0.0	0.0	0.0	0.0	0.0	0.0	0.0	0.0	0.0	0.0	0.0	0.0	0.0	0.0	0.0	0.0
KIDINS220	57498	symbol	H. sapiens	57498	H. sapiens	KIDINS220	kinase D interacting substrate 220	GO:0000186 activation of MAPKK activity;GO:0038180 nerve growth factor signaling pathway;GO:0038179 neurotrophin signaling pathway			Nucleoplasm(Approved)				0.0	0.0	0.0	1.0	0.0	1.0	0.0	0.0	0.0	0.0	1.0	1.0	0.0	0.0	0.0	0.0	0.0	0.0	0.0	0.0
RHBDD2	57414	symbol	H. sapiens	57414	H. sapiens	RHBDD2	rhomboid domain containing 2	GO:0006508 proteolysis;GO:0019538 protein metabolic process;GO:1901564 organonitrogen compound metabolic process		Enzymes/Peptidases/Serine-type peptidases	Golgi apparatus(Enhanced)				0.0	0.0	0.0	0.0	0.0	0.0	0.0	0.0	0.0	0.0	0.0	0.0	0.0	0.0	0.0	0.0	0.0	0.0	0.0	0.0
GEMIN5	25929	symbol	H. sapiens	25929	H. sapiens	GEMIN5	gem nuclear organelle associated protein 5	GO:0000387 spliceosomal snRNP assembly;GO:0051170 import into nucleus;GO:0000398 mRNA splicing, via spliceosome			Cytosol(Enhanced)Nuclear bodies(Supported)				0.0	0.0	1.0	0.0	1.0	0.0	0.0	0.0	0.0	0.0	0.0	0.0	0.0	0.0	0.0	0.0	0.0	1.0	0.0	0.0
LYAR	55646	symbol	H. sapiens	55646	H. sapiens	LYAR	Ly1 antibody reactive	GO:0048821 erythrocyte development;GO:0050766 positive regulation of phagocytosis;GO:0061515 myeloid cell development		Transcription factors/Zinc-coordinating DNA-binding domains	Nucleoli(Supported)Nucleus(Approved)			(M5925)HALLMARK E2F TARGETS	0.0	0.0	0.0	0.0	0.0	0.0	0.0	0.0	0.0	0.0	0.0	0.0	0.0	0.0	0.0	0.0	0.0	0.0	0.0	0.0
NOP14	8602	symbol	H. sapiens	8602	H. sapiens	NOP14	NOP14 nucleolar protein	GO:0000472 endonucleolytic cleavage to generate mature 5'-end of SSU-rRNA from (SSU-rRNA, 5.8S rRNA, LSU-rRNA);GO:0000480 endonucleolytic cleavage in 5'-ETS of tricistronic rRNA transcript (SSU-rRNA, 5.8S rRNA, LSU-rRNA);GO:0000447 endonucleolytic cleavage in ITS1 to separate SSU-rRNA from 5.8S rRNA and LSU-rRNA from tricistronic rRNA transcript (SSU-rRNA, 5.8S rRNA, LSU-rRNA)			Nucleoli;Nucleus(Enhanced)			(M5922)HALLMARK UNFOLDED PROTEIN RESPONSE	0.0	0.0	0.0	0.0	1.0	0.0	0.0	0.0	0.0	0.0	0.0	0.0	0.0	0.0	0.0	0.0	0.0	0.0	0.0	0.0
MYO1B	4430	symbol	H. sapiens	4430	H. sapiens	MYO1B	myosin IB	GO:0051017 actin filament bundle assembly;GO:0061572 actin filament bundle organization;GO:0006892 post-Golgi vesicle-mediated transport			Plasma membrane(Enhanced)				0.0	0.0	0.0	0.0	0.0	0.0	0.0	1.0	0.0	0.0	0.0	0.0	0.0	0.0	0.0	0.0	0.0	0.0	0.0	0.0
NPRL3	8131	symbol	H. sapiens	8131	H. sapiens	NPRL3	NPR3 like, GATOR1 complex subunit	GO:0035909 aorta morphogenesis;GO:2000785 regulation of autophagosome assembly;GO:0035904 aorta development			Cytosol(Approved)				1.0	0.0	0.0	0.0	0.0	0.0	0.0	0.0	0.0	0.0	0.0	0.0	0.0	0.0	0.0	0.0	1.0	0.0	1.0	0.0
COL13A1	1305	symbol	H. sapiens	1305	H. sapiens	COL13A1	collagen type XIII alpha 1 chain	GO:0001958 endochondral ossification;GO:0060350 endochondral bone morphogenesis;GO:0036075 replacement ossification					(M3005)NABA COLLAGENS; (M198)PID SYNDECAN 1 PATHWAY; (M160)PID AVB3 INTEGRIN PATHWAY		0.0	0.0	0.0	0.0	0.0	0.0	0.0	0.0	0.0	1.0	0.0	0.0	0.0	0.0	0.0	0.0	0.0	0.0	0.0	0.0
PRKCA	5578	symbol	H. sapiens	5578	H. sapiens	PRKCA	protein kinase C alpha	GO:0031666 positive regulation of lipopolysaccharide-mediated signaling pathway;GO:0035408 histone H3-T6 phosphorylation;GO:0106071 positive regulation of adenylate cyclase-activating G protein-coupled receptor signaling pathway	AGC Ser/Thr protein kinase family	Enzymes/{ENZYME proteins/Transferases,Kinases/AGC Ser/Thr protein kinases};RAS pathway related proteins	Cytosol;Plasma membrane(Enhanced)	Phosphatidyl serine (Zinc ion binding);Vitamin E (Zinc ion binding);Tamoxifen (Zinc ion binding);Ingenol Mebutate (Zinc ion binding);Ellagic Acid (Zinc ion binding)	(M134)PID TCR RAS PATHWAY; (M37)PID NFKAPPAB CANONICAL PATHWAY; (M226)PID VEGFR1 PATHWAY	(M5903)HALLMARK NOTCH SIGNALING; (M5942)HALLMARK UV RESPONSE DN; (M5891)HALLMARK HYPOXIA	1.0	1.0	1.0	0.0	1.0	1.0	1.0	1.0	0.0	0.0	1.0	0.0	0.0	1.0	1.0	1.0	0.0	0.0	0.0	1.0
EIF5B	9669	symbol	H. sapiens	9669	H. sapiens	EIF5B	eukaryotic translation initiation factor 5B	GO:0006446 regulation of translational initiation;GO:0006413 translational initiation;GO:0006417 regulation of translation		Enzymes/ENZYME proteins/Hydrolases	Cytosol;Plasma membrane(Approved)				0.0	0.0	1.0	0.0	0.0	0.0	0.0	0.0	0.0	0.0	0.0	0.0	0.0	0.0	0.0	0.0	0.0	0.0	0.0	0.0
LASP1	3927	symbol	H. sapiens	3927	H. sapiens	LASP1	LIM and SH3 protein 1	GO:0034220 ion transmembrane transport;GO:0009967 positive regulation of signal transduction;GO:0023056 positive regulation of signaling			Cytosol;Plasma membrane(Supported)Focal adhesion sites(Approved)				0.0	0.0	0.0	0.0	0.0	0.0	0.0	0.0	0.0	0.0	0.0	0.0	0.0	0.0	0.0	0.0	0.0	0.0	0.0	0.0
ATG2A	23130	symbol	H. sapiens	23130	H. sapiens	ATG2A	autophagy related 2A	GO:0000422 autophagy of mitochondrion;GO:0000045 autophagosome assembly;GO:0061726 mitochondrion disassembly			Cytosol;Nucleus;Vesicles(Approved)				0.0	0.0	0.0	0.0	0.0	0.0	0.0	0.0	0.0	0.0	0.0	0.0	0.0	0.0	0.0	0.0	0.0	0.0	1.0	0.0
RIPOR1	79567	symbol	H. sapiens	79567	H. sapiens	RIPOR1	RHO family interacting cell polarization regulator 1	GO:0051683 establishment of Golgi localization;GO:0051645 Golgi localization;GO:0034067 protein localization to Golgi apparatus			Cytosol;Golgi apparatus(Approved)				0.0	0.0	0.0	0.0	0.0	0.0	0.0	0.0	0.0	0.0	0.0	0.0	0.0	0.0	1.0	0.0	1.0	1.0	0.0	1.0
MYBL1	4603	symbol	H. sapiens	4603	H. sapiens	MYBL1	MYB proto-oncogene like 1	GO:1990511 piRNA biosynthetic process;GO:0007141 male meiosis I;GO:0010529 negative regulation of transposition		Transcription factors/Helix-turn-helix domains			(M28)PID IL4 2PATHWAY	(M5906)HALLMARK ESTROGEN RESPONSE EARLY	0.0	0.0	0.0	0.0	0.0	0.0	0.0	0.0	0.0	0.0	0.0	0.0	0.0	0.0	0.0	0.0	0.0	0.0	0.0	0.0
TBC1D1	23216	symbol	H. sapiens	23216	H. sapiens	TBC1D1	TBC1 domain family member 1	GO:1902017 regulation of cilium assembly;GO:0090630 activation of GTPase activity;GO:0120032 regulation of plasma membrane bounded cell projection assembly		Transporters/Accessory Factors Involved in Transport	Nucleoli(Uncertain)				0.0	0.0	0.0	0.0	0.0	0.0	0.0	0.0	0.0	0.0	0.0	0.0	0.0	0.0	0.0	0.0	0.0	0.0	0.0	0.0
RAD54L2	23132	symbol	H. sapiens	23132	H. sapiens	RAD54L2	RAD54 like 2	GO:0032508 DNA duplex unwinding;GO:0032392 DNA geometric change;GO:0071103 DNA conformation change		Enzymes/ENZYME proteins/Hydrolases	Nucleus(Supported)Cytosol(Approved)				0.0	0.0	0.0	0.0	0.0	0.0	0.0	0.0	0.0	0.0	0.0	0.0	0.0	0.0	0.0	0.0	0.0	0.0	0.0	0.0
GM2A	2760	symbol	H. sapiens	2760	H. sapiens	GM2A	GM2 ganglioside activator	GO:0006689 ganglioside catabolic process;GO:0046479 glycosphingolipid catabolic process;GO:0046514 ceramide catabolic process				Platelet Activating Factor (Phospholipase activator activity);Isopropyl Alcohol (Phospholipase activator activity);Lauric Acid (Phospholipase activator activity);Lpc-Ether (Phospholipase activator activity);Choline alfoscerate (Phospholipase activator activity);MYRISTIC ACID (Phospholipase activator activity)		(M5939)HALLMARK P53 PATHWAY	0.0	0.0	1.0	0.0	0.0	0.0	0.0	0.0	0.0	0.0	0.0	0.0	0.0	0.0	0.0	0.0	0.0	0.0	0.0	0.0
GPR89A	653519	symbol	H. sapiens	653519	H. sapiens	GPR89A	G protein-coupled receptor 89A	GO:0051452 intracellular pH reduction;GO:0051453 regulation of intracellular pH;GO:0045851 pH reduction			Endoplasmic reticulum(Approved)				0.0	0.0	0.0	0.0	0.0	0.0	0.0	0.0	0.0	0.0	0.0	0.0	0.0	0.0	0.0	0.0	0.0	0.0	0.0	0.0
SERPINE2	5270	symbol	H. sapiens	5270	H. sapiens	SERPINE2	serpin family E member 2	GO:0021683 cerebellar granular layer morphogenesis;GO:0042628 mating plug formation;GO:0061108 seminal vesicle epithelium development					(M3468)NABA ECM REGULATORS; (M5885)NABA MATRISOME ASSOCIATED; (M5889)NABA MATRISOME	(M5930)HALLMARK EPITHELIAL MESENCHYMAL TRANSITION	0.0	0.0	0.0	1.0	0.0	0.0	0.0	0.0	0.0	0.0	0.0	0.0	1.0	0.0	1.0	1.0	0.0	0.0	0.0	0.0
SECTM1	6398	symbol	H. sapiens	6398	H. sapiens	SECTM1	secreted and transmembrane 1	GO:0043123 positive regulation of I-kappaB kinase/NF-kappaB signaling;GO:0043122 regulation of I-kappaB kinase/NF-kappaB signaling;GO:0007498 mesoderm development						(M5913)HALLMARK INTERFERON GAMMA RESPONSE	0.0	0.0	0.0	0.0	0.0	0.0	0.0	0.0	0.0	0.0	0.0	0.0	0.0	0.0	0.0	0.0	0.0	0.0	0.0	0.0
FGFR1OP2	26127	symbol	H. sapiens	26127	H. sapiens	FGFR1OP2	FGFR1 oncogene partner 2	GO:0042060 wound healing;GO:0009611 response to wounding;GO:0006950 response to stress			Mitochondria(Approved)				0.0	0.0	0.0	0.0	0.0	0.0	0.0	0.0	0.0	0.0	0.0	0.0	0.0	0.0	1.0	0.0	0.0	0.0	0.0	0.0
EIPR1	7260	symbol	H. sapiens	7260	H. sapiens	EIPR1	EARP complex and GARP complex interacting protein 1	GO:1905281 positive regulation of retrograde transport, endosome to Golgi;GO:2001137 positive regulation of endocytic recycling;GO:1905279 regulation of retrograde transport, endosome to Golgi			Nucleoli;Nucleus(Supported)Intermediate filaments(Approved)				0.0	0.0	0.0	0.0	0.0	0.0	0.0	0.0	0.0	0.0	0.0	0.0	0.0	0.0	0.0	0.0	0.0	1.0	0.0	0.0
ZNF146	7705	symbol	H. sapiens	7705	H. sapiens	ZNF146	zinc finger protein 146	GO:0006357 regulation of transcription by RNA polymerase II;GO:0006366 transcription by RNA polymerase II;GO:0006355 regulation of transcription, DNA-templated		Transcription factors/Zinc-coordinating DNA-binding domains	Nucleoli(Supported)				0.0	0.0	0.0	0.0	0.0	0.0	0.0	0.0	0.0	0.0	0.0	0.0	0.0	0.0	0.0	0.0	0.0	0.0	0.0	0.0
ARID5B	84159	symbol	H. sapiens	84159	H. sapiens	ARID5B	AT-rich interaction domain 5B	GO:0060613 fat pad development;GO:0060325 face morphogenesis;GO:0008585 female gonad development		Transcription factors/Helix-turn-helix domains	Cytosol;Endoplasmic reticulum;Nucleoplasm;Plasma membrane(Approved)			(M5908)HALLMARK ANDROGEN RESPONSE; (M5913)HALLMARK INTERFERON GAMMA RESPONSE	0.0	0.0	0.0	1.0	0.0	1.0	0.0	0.0	0.0	0.0	0.0	0.0	0.0	0.0	0.0	0.0	0.0	0.0	0.0	1.0
ZYX	7791	symbol	H. sapiens	7791	H. sapiens	ZYX	zyxin	GO:0043149 stress fiber assembly;GO:0030038 contractile actin filament bundle assembly;GO:0071346 cellular response to interferon-gamma			Focal adhesion sites(Supported)		(M184)PID ECADHERIN KERATINOCYTE PATHWAY; (M232)PID ECADHERIN STABILIZATION PATHWAY; (M238)PID THROMBIN PAR1 PATHWAY	(M5915)HALLMARK APICAL JUNCTION	0.0	0.0	0.0	0.0	0.0	0.0	0.0	1.0	0.0	1.0	0.0	1.0	0.0	1.0	0.0	0.0	0.0	0.0	0.0	0.0
INTS5	80789	symbol	H. sapiens	80789	H. sapiens	INTS5	integrator complex subunit 5	GO:0042795 snRNA transcription by RNA polymerase II;GO:0034472 snRNA 3'-end processing;GO:0009301 snRNA transcription			Nucleus(Supported)				0.0	0.0	0.0	0.0	0.0	0.0	0.0	0.0	0.0	0.0	0.0	0.0	0.0	0.0	0.0	0.0	0.0	0.0	0.0	0.0
DSP	1832	symbol	H. sapiens	1832	H. sapiens	DSP	desmoplakin	GO:0086073 bundle of His cell-Purkinje myocyte adhesion involved in cell communication;GO:0098911 regulation of ventricular cardiac muscle cell action potential;GO:0003223 ventricular compact myocardium morphogenesis			Cell Junctions(Enhanced)		(M142)PID AJDISS 2PATHWAY		0.0	1.0	0.0	0.0	0.0	0.0	0.0	1.0	1.0	1.0	0.0	0.0	0.0	0.0	1.0	0.0	0.0	0.0	0.0	0.0
POM121C	100101267	symbol	H. sapiens	100101267	H. sapiens	POM121C	POM121 transmembrane nucleoporin C	GO:0006409 tRNA export from nucleus;GO:0006110 regulation of glycolytic process;GO:0071431 tRNA-containing ribonucleoprotein complex export from nucleus			Nuclear membrane;Nucleoplasm(Approved)				0.0	0.0	1.0	0.0	0.0	0.0	1.0	0.0	0.0	0.0	0.0	0.0	0.0	0.0	0.0	0.0	0.0	1.0	0.0	0.0
CLIC1	1192	symbol	H. sapiens	1192	H. sapiens	CLIC1	chloride intracellular channel 1	GO:0070527 platelet aggregation;GO:0045669 positive regulation of osteoblast differentiation;GO:1902476 chloride transmembrane transport		Transporters/Transporter channels and pores	Cytosol(Supported)				0.0	0.0	0.0	0.0	0.0	0.0	0.0	0.0	0.0	0.0	0.0	0.0	0.0	0.0	1.0	0.0	0.0	0.0	0.0	0.0
BACE2	25825	symbol	H. sapiens	25825	H. sapiens	BACE2	beta-secretase 2	GO:0042985 negative regulation of amyloid precursor protein biosynthetic process;GO:0048143 astrocyte activation;GO:0010561 negative regulation of glycoprotein biosynthetic process		Enzymes/{ENZYME proteins/Hydrolases,Peptidases/Aspartic-type peptidases}					0.0	0.0	0.0	0.0	0.0	0.0	0.0	0.0	0.0	0.0	0.0	0.0	0.0	0.0	0.0	0.0	0.0	0.0	0.0	0.0
ZFP41	286128	symbol	H. sapiens	286128	H. sapiens	ZFP41	ZFP41 zinc finger protein	GO:0007283 spermatogenesis;GO:0048232 male gamete generation;GO:0007276 gamete generation			Nucleoli;Nucleus;Plasma membrane(Uncertain)				0.0	0.0	0.0	0.0	0.0	0.0	0.0	0.0	0.0	0.0	0.0	0.0	0.0	0.0	0.0	0.0	0.0	0.0	0.0	0.0
TRIM28	10155	symbol	H. sapiens	10155	H. sapiens	TRIM28	tripartite motif containing 28	GO:1902187 negative regulation of viral release from host cell;GO:0045869 negative regulation of single stranded viral RNA replication via double stranded DNA intermediate;GO:1901536 negative regulation of DNA demethylation		Enzymes/ENZYME proteins/Transferases	Nucleoplasm(Enhanced)		(M84)PID ATM PATHWAY; (M261)PID P53 REGULATION PATHWAY; (M40)PID E2F PATHWAY	(M5926)HALLMARK MYC TARGETS V1	0.0	0.0	1.0	1.0	0.0	0.0	1.0	1.0	1.0	0.0	0.0	0.0	0.0	0.0	0.0	0.0	0.0	1.0	0.0	0.0
TBPL1	9519	symbol	H. sapiens	9519	H. sapiens	TBPL1	TATA-box binding protein like 1	GO:0006235 dTTP biosynthetic process;GO:0046075 dTTP metabolic process;GO:0009212 pyrimidine deoxyribonucleoside triphosphate biosynthetic process		Transcription factors	Nucleoplasm(Enhanced)Nucleoli(Approved)				0.0	0.0	1.0	1.0	0.0	0.0	0.0	0.0	0.0	0.0	0.0	0.0	0.0	0.0	0.0	0.0	0.0	0.0	0.0	0.0
ANPEP	290	symbol	H. sapiens	290	H. sapiens	ANPEP	alanyl aminopeptidase, membrane	GO:0046718 viral entry into host cell;GO:0030260 entry into host cell;GO:0043312 neutrophil degranulation		CD markers;Enzymes/{ENZYME proteins/Hydrolases,Peptidases/Metallopeptidases}	Plasma membrane(Supported)	Ezetimibe (Zinc ion binding);Icatibant (Zinc ion binding)	(M195)PID CMYB PATHWAY	(M5930)HALLMARK EPITHELIAL MESENCHYMAL TRANSITION	1.0	0.0	0.0	0.0	0.0	0.0	1.0	0.0	0.0	0.0	0.0	0.0	0.0	0.0	0.0	0.0	0.0	0.0	0.0	0.0
MLLT1	4298	symbol	H. sapiens	4298	H. sapiens	MLLT1	MLLT1 super elongation complex subunit	GO:0006469 negative regulation of protein kinase activity;GO:0006368 transcription elongation from RNA polymerase II promoter;GO:0033673 negative regulation of kinase activity			Nucleoplasm(Supported)				0.0	0.0	0.0	0.0	0.0	0.0	0.0	0.0	0.0	0.0	0.0	0.0	0.0	0.0	0.0	0.0	0.0	0.0	0.0	0.0
PRKACA	5566	symbol	H. sapiens	5566	H. sapiens	PRKACA	protein kinase cAMP-activated catalytic subunit alpha	GO:0010881 regulation of cardiac muscle contraction by regulation of the release of sequestered calcium ion;GO:0010880 regulation of release of sequestered calcium ion into cytosol by sarcoplasmic reticulum;GO:0060314 regulation of ryanodine-sensitive calcium-release channel activity	AGC Ser/Thr protein kinase family	Enzymes/{ENZYME proteins/Transferases,Kinases/AGC Ser/Thr protein kinases};RAS pathway related proteins	Cytosol(Approved)	Pentanal (Ubiquitin protein ligase binding);Balanol Analog 2 (Ubiquitin protein ligase binding);Balanol Analog 8 (Ubiquitin protein ligase binding);Phosphonothreonine (Ubiquitin protein ligase binding);Balanol Analog 1 (Ubiquitin protein ligase binding);3,5-Diiodotyrosine (Ubiquitin protein ligase binding);Balanol (Ubiquitin protein ligase binding);Phosphonoserine (Ubiquitin protein ligase bindin…	(M56)PID LPA4 PATHWAY; (M226)PID VEGFR1 PATHWAY; (M182)PID IL3 PATHWAY	(M5941)HALLMARK UV RESPONSE UP	0.0	1.0	1.0	1.0	1.0	1.0	0.0	0.0	1.0	1.0	1.0	0.0	0.0	1.0	1.0	0.0	0.0	1.0	1.0	0.0
BCLAF1	9774	symbol	H. sapiens	9774	H. sapiens	BCLAF1	BCL2 associated transcription factor 1	GO:2001244 positive regulation of intrinsic apoptotic signaling pathway;GO:2000144 positive regulation of DNA-templated transcription, initiation;GO:2000142 regulation of DNA-templated transcription, initiation			Nuclear speckles(Enhanced)				0.0	0.0	0.0	0.0	0.0	0.0	0.0	1.0	0.0	0.0	0.0	0.0	0.0	0.0	0.0	0.0	0.0	0.0	0.0	0.0
ARHGEF18	23370	symbol	H. sapiens	23370	H. sapiens	ARHGEF18	Rho/Rac guanine nucleotide exchange factor 18	GO:0035023 regulation of Rho protein signal transduction;GO:0007179 transforming growth factor beta receptor signaling pathway;GO:0008360 regulation of cell shape			Cytosol(Enhanced);Cytosol(Uncertain)		(M68)PID RHOA REG PATHWAY		0.0	0.0	0.0	0.0	0.0	0.0	0.0	1.0	0.0	0.0	0.0	1.0	0.0	1.0	0.0	0.0	0.0	0.0	0.0	0.0
MN1	4330	symbol	H. sapiens	4330	H. sapiens	MN1	MN1 proto-oncogene, transcriptional regulator	GO:0001957 intramembranous ossification;GO:0036072 direct ossification;GO:0001503 ossification			Nucleoplasm(Approved)				0.0	0.0	0.0	0.0	0.0	0.0	0.0	0.0	0.0	0.0	0.0	0.0	0.0	0.0	0.0	0.0	0.0	0.0	0.0	0.0
CD55	1604	symbol	H. sapiens	1604	H. sapiens	CD55	CD55 molecule (Cromer blood group)	GO:2000563 positive regulation of CD4-positive, alpha-beta T cell proliferation;GO:2000561 regulation of CD4-positive, alpha-beta T cell proliferation;GO:0046641 positive regulation of alpha-beta T cell proliferation		Blood group antigen proteins;CD markers	Midbody ring;Vesicles(Uncertain)	Chloramphenicol (Virus receptor activity)	(M14532)ST PHOSPHOINOSITIDE 3 KINASE PATHWAY	(M5921)HALLMARK COMPLEMENT; (M5932)HALLMARK INFLAMMATORY RESPONSE	0.0	0.0	0.0	0.0	0.0	0.0	1.0	0.0	0.0	0.0	0.0	0.0	0.0	0.0	0.0	1.0	0.0	0.0	0.0	0.0
PABPC4	8761	symbol	H. sapiens	8761	H. sapiens	PABPC4	poly(A) binding protein cytoplasmic 4	GO:0043488 regulation of mRNA stability;GO:0061515 myeloid cell development;GO:0061013 regulation of mRNA catabolic process			Cytosol(Enhanced)			(M5926)HALLMARK MYC TARGETS V1	0.0	0.0	1.0	0.0	0.0	0.0	0.0	0.0	0.0	0.0	0.0	0.0	0.0	0.0	1.0	0.0	0.0	0.0	0.0	0.0
RNF7	9616	symbol	H. sapiens	9616	H. sapiens	RNF7	ring finger protein 7	GO:0031146 SCF-dependent proteasomal ubiquitin-dependent protein catabolic process;GO:0051775 response to redox state;GO:0045116 protein neddylation			Nucleoplasm(Supported)				0.0	0.0	0.0	0.0	0.0	0.0	0.0	0.0	0.0	0.0	0.0	0.0	0.0	0.0	0.0	0.0	0.0	0.0	0.0	0.0
HSH2D	84941	symbol	H. sapiens	84941	H. sapiens	HSH2D	hematopoietic SH2 domain containing	GO:0007165 signal transduction;GO:0023052 signaling;GO:0007154 cell communication			Cytosol;Focal adhesion sites;Plasma membrane(Approved)				0.0	0.0	0.0	0.0	0.0	0.0	0.0	0.0	0.0	0.0	0.0	0.0	0.0	0.0	0.0	0.0	0.0	0.0	0.0	0.0
YTHDC1	91746	symbol	H. sapiens	91746	H. sapiens	YTHDC1	YTH domain containing 1	GO:0006406 mRNA export from nucleus;GO:0006376 mRNA splice site selection;GO:0071427 mRNA-containing ribonucleoprotein complex export from nucleus			Nucleoplasm;Plasma membrane(Approved)			(M5942)HALLMARK UV RESPONSE DN; (M5901)HALLMARK G2M CHECKPOINT	0.0	0.0	1.0	0.0	1.0	0.0	0.0	0.0	0.0	0.0	0.0	0.0	0.0	0.0	0.0	0.0	0.0	1.0	0.0	0.0
HLA-E	3133	symbol	H. sapiens	3133	H. sapiens	HLA-E	major histocompatibility complex, class I, E	GO:0001815 positive regulation of antibody-dependent cellular cytotoxicity;GO:0001813 regulation of antibody-dependent cellular cytotoxicity;GO:0001798 positive regulation of type IIa hypersensitivity			Vesicles(Approved)			(M5950)HALLMARK ALLOGRAFT REJECTION	0.0	0.0	1.0	0.0	0.0	0.0	1.0	0.0	0.0	0.0	0.0	0.0	0.0	0.0	0.0	1.0	0.0	0.0	0.0	0.0
UTP3	57050	symbol	H. sapiens	57050	H. sapiens	UTP3	UTP3 small subunit processome component	GO:0000462 maturation of SSU-rRNA from tricistronic rRNA transcript (SSU-rRNA, 5.8S rRNA, LSU-rRNA);GO:0030490 maturation of SSU-rRNA;GO:0042274 ribosomal small subunit biogenesis			Nucleoli(Supported)Vesicles(Approved)				0.0	0.0	0.0	0.0	1.0	0.0	0.0	0.0	0.0	0.0	0.0	0.0	0.0	0.0	0.0	0.0	0.0	0.0	0.0	0.0
MXRA7	439921	symbol	H. sapiens	439921	H. sapiens	MXRA7	matrix remodeling associated 7				Endoplasmic reticulum;Nucleus(Approved)				0.0	0.0	0.0	0.0	0.0	0.0	0.0	0.0	0.0	0.0	0.0	0.0	0.0	0.0	0.0	0.0	0.0	0.0	0.0	0.0
MYLIP	29116	symbol	H. sapiens	29116	H. sapiens	MYLIP	myosin regulatory light chain interacting protein	GO:0010989 negative regulation of low-density lipoprotein particle clearance;GO:0032803 regulation of low-density lipoprotein particle receptor catabolic process;GO:0010985 negative regulation of lipoprotein particle clearance		Enzymes/ENZYME proteins/Transferases					0.0	0.0	0.0	0.0	0.0	0.0	0.0	0.0	0.0	0.0	0.0	0.0	0.0	0.0	0.0	0.0	0.0	0.0	1.0	0.0
SPARC	6678	symbol	H. sapiens	6678	H. sapiens	SPARC	secreted protein acidic and cysteine rich	GO:0033591 response to L-ascorbic acid;GO:0016525 negative regulation of angiogenesis;GO:0010595 positive regulation of endothelial cell migration					(M3008)NABA ECM GLYCOPROTEINS; (M5884)NABA CORE MATRISOME; (M5889)NABA MATRISOME	(M5946)HALLMARK COAGULATION; (M5909)HALLMARK MYOGENESIS; (M5930)HALLMARK EPITHELIAL MESENCHYMAL TRANSITION	1.0	0.0	0.0	0.0	0.0	1.0	0.0	0.0	0.0	0.0	0.0	1.0	0.0	0.0	1.0	0.0	1.0	0.0	0.0	1.0
ADIPOR1	51094	symbol	H. sapiens	51094	H. sapiens	ADIPOR1	adiponectin receptor 1	GO:0046628 positive regulation of insulin receptor signaling pathway;GO:1900078 positive regulation of cellular response to insulin stimulus;GO:0033210 leptin-mediated signaling pathway		Transporters/Transporter channels and pores				(M5945)HALLMARK HEME METABOLISM	0.0	0.0	1.0	0.0	0.0	1.0	0.0	0.0	0.0	0.0	0.0	0.0	0.0	0.0	0.0	0.0	0.0	0.0	0.0	1.0
HIBADH	11112	symbol	H. sapiens	11112	H. sapiens	HIBADH	3-hydroxyisobutyrate dehydrogenase	GO:0006574 valine catabolic process;GO:0006573 valine metabolic process;GO:0009083 branched-chain amino acid catabolic process		Enzymes/ENZYME proteins/Oxidoreductases		NADH (Phosphogluconate dehydrogenase (decarboxylating) activity)			0.0	0.0	0.0	0.0	0.0	0.0	0.0	0.0	0.0	0.0	0.0	0.0	0.0	0.0	0.0	0.0	0.0	0.0	0.0	0.0
VPS26A	9559	symbol	H. sapiens	9559	H. sapiens	VPS26A	VPS26, retromer complex component A	GO:1990126 retrograde transport, endosome to plasma membrane;GO:0016241 regulation of macroautophagy;GO:0042147 retrograde transport, endosome to Golgi			Endosomes(Enhanced)Lysosomes(Supported)				0.0	0.0	0.0	0.0	0.0	0.0	0.0	0.0	0.0	0.0	0.0	0.0	0.0	0.0	0.0	0.0	0.0	0.0	1.0	0.0
TXNDC12	51060	symbol	H. sapiens	51060	H. sapiens	TXNDC12	thioredoxin domain containing 12	GO:1902236 negative regulation of endoplasmic reticulum stress-induced intrinsic apoptotic signaling pathway;GO:1902235 regulation of endoplasmic reticulum stress-induced intrinsic apoptotic signaling pathway;GO:1903573 negative regulation of response to endoplasmic reticulum stress		Enzymes/ENZYME proteins/Oxidoreductases		Glutathione (Protein-disulfide reductase (glutathione) activity)			0.0	0.0	0.0	0.0	0.0	0.0	0.0	0.0	0.0	0.0	0.0	0.0	0.0	0.0	0.0	0.0	0.0	0.0	0.0	0.0
H2AZ1	3015	symbol	H. sapiens	3015	H. sapiens	H2AZ1	H2A.Z variant histone 1	GO:0071392 cellular response to estradiol stimulus;GO:0032355 response to estradiol;GO:0045944 positive regulation of transcription by RNA polymerase II			Nucleoplasm(Supported)		(M195)PID CMYB PATHWAY	(M5935)HALLMARK FATTY ACID METABOLISM; (M5901)HALLMARK G2M CHECKPOINT; (M5926)HALLMARK MYC TARGETS V1	0.0	0.0	0.0	0.0	0.0	0.0	0.0	0.0	0.0	0.0	0.0	0.0	0.0	0.0	0.0	0.0	0.0	0.0	0.0	0.0
PEAK1	79834	symbol	H. sapiens	79834	H. sapiens	PEAK1	pseudopodium enriched atypical kinase 1	GO:0051893 regulation of focal adhesion assembly;GO:0048041 focal adhesion assembly;GO:0090109 regulation of cell-substrate junction assembly	Other	Enzymes/{ENZYME proteins/Transferases,Kinases}					0.0	1.0	0.0	0.0	0.0	0.0	0.0	0.0	0.0	1.0	1.0	0.0	0.0	0.0	0.0	1.0	0.0	0.0	0.0	0.0
GAS2L3	283431	symbol	H. sapiens	283431	H. sapiens	GAS2L3	growth arrest specific 2 like 3	GO:0000226 microtubule cytoskeleton organization;GO:0030036 actin cytoskeleton organization;GO:0030029 actin filament-based process							0.0	0.0	0.0	0.0	0.0	0.0	0.0	1.0	0.0	0.0	0.0	0.0	0.0	0.0	0.0	0.0	0.0	0.0	0.0	0.0
RP2	6102	symbol	H. sapiens	6102	H. sapiens	RP2	RP2 activator of ARL3 GTPase	GO:0007023 post-chaperonin tubulin folding pathway;GO:0007601 visual perception;GO:0006892 post-Golgi vesicle-mediated transport			Plasma membrane(Supported)Nuclear bodies;Nucleoplasm(Uncertain)				0.0	0.0	0.0	0.0	0.0	0.0	0.0	0.0	0.0	0.0	0.0	0.0	0.0	0.0	0.0	0.0	0.0	0.0	0.0	0.0
ZCCHC14	23174	symbol	H. sapiens	23174	H. sapiens	ZCCHC14	zinc finger CCHC-type containing 14				Nuclear membrane(Uncertain)				0.0	0.0	0.0	0.0	0.0	0.0	0.0	0.0	0.0	0.0	0.0	0.0	0.0	0.0	0.0	0.0	0.0	0.0	0.0	0.0
SNRPD3	6634	symbol	H. sapiens	6634	H. sapiens	SNRPD3	small nuclear ribonucleoprotein D3 polypeptide	GO:0000387 spliceosomal snRNP assembly;GO:0006369 termination of RNA polymerase II transcription;GO:0008334 histone mRNA metabolic process			Cytosol;Nuclear bodies;Nucleoplasm(Supported)			(M5926)HALLMARK MYC TARGETS V1	0.0	0.0	1.0	0.0	1.0	0.0	0.0	0.0	0.0	0.0	0.0	0.0	0.0	0.0	0.0	0.0	0.0	1.0	0.0	0.0
PGAM1	5223	symbol	H. sapiens	5223	H. sapiens	PGAM1	phosphoglycerate mutase 1	GO:0061621 canonical glycolysis;GO:0043456 regulation of pentose-phosphate shunt;GO:0061620 glycolytic process through glucose-6-phosphate		Enzymes/ENZYME proteins/Isomerase	Nucleoplasm(Approved)			(M5937)HALLMARK GLYCOLYSIS	0.0	0.0	1.0	0.0	0.0	0.0	0.0	0.0	0.0	0.0	0.0	0.0	0.0	0.0	0.0	0.0	0.0	0.0	0.0	0.0
NOLC1	9221	symbol	H. sapiens	9221	H. sapiens	NOLC1	nucleolar and coiled-body phosphoprotein 1	GO:0033979 box H/ACA snoRNA metabolic process;GO:0014029 neural crest formation;GO:0042306 regulation of protein import into nucleus			Nucleoli(Enhanced)		(M295)SIG PIP3 SIGNALING IN CARDIAC MYOCTES	(M5928)HALLMARK MYC TARGETS V2; (M5922)HALLMARK UNFOLDED PROTEIN RESPONSE; (M5901)HALLMARK G2M CHECKPOINT	0.0	0.0	0.0	1.0	0.0	0.0	0.0	0.0	0.0	0.0	0.0	0.0	0.0	0.0	0.0	0.0	0.0	1.0	0.0	0.0
ZNF608	57507	symbol	H. sapiens	57507	H. sapiens	ZNF608	zinc finger protein 608	GO:0000122 negative regulation of transcription by RNA polymerase II;GO:0045892 negative regulation of transcription, DNA-templated;GO:1903507 negative regulation of nucleic acid-templated transcription			Cytosol;Nucleoplasm(Approved)				0.0	0.0	0.0	0.0	0.0	0.0	0.0	0.0	0.0	0.0	0.0	0.0	0.0	0.0	0.0	0.0	0.0	0.0	0.0	0.0
APC	324	symbol	H. sapiens	324	H. sapiens	APC	APC regulator of WNT signaling pathway	GO:1904781 positive regulation of protein localization to centrosome;GO:0007094 mitotic spindle assembly checkpoint;GO:0071174 mitotic spindle checkpoint					(M31)PID BETA CATENIN DEG PATHWAY; (M90)PID WNT CANONICAL PATHWAY; (M2701)ST MYOCYTE AD PATHWAY	(M5896)HALLMARK TGF BETA SIGNALING; (M5893)HALLMARK MITOTIC SPINDLE	0.0	1.0	0.0	0.0	0.0	1.0	0.0	1.0	0.0	0.0	0.0	0.0	0.0	1.0	0.0	0.0	0.0	1.0	1.0	1.0
CCDC137	339230	symbol	H. sapiens	339230	H. sapiens	CCDC137	coiled-coil domain containing 137				Nucleoli(Enhanced)				0.0	0.0	0.0	0.0	0.0	0.0	0.0	0.0	0.0	0.0	0.0	0.0	0.0	0.0	0.0	0.0	0.0	0.0	0.0	0.0
HERC5	51191	symbol	H. sapiens	51191	H. sapiens	HERC5	HECT and RLD domain containing E3 ubiquitin protein ligase 5	GO:0032020 ISG15-protein conjugation;GO:0032480 negative regulation of type I interferon production;GO:0050688 regulation of defense response to virus							0.0	0.0	1.0	0.0	0.0	0.0	1.0	0.0	0.0	0.0	0.0	0.0	0.0	0.0	0.0	0.0	0.0	0.0	0.0	0.0
ZNF84	7637	symbol	H. sapiens	7637	H. sapiens	ZNF84	zinc finger protein 84	GO:0006357 regulation of transcription by RNA polymerase II;GO:0006366 transcription by RNA polymerase II;GO:0006355 regulation of transcription, DNA-templated		Transcription factors/Zinc-coordinating DNA-binding domains	Nucleoplasm(Supported)				0.0	0.0	0.0	0.0	0.0	0.0	0.0	0.0	0.0	0.0	0.0	0.0	0.0	0.0	0.0	0.0	0.0	0.0	0.0	0.0
APPL2	55198	symbol	H. sapiens	55198	H. sapiens	APPL2	adaptor protein, phosphotyrosine interacting with PH domain and leucine zipper 2	GO:1905451 positive regulation of Fc-gamma receptor signaling pathway involved in phagocytosis;GO:1905303 positive regulation of macropinocytosis;GO:0034143 regulation of toll-like receptor 4 signaling pathway							0.0	0.0	1.0	0.0	0.0	0.0	0.0	0.0	0.0	0.0	0.0	1.0	0.0	0.0	0.0	0.0	1.0	1.0	0.0	1.0
SPECC1L	23384	symbol	H. sapiens	23384	H. sapiens	SPECC1L	sperm antigen with calponin homology and coiled-coil domains 1 like	GO:0030036 actin cytoskeleton organization;GO:0051301 cell division;GO:0030029 actin filament-based process			Actin filaments(Supported)				0.0	0.0	0.0	0.0	0.0	0.0	0.0	1.0	0.0	0.0	0.0	0.0	0.0	0.0	0.0	0.0	0.0	0.0	0.0	0.0
NTAN1	123803	symbol	H. sapiens	123803	H. sapiens	NTAN1	N-terminal asparagine amidase	GO:0007613 memory;GO:0008344 adult locomotory behavior;GO:0007611 learning or memory			Golgi apparatus;Nucleoplasm(Approved)				0.0	0.0	0.0	0.0	0.0	0.0	0.0	0.0	0.0	0.0	0.0	0.0	0.0	0.0	0.0	0.0	0.0	0.0	0.0	0.0
MICALL1	85377	symbol	H. sapiens	85377	H. sapiens	MICALL1	MICAL like 1	GO:0032458 slow endocytic recycling;GO:0097320 plasma membrane tubulation;GO:0036010 protein localization to endosome			Cell Junctions;Cytosol;Microtubule organizing center(Supported)				0.0	0.0	0.0	0.0	0.0	0.0	0.0	0.0	0.0	0.0	0.0	1.0	0.0	0.0	0.0	0.0	0.0	0.0	0.0	0.0
MAGED1	9500	symbol	H. sapiens	9500	H. sapiens	MAGED1	MAGE family member D1	GO:0090190 positive regulation of branching involved in ureteric bud morphogenesis;GO:0090189 regulation of branching involved in ureteric bud morphogenesis;GO:0001658 branching involved in ureteric bud morphogenesis			Cytosol(Approved)		(M187)PID TRKR PATHWAY; (M153)PID P75 NTR PATHWAY		0.0	0.0	0.0	0.0	0.0	0.0	0.0	0.0	1.0	0.0	0.0	0.0	0.0	0.0	0.0	0.0	0.0	0.0	0.0	0.0
RANBP9	10048	symbol	H. sapiens	10048	H. sapiens	RANBP9	RAN binding protein 9	GO:0070373 negative regulation of ERK1 and ERK2 cascade;GO:0007020 microtubule nucleation;GO:0007411 axon guidance			Cytosol;Nucleoplasm(Supported)		(M58)PID AR PATHWAY; (M48)PID MET PATHWAY	(M5893)HALLMARK MITOTIC SPINDLE	0.0	0.0	0.0	0.0	0.0	1.0	0.0	1.0	0.0	0.0	1.0	0.0	0.0	0.0	0.0	0.0	0.0	0.0	0.0	0.0
MGRN1	23295	symbol	H. sapiens	23295	H. sapiens	MGRN1	mahogunin ring finger 1	GO:0043951 negative regulation of cAMP-mediated signaling;GO:0045879 negative regulation of smoothened signaling pathway;GO:0043949 regulation of cAMP-mediated signaling		Enzymes/ENZYME proteins/Transferases					0.0	0.0	0.0	0.0	0.0	0.0	0.0	0.0	0.0	0.0	0.0	0.0	0.0	0.0	0.0	0.0	0.0	0.0	0.0	0.0
EGR1	1958	symbol	H. sapiens	1958	H. sapiens	EGR1	early growth response 1	GO:0072303 positive regulation of glomerular metanephric mesangial cell proliferation;GO:0072301 regulation of metanephric glomerular mesangial cell proliferation;GO:0072126 positive regulation of glomerular mesangial cell proliferation		Transcription factors/Zinc-coordinating DNA-binding domains	Nucleoplasm(Enhanced)		(M11)PID PRL SIGNALING EVENTS PATHWAY; (M270)PID MAPK TRK PATHWAY; (M271)PID PI3K PLC TRK PATHWAY	(M5890)HALLMARK TNFA SIGNALING VIA NFKB	1.0	0.0	1.0	0.0	0.0	0.0	1.0	0.0	0.0	0.0	0.0	1.0	1.0	0.0	0.0	1.0	0.0	0.0	0.0	0.0
KIF4A	24137	symbol	H. sapiens	24137	H. sapiens	KIF4A	kinesin family member 4A	GO:0051256 mitotic spindle midzone assembly;GO:0008089 anterograde axonal transport;GO:0051255 spindle midzone assembly			Cytokinetic bridge;Nucleoplasm(Enhanced)			(M5893)HALLMARK MITOTIC SPINDLE; (M5901)HALLMARK G2M CHECKPOINT; (M5925)HALLMARK E2F TARGETS	0.0	0.0	0.0	0.0	0.0	0.0	0.0	0.0	0.0	0.0	1.0	0.0	0.0	0.0	0.0	0.0	0.0	0.0	0.0	0.0
PIGK	10026	symbol	H. sapiens	10026	H. sapiens	PIGK	phosphatidylinositol glycan anchor biosynthesis class K	GO:0016255 attachment of GPI anchor to protein;GO:0006506 GPI anchor biosynthetic process;GO:0006505 GPI anchor metabolic process		Enzymes/Peptidases/Cysteine-type peptidases					0.0	0.0	1.0	0.0	0.0	0.0	0.0	0.0	0.0	0.0	0.0	0.0	0.0	0.0	0.0	0.0	0.0	0.0	0.0	0.0
PML	5371	symbol	H. sapiens	5371	H. sapiens	PML	promyelocytic leukemia	GO:1902187 negative regulation of viral release from host cell;GO:0006977 DNA damage response, signal transduction by p53 class mediator resulting in cell cycle arrest;GO:0050713 negative regulation of interleukin-1 beta secretion			Nuclear bodies(Enhanced)		(M139)PID MYC PATHWAY; (M256)PID TAP63 PATHWAY; (M286)PID TGFBR PATHWAY	(M5919)HALLMARK HEDGEHOG SIGNALING; (M5901)HALLMARK G2M CHECKPOINT; (M5913)HALLMARK INTERFERON GAMMA RESPONSE	1.0	0.0	1.0	0.0	0.0	0.0	1.0	1.0	1.0	0.0	0.0	1.0	0.0	0.0	0.0	1.0	0.0	1.0	0.0	1.0
SLX4	84464	symbol	H. sapiens	84464	H. sapiens	SLX4	SLX4 structure-specific endonuclease subunit	GO:1904431 positive regulation of t-circle formation;GO:0072429 response to intra-S DNA damage checkpoint signaling;GO:1904429 regulation of t-circle formation			Cell Junctions;Cytosol;Nucleoplasm(Supported)				0.0	0.0	0.0	0.0	0.0	0.0	0.0	1.0	0.0	0.0	0.0	0.0	0.0	0.0	0.0	0.0	0.0	0.0	0.0	0.0
PHF6	84295	symbol	H. sapiens	84295	H. sapiens	PHF6	PHD finger protein 6	GO:0001835 blastocyst hatching;GO:0035188 hatching;GO:0001824 blastocyst development			Nucleoli;Nucleus(Enhanced)				0.0	0.0	0.0	1.0	0.0	0.0	0.0	0.0	0.0	0.0	0.0	0.0	0.0	0.0	0.0	0.0	0.0	0.0	0.0	0.0
VPS13C	54832	symbol	H. sapiens	54832	H. sapiens	VPS13C	vacuolar protein sorting 13 homolog C	GO:1905090 negative regulation of parkin-mediated stimulation of mitophagy in response to mitochondrial depolarization;GO:1905089 regulation of parkin-mediated stimulation of mitophagy in response to mitochondrial depolarization;GO:0061734 parkin-mediated stimulation of mitophagy in response to mitochondrial depolarization			Microtubules(Approved)				0.0	0.0	0.0	0.0	0.0	0.0	0.0	1.0	0.0	0.0	0.0	0.0	0.0	0.0	0.0	0.0	0.0	0.0	1.0	0.0
RABGGTA	5875	symbol	H. sapiens	5875	H. sapiens	RABGGTA	Rab geranylgeranyltransferase subunit alpha	GO:0018344 protein geranylgeranylation;GO:0018342 protein prenylation;GO:0097354 prenylation		Enzymes/ENZYME proteins/Transferases	Nucleoplasm(Enhanced)	N-Formylmethionine (Zinc ion binding);FARNESYL DIPHOSPHATE (Zinc ion binding);GERANYLGERANYL DIPHOSPHATE (Zinc ion binding)	(M11)PID PRL SIGNALING EVENTS PATHWAY		0.0	0.0	0.0	0.0	0.0	0.0	0.0	0.0	0.0	0.0	0.0	0.0	0.0	0.0	0.0	0.0	0.0	0.0	0.0	0.0
TNS3	64759	symbol	H. sapiens	64759	H. sapiens	TNS3	tensin 3	GO:0048286 lung alveolus development;GO:0030324 lung development;GO:0030323 respiratory tube development			Focal adhesion sites(Enhanced)				0.0	0.0	0.0	0.0	0.0	1.0	0.0	0.0	0.0	0.0	0.0	0.0	0.0	0.0	0.0	0.0	0.0	0.0	0.0	0.0
HLA-J	3137	symbol	H. sapiens	3137	H. sapiens	HLA-J	major histocompatibility complex, class I, J (pseudogene)								0.0	0.0	0.0	0.0	0.0	0.0	0.0	0.0	0.0	0.0	0.0	0.0	0.0	0.0	0.0	0.0	0.0	0.0	0.0	0.0
ZNF37A	7587	symbol	H. sapiens	7587	H. sapiens	ZNF37A	zinc finger protein 37A	GO:0006357 regulation of transcription by RNA polymerase II;GO:0006366 transcription by RNA polymerase II;GO:0006355 regulation of transcription, DNA-templated		Transcription factors/Zinc-coordinating DNA-binding domains	Vesicles(Approved)				0.0	0.0	0.0	0.0	0.0	0.0	0.0	0.0	0.0	0.0	0.0	0.0	0.0	0.0	0.0	0.0	0.0	0.0	0.0	0.0
JUP	3728	symbol	H. sapiens	3728	H. sapiens	JUP	junction plakoglobin	GO:0086073 bundle of His cell-Purkinje myocyte adhesion involved in cell communication;GO:0098911 regulation of ventricular cardiac muscle cell action potential;GO:0086069 bundle of His cell to Purkinje myocyte communication			Cell Junctions;Plasma membrane;Vesicles(Enhanced)		(M184)PID ECADHERIN KERATINOCYTE PATHWAY; (M266)PID NCADHERIN PATHWAY; (M156)PID ECADHERIN NASCENT AJ PATHWAY	(M5934)HALLMARK XENOBIOTIC METABOLISM; (M5915)HALLMARK APICAL JUNCTION; (M5953)HALLMARK KRAS SIGNALING UP	1.0	1.0	0.0	0.0	0.0	1.0	0.0	1.0	0.0	1.0	0.0	0.0	1.0	0.0	1.0	1.0	0.0	1.0	0.0	1.0
SENP5	205564	symbol	H. sapiens	205564	H. sapiens	SENP5	SUMO specific peptidase 5	GO:0016926 protein desumoylation;GO:0016925 protein sumoylation;GO:0070646 protein modification by small protein removal		Enzymes/{ENZYME proteins/Hydrolases,Peptidases/Cysteine-type peptidases}					0.0	0.0	1.0	0.0	0.0	0.0	0.0	0.0	0.0	0.0	0.0	0.0	0.0	0.0	0.0	0.0	0.0	0.0	0.0	0.0
TFPI2	7980	symbol	H. sapiens	7980	H. sapiens	TFPI2	tissue factor pathway inhibitor 2	GO:0071498 cellular response to fluid shear stress;GO:0034405 response to fluid shear stress;GO:0010951 negative regulation of endopeptidase activity						(M5946)HALLMARK COAGULATION; (M5921)HALLMARK COMPLEMENT; (M5930)HALLMARK EPITHELIAL MESENCHYMAL TRANSITION	0.0	0.0	0.0	0.0	0.0	0.0	0.0	0.0	0.0	0.0	0.0	0.0	0.0	0.0	1.0	0.0	0.0	0.0	0.0	0.0
CMAS	55907	symbol	H. sapiens	55907	H. sapiens	CMAS	cytidine monophosphate N-acetylneuraminic acid synthetase	GO:0006054 N-acetylneuraminate metabolic process;GO:0006040 amino sugar metabolic process;GO:0016999 antibiotic metabolic process		Enzymes/ENZYME proteins/Transferases	Nucleoli(Supported)Cytosol(Uncertain)	Cytidine-5'-Monophosphate-5-N-Acetylneuraminic Acid (N-acylneuraminate cytidylyltransferase activity)			0.0	0.0	0.0	0.0	0.0	0.0	0.0	0.0	0.0	0.0	0.0	0.0	0.0	0.0	0.0	0.0	0.0	0.0	0.0	0.0
HNRNPA2B1	3181	symbol	H. sapiens	3181	H. sapiens	HNRNPA2B1	heterogeneous nuclear ribonucleoprotein A2/B1	GO:1905663 positive regulation of telomerase RNA reverse transcriptase activity;GO:1905661 regulation of telomerase RNA reverse transcriptase activity;GO:1990428 miRNA transport			Nucleoplasm(Enhanced)			(M5926)HALLMARK MYC TARGETS V1	0.0	0.0	1.0	0.0	1.0	0.0	0.0	1.0	0.0	0.0	0.0	0.0	0.0	0.0	0.0	0.0	0.0	1.0	0.0	0.0
DNM2	1785	symbol	H. sapiens	1785	H. sapiens	DNM2	dynamin 2	GO:1903408 positive regulation of sodium:potassium-exchanging ATPase activity;GO:1903406 regulation of sodium:potassium-exchanging ATPase activity;GO:1903526 negative regulation of membrane tubulation		Enzymes/ENZYME proteins/Hydrolases	Cytosol;Golgi apparatus(Approved)		(M165)PID SYNDECAN 4 PATHWAY; (M238)PID THROMBIN PAR1 PATHWAY; (M142)PID AJDISS 2PATHWAY		1.0	0.0	1.0	0.0	0.0	1.0	0.0	1.0	0.0	1.0	1.0	1.0	1.0	0.0	0.0	1.0	0.0	0.0	0.0	0.0
NDUFA9	4704	symbol	H. sapiens	4704	H. sapiens	NDUFA9	NADH:ubiquinone oxidoreductase subunit A9	GO:1901006 ubiquinone-6 biosynthetic process;GO:0006120 mitochondrial electron transport, NADH to ubiquinone;GO:1901004 ubiquinone-6 metabolic process			Mitochondria(Supported)Nucleoplasm(Approved)	NADH (Protein complex binding)		(M5936)HALLMARK OXIDATIVE PHOSPHORYLATION	0.0	0.0	1.0	0.0	0.0	0.0	0.0	0.0	0.0	0.0	0.0	0.0	0.0	0.0	0.0	0.0	0.0	0.0	0.0	0.0
TMEM183B	653659	symbol	H. sapiens	653659	H. sapiens	TMEM183B	transmembrane protein 183B								0.0	0.0	0.0	0.0	0.0	0.0	0.0	0.0	0.0	0.0	0.0	0.0	0.0	0.0	0.0	0.0	0.0	0.0	0.0	0.0
MICAL2	9645	symbol	H. sapiens	9645	H. sapiens	MICAL2	microtubule associated monooxygenase, calponin and LIM domain containing 2	GO:0010735 positive regulation of transcription via serum response element binding;GO:0019417 sulfur oxidation;GO:0001947 heart looping		Enzymes/ENZYME proteins/Oxidoreductases	Golgi apparatus(Approved)				0.0	0.0	0.0	0.0	0.0	0.0	0.0	1.0	1.0	0.0	0.0	0.0	0.0	0.0	0.0	0.0	0.0	0.0	0.0	0.0
CELSR1	9620	symbol	H. sapiens	9620	H. sapiens	CELSR1	cadherin EGF LAG seven-pass G-type receptor 1	GO:0090179 planar cell polarity pathway involved in neural tube closure;GO:0090178 regulation of establishment of planar polarity involved in neural tube closure;GO:0060488 orthogonal dichotomous subdivision of terminal units involved in lung branching morphogenesis		G-protein coupled receptors/{Family 2 (B) receptors,GPCRs excl olfactory receptors};Transporters	Plasma membrane(Supported)			(M5919)HALLMARK HEDGEHOG SIGNALING; (M5906)HALLMARK ESTROGEN RESPONSE EARLY	0.0	0.0	0.0	1.0	0.0	0.0	0.0	1.0	1.0	0.0	0.0	0.0	0.0	0.0	1.0	0.0	0.0	0.0	0.0	0.0
PKD1	5310	symbol	H. sapiens	5310	H. sapiens	PKD1	polycystin 1, transient receptor potential channel interacting	GO:0072287 metanephric distal tubule morphogenesis;GO:0072218 metanephric ascending thin limb development;GO:0072237 metanephric proximal tubule development		Transporters/Transporter channels and pores				(M5915)HALLMARK APICAL JUNCTION	1.0	0.0	1.0	1.0	0.0	0.0	0.0	1.0	1.0	1.0	0.0	0.0	1.0	0.0	0.0	1.0	0.0	1.0	0.0	0.0
NCAPD3	23310	symbol	H. sapiens	23310	H. sapiens	NCAPD3	non-SMC condensin II complex subunit D3	GO:0010032 meiotic chromosome condensation;GO:0007076 mitotic chromosome condensation;GO:0030261 chromosome condensation			Nucleoplasm(Supported)				0.0	0.0	0.0	0.0	0.0	0.0	0.0	0.0	0.0	0.0	0.0	0.0	0.0	0.0	0.0	0.0	0.0	0.0	0.0	0.0
VPS33B	26276	symbol	H. sapiens	26276	H. sapiens	VPS33B	VPS33B late endosome and lysosome associated	GO:0070889 platelet alpha granule organization;GO:0017185 peptidyl-lysine hydroxylation;GO:0032400 melanosome localization							0.0	0.0	0.0	0.0	0.0	0.0	0.0	0.0	0.0	0.0	0.0	0.0	0.0	0.0	0.0	0.0	0.0	0.0	1.0	0.0
SPDL1	54908	symbol	H. sapiens	54908	H. sapiens	SPDL1	spindle apparatus coiled-coil protein 1	GO:0007094 mitotic spindle assembly checkpoint;GO:0071174 mitotic spindle checkpoint;GO:0045841 negative regulation of mitotic metaphase/anaphase transition			Cytosol(Approved)				0.0	0.0	0.0	0.0	0.0	0.0	0.0	0.0	0.0	0.0	0.0	0.0	0.0	0.0	0.0	0.0	0.0	0.0	0.0	0.0
PALM2AKAP2	445815	symbol	H. sapiens	445815	H. sapiens	PALM2AKAP2	PALM2 and AKAP2 fusion	GO:0008360 regulation of cell shape;GO:0022604 regulation of cell morphogenesis;GO:0000902 cell morphogenesis			Plasma membrane(Approved)				0.0	0.0	0.0	0.0	0.0	0.0	0.0	0.0	0.0	0.0	0.0	0.0	0.0	0.0	0.0	0.0	0.0	0.0	0.0	0.0
BAK1	578	symbol	H. sapiens	578	H. sapiens	BAK1	BCL2 antagonist/killer 1	GO:0002352 B cell negative selection;GO:1901030 positive regulation of mitochondrial outer membrane permeabilization involved in apoptotic signaling pathway;GO:0008635 activation of cysteine-type endopeptidase activity involved in apoptotic process by cytochrome c		Transporters/Transporter channels and pores			(M13096)SA PROGRAMMED CELL DEATH; (M8873)ST FAS SIGNALING PATHWAY; (M19)PID P73PATHWAY	(M5897)HALLMARK IL6 JAK STAT3 SIGNALING; (M5941)HALLMARK UV RESPONSE UP; (M5939)HALLMARK P53 PATHWAY	1.0	0.0	0.0	1.0	0.0	0.0	0.0	1.0	0.0	0.0	0.0	0.0	1.0	0.0	0.0	0.0	1.0	0.0	0.0	0.0
FASN	2194	symbol	H. sapiens	2194	H. sapiens	FASN	fatty acid synthase	GO:0008611 ether lipid biosynthetic process;GO:0090557 establishment of endothelial intestinal barrier;GO:0046949 fatty-acyl-CoA biosynthetic process		Enzymes/ENZYME proteins/{Hydrolases,Lyases,Oxidoreductases,Transferases}	Cytosol;Plasma membrane(Enhanced)	Cerulenin (Poly(a) rna binding);Orlistat (Poly(a) rna binding)	(M236)PID DELTA NP63 PATHWAY; (M19)PID P73PATHWAY	(M5892)HALLMARK CHOLESTEROL HOMEOSTASIS; (M5935)HALLMARK FATTY ACID METABOLISM; (M5906)HALLMARK ESTROGEN RESPONSE EARLY	0.0	1.0	1.0	0.0	0.0	0.0	0.0	0.0	0.0	0.0	0.0	0.0	0.0	0.0	0.0	0.0	0.0	0.0	0.0	0.0
BRK1	55845	symbol	H. sapiens	55845	H. sapiens	BRK1	BRICK1 subunit of SCAR/WAVE actin nucleating complex	GO:2000601 positive regulation of Arp2/3 complex-mediated actin nucleation;GO:0051127 positive regulation of actin nucleation;GO:0034315 regulation of Arp2/3 complex-mediated actin nucleation			Cell Junctions;Nuclear speckles(Approved)		(M278)PID RAC1 PATHWAY; (M164)PID ERBB1 DOWNSTREAM PATHWAY; (M186)PID PDGFRB PATHWAY		0.0	0.0	0.0	1.0	0.0	1.0	0.0	1.0	0.0	0.0	0.0	0.0	0.0	1.0	0.0	0.0	0.0	0.0	0.0	0.0
C22orf46	79640	symbol	H. sapiens	79640	H. sapiens	C22orf46	CTA-216E10.6				Nucleoli;Nucleus(Approved)				0.0	0.0	0.0	0.0	0.0	0.0	0.0	0.0	0.0	0.0	0.0	0.0	0.0	0.0	0.0	0.0	0.0	0.0	0.0	0.0
USB1	79650	symbol	H. sapiens	79650	H. sapiens	USB1	U6 snRNA biogenesis phosphodiesterase 1	GO:0034477 U6 snRNA 3'-end processing;GO:0034472 snRNA 3'-end processing;GO:0090503 RNA phosphodiester bond hydrolysis, exonucleolytic			Nucleus(Supported)				0.0	0.0	0.0	0.0	1.0	0.0	0.0	0.0	0.0	0.0	0.0	0.0	0.0	0.0	0.0	0.0	0.0	0.0	0.0	0.0
SPPL2A	84888	symbol	H. sapiens	84888	H. sapiens	SPPL2A	signal peptide peptidase like 2A	GO:0010803 regulation of tumor necrosis factor-mediated signaling pathway;GO:0031293 membrane protein intracellular domain proteolysis;GO:0033209 tumor necrosis factor-mediated signaling pathway		Enzymes/Peptidases/Aspartic-type peptidases;Transporters/Transporter channels and pores	Vesicles(Supported)			(M5913)HALLMARK INTERFERON GAMMA RESPONSE	0.0	0.0	0.0	0.0	0.0	0.0	0.0	0.0	0.0	0.0	0.0	0.0	0.0	0.0	0.0	0.0	0.0	0.0	0.0	0.0
C1GALT1C1	29071	symbol	H. sapiens	29071	H. sapiens	C1GALT1C1	C1GALT1 specific chaperone 1	GO:0016267 O-glycan processing, core 1;GO:0016266 O-glycan processing;GO:0036344 platelet morphogenesis			Cytosol(Approved)				0.0	0.0	0.0	0.0	0.0	0.0	0.0	0.0	0.0	0.0	1.0	0.0	0.0	0.0	1.0	0.0	0.0	0.0	0.0	0.0
GCH1	2643	symbol	H. sapiens	2643	H. sapiens	GCH1	GTP cyclohydrolase 1	GO:2000121 regulation of removal of superoxide radicals;GO:0035998 7,8-dihydroneopterin 3'-triphosphate biosynthetic process;GO:0042416 dopamine biosynthetic process		Enzymes/ENZYME proteins/Hydrolases	Cytosol;Nuclear membrane;Nucleoplasm(Supported)	Isopropyl Alcohol (Zinc ion binding);Guanine (Zinc ion binding)		(M5941)HALLMARK UV RESPONSE UP; (M5902)HALLMARK APOPTOSIS; (M5934)HALLMARK XENOBIOTIC METABOLISM	0.0	0.0	1.0	0.0	0.0	0.0	0.0	0.0	0.0	0.0	0.0	0.0	0.0	0.0	0.0	0.0	0.0	0.0	0.0	0.0
TGFB1I1	7041	symbol	H. sapiens	7041	H. sapiens	TGFB1I1	transforming growth factor beta 1 induced transcript 1	GO:0030579 ubiquitin-dependent SMAD protein catabolic process;GO:0030511 positive regulation of transforming growth factor beta receptor signaling pathway;GO:0030521 androgen receptor signaling pathway			Focal adhesion sites(Supported)Cytosol(Approved)		(M58)PID AR PATHWAY		0.0	1.0	1.0	0.0	0.0	0.0	0.0	0.0	1.0	0.0	0.0	1.0	0.0	0.0	0.0	0.0	0.0	0.0	0.0	0.0
POLR2B	5431	symbol	H. sapiens	5431	H. sapiens	POLR2B	RNA polymerase II subunit B	GO:0050434 positive regulation of viral transcription;GO:0046782 regulation of viral transcription;GO:0006370 7-methylguanosine mRNA capping		Enzymes/ENZYME proteins/Transferases;RNA polymerase related proteins	Nucleoplasm(Supported)				0.0	0.0	1.0	0.0	1.0	1.0	1.0	0.0	0.0	0.0	0.0	1.0	0.0	0.0	0.0	0.0	0.0	0.0	0.0	0.0
ASPM	259266	symbol	H. sapiens	259266	H. sapiens	ASPM	abnormal spindle microtubule assembly	GO:0045769 negative regulation of asymmetric cell division;GO:0021873 forebrain neuroblast division;GO:0051661 maintenance of centrosome location			Cytosol;Plasma membrane(Approved)				0.0	0.0	0.0	1.0	0.0	0.0	0.0	0.0	0.0	0.0	0.0	0.0	0.0	0.0	0.0	0.0	0.0	0.0	0.0	0.0
ITPRIPL2	162073	symbol	H. sapiens	162073	H. sapiens	ITPRIPL2	ITPRIP like 2				Centrosome(Approved)				0.0	0.0	0.0	0.0	0.0	0.0	0.0	0.0	0.0	0.0	0.0	0.0	0.0	0.0	0.0	0.0	0.0	0.0	0.0	0.0
SYNPO	11346	symbol	H. sapiens	11346	H. sapiens	SYNPO	synaptopodin	GO:0099588 positive regulation of postsynaptic cytosolic calcium concentration;GO:0098886 modification of dendritic spine;GO:0099566 regulation of postsynaptic cytosolic calcium ion concentration			Actin filaments;Cytosol;Nucleoplasm(Approved)			(M5956)HALLMARK KRAS SIGNALING DN; (M5893)HALLMARK MITOTIC SPINDLE	0.0	0.0	0.0	0.0	0.0	0.0	0.0	1.0	0.0	0.0	0.0	0.0	0.0	1.0	0.0	0.0	0.0	0.0	0.0	0.0
SAP130	79595	symbol	H. sapiens	79595	H. sapiens	SAP130	Sin3A associated protein 130	GO:0000122 negative regulation of transcription by RNA polymerase II;GO:0045892 negative regulation of transcription, DNA-templated;GO:1903507 negative regulation of nucleic acid-templated transcription			Nuclear speckles(Supported)				0.0	0.0	0.0	0.0	0.0	0.0	0.0	0.0	0.0	0.0	0.0	0.0	0.0	0.0	0.0	0.0	0.0	0.0	0.0	0.0
PARP11	57097	symbol	H. sapiens	57097	H. sapiens	PARP11	poly(ADP-ribose) polymerase family member 11	GO:0070213 protein auto-ADP-ribosylation;GO:0006471 protein ADP-ribosylation;GO:0006998 nuclear envelope organization		Enzymes/ENZYME proteins/Transferases					0.0	0.0	1.0	0.0	0.0	0.0	0.0	0.0	0.0	0.0	0.0	0.0	0.0	0.0	0.0	0.0	0.0	0.0	0.0	0.0
CDK11A	728642	symbol	H. sapiens	728642	H. sapiens	CDK11A	cyclin dependent kinase 11A	GO:0050684 regulation of mRNA processing;GO:1903311 regulation of mRNA metabolic process;GO:0001558 regulation of cell growth	CMGC Ser/Thr protein kinase family	Enzymes/{ENZYME proteins/Transferases,Kinases/CMGC Ser/Thr protein kinases}	Cytosol;Nuclear speckles(Supported)				0.0	0.0	0.0	0.0	1.0	0.0	0.0	0.0	0.0	0.0	0.0	0.0	0.0	0.0	0.0	0.0	0.0	0.0	0.0	0.0
TNFRSF10B	8795	symbol	H. sapiens	8795	H. sapiens	TNFRSF10B	TNF receptor superfamily member 10b	GO:0036462 TRAIL-activated apoptotic signaling pathway;GO:0007250 activation of NF-kappaB-inducing kinase activity;GO:1902042 negative regulation of extrinsic apoptotic signaling pathway via death domain receptors		CD markers		HGS-TR2J (Tumor necrosis factor-activated receptor activity)	(M79)PID TRAIL PATHWAY; (M145)PID P53 DOWNSTREAM PATHWAY		0.0	0.0	0.0	0.0	0.0	0.0	0.0	0.0	0.0	0.0	0.0	0.0	1.0	0.0	0.0	0.0	1.0	0.0	0.0	0.0
AQR	9716	symbol	H. sapiens	9716	H. sapiens	AQR	aquarius intron-binding spliceosomal factor	GO:0006283 transcription-coupled nucleotide-excision repair;GO:0006289 nucleotide-excision repair;GO:0000398 mRNA splicing, via spliceosome			Nucleoplasm(Enhanced)				0.0	0.0	0.0	0.0	1.0	0.0	0.0	0.0	0.0	0.0	0.0	0.0	0.0	0.0	0.0	0.0	0.0	0.0	0.0	0.0
PLK4	10733	symbol	H. sapiens	10733	H. sapiens	PLK4	polo like kinase 4	GO:0046601 positive regulation of centriole replication;GO:0010825 positive regulation of centrosome duplication;GO:0098535 de novo centriole assembly involved in multi-ciliated epithelial cell differentiation	Other	Enzymes/{ENZYME proteins/Transferases,Kinases}	Centrosome(Supported)Cytosol(Approved)			(M5928)HALLMARK MYC TARGETS V2; (M5901)HALLMARK G2M CHECKPOINT; (M5925)HALLMARK E2F TARGETS	0.0	1.0	0.0	1.0	0.0	0.0	0.0	1.0	1.0	0.0	0.0	0.0	0.0	0.0	0.0	0.0	0.0	0.0	0.0	0.0
METTL6	131965	symbol	H. sapiens	131965	H. sapiens	METTL6	methyltransferase like 6	GO:0002946 tRNA C5-cytosine methylation;GO:0030488 tRNA methylation;GO:0006400 tRNA modification			Vesicles(Approved)				0.0	0.0	0.0	0.0	0.0	0.0	0.0	0.0	0.0	0.0	0.0	0.0	0.0	0.0	0.0	0.0	0.0	0.0	0.0	0.0
NUDT14	256281	symbol	H. sapiens	256281	H. sapiens	NUDT14	nudix hydrolase 14	GO:0018279 protein N-linked glycosylation via asparagine;GO:0018196 peptidyl-asparagine modification;GO:0006487 protein N-linked glycosylation		Enzymes/ENZYME proteins/Hydrolases	Microtubules;Nucleoli(Approved)				0.0	0.0	0.0	0.0	0.0	0.0	0.0	0.0	0.0	0.0	0.0	0.0	0.0	0.0	0.0	0.0	0.0	0.0	0.0	0.0
XAF1	54739	symbol	H. sapiens	54739	H. sapiens	XAF1	XIAP associated factor 1	GO:0060337 type I interferon signaling pathway;GO:0071357 cellular response to type I interferon;GO:0035456 response to interferon-beta			Mitochondria(Supported)Nucleus;Rods & Rings(Approved)			(M5913)HALLMARK INTERFERON GAMMA RESPONSE	0.0	0.0	1.0	0.0	0.0	0.0	1.0	0.0	0.0	0.0	0.0	0.0	0.0	0.0	0.0	0.0	0.0	0.0	0.0	0.0
SLC6A6	6533	symbol	H. sapiens	6533	H. sapiens	SLC6A6	solute carrier family 6 member 6	GO:0015734 taurine transport;GO:0042908 xenobiotic transport;GO:0003333 amino acid transmembrane transport		Transporters/Electrochemical Potential-driven transporters	Cell Junctions;Cytosol(Approved)			(M5934)HALLMARK XENOBIOTIC METABOLISM; (M5924)HALLMARK MTORC1 SIGNALING; (M5891)HALLMARK HYPOXIA	0.0	0.0	0.0	0.0	0.0	0.0	0.0	0.0	0.0	0.0	0.0	0.0	0.0	0.0	0.0	0.0	0.0	0.0	0.0	0.0
RFX3	5991	symbol	H. sapiens	5991	H. sapiens	RFX3	regulatory factor X3	GO:2000078 positive regulation of type B pancreatic cell development;GO:0072560 type B pancreatic cell maturation;GO:2000074 regulation of type B pancreatic cell development		Transcription factors/Helix-turn-helix domains	Nucleoplasm;Vesicles(Approved)				0.0	1.0	0.0	0.0	0.0	0.0	0.0	0.0	0.0	0.0	0.0	0.0	0.0	0.0	0.0	0.0	0.0	0.0	0.0	0.0
SCARA3	51435	symbol	H. sapiens	51435	H. sapiens	SCARA3	scavenger receptor class A member 3	GO:0003429 growth plate cartilage chondrocyte morphogenesis;GO:0003414 chondrocyte morphogenesis involved in endochondral bone morphogenesis;GO:0034138 toll-like receptor 3 signaling pathway			Endoplasmic reticulum(Supported)				0.0	0.0	0.0	0.0	0.0	0.0	0.0	0.0	1.0	0.0	1.0	0.0	0.0	0.0	0.0	0.0	0.0	0.0	0.0	0.0
WASF2	10163	symbol	H. sapiens	10163	H. sapiens	WASF2	WASP family member 2	GO:0051497 negative regulation of stress fiber assembly;GO:0032232 negative regulation of actin filament bundle assembly;GO:0038096 Fc-gamma receptor signaling pathway involved in phagocytosis			Cytosol;Plasma membrane(Approved)		(M156)PID ECADHERIN NASCENT AJ PATHWAY; (M278)PID RAC1 PATHWAY; (M164)PID ERBB1 DOWNSTREAM PATHWAY	(M5893)HALLMARK MITOTIC SPINDLE	1.0	0.0	0.0	0.0	0.0	1.0	0.0	1.0	0.0	0.0	1.0	0.0	0.0	1.0	0.0	0.0	0.0	0.0	0.0	1.0
SDHD	6392	symbol	H. sapiens	6392	H. sapiens	SDHD	succinate dehydrogenase complex subunit D	GO:0006121 mitochondrial electron transport, succinate to ubiquinone;GO:0042775 mitochondrial ATP synthesis coupled electron transport;GO:0042773 ATP synthesis coupled electron transport		Citric acid cycle related proteins		Succinic acid (Ubiquinone binding);Hexachlorophene (Ubiquinone binding);2-Hexyloxy-6-Hydroxymethyl-Tetrahydro-Pyran-3,4,5-Triol (Ubiquinone binding);UBIQUINONE-1 (Ubiquinone binding)		(M5935)HALLMARK FATTY ACID METABOLISM; (M5936)HALLMARK OXIDATIVE PHOSPHORYLATION	0.0	0.0	0.0	0.0	0.0	0.0	0.0	0.0	0.0	0.0	0.0	0.0	0.0	0.0	0.0	0.0	0.0	0.0	0.0	0.0
ZCCHC3	85364	symbol	H. sapiens	85364	H. sapiens	ZCCHC3	zinc finger CCHC-type containing 3	GO:1900246 positive regulation of RIG-I signaling pathway;GO:0039535 regulation of RIG-I signaling pathway;GO:0039529 RIG-I signaling pathway			Vesicles(Approved)				0.0	0.0	0.0	0.0	0.0	0.0	1.0	0.0	0.0	0.0	0.0	0.0	0.0	0.0	0.0	0.0	0.0	0.0	0.0	0.0
ZSWIM9	374920	symbol	H. sapiens	374920	H. sapiens	ZSWIM9	zinc finger SWIM-type containing 9				Nucleus(Approved)				0.0	0.0	0.0	0.0	0.0	0.0	0.0	0.0	0.0	0.0	0.0	0.0	0.0	0.0	0.0	0.0	0.0	0.0	0.0	0.0
AMOTL1	154810	symbol	H. sapiens	154810	H. sapiens	AMOTL1	angiomotin like 1	GO:0043536 positive regulation of blood vessel endothelial cell migration;GO:0003365 establishment of cell polarity involved in ameboidal cell migration;GO:0010595 positive regulation of endothelial cell migration			Cell Junctions;Cytosol(Supported)				1.0	0.0	0.0	0.0	0.0	0.0	0.0	1.0	0.0	0.0	0.0	0.0	0.0	1.0	0.0	0.0	0.0	0.0	0.0	1.0
ECE1	1889	symbol	H. sapiens	1889	H. sapiens	ECE1	endothelin converting enzyme 1	GO:0034959 endothelin maturation;GO:0010814 substance P catabolic process;GO:0003100 regulation of systemic arterial blood pressure by endothelin		Enzymes/{ENZYME proteins/Hydrolases,Peptidases/Metallopeptidases}		5-(2-hydroxyethyl)nonane-1,9-diol (Protein homodimerization activity)			0.0	0.0	0.0	1.0	0.0	0.0	0.0	0.0	1.0	0.0	0.0	0.0	0.0	0.0	0.0	0.0	0.0	0.0	0.0	0.0
TRAK1	22906	symbol	H. sapiens	22906	H. sapiens	TRAK1	trafficking kinesin protein 1	GO:0098957 anterograde axonal transport of mitochondrion;GO:0019896 axonal transport of mitochondrion;GO:0047497 mitochondrion transport along microtubule			Endoplasmic reticulum;Nucleoplasm(Approved)				0.0	0.0	0.0	0.0	0.0	0.0	0.0	0.0	0.0	0.0	1.0	0.0	0.0	0.0	0.0	0.0	0.0	0.0	0.0	0.0
C21orf91	54149	symbol	H. sapiens	54149	H. sapiens	C21orf91	chromosome 21 open reading frame 91	GO:0060999 positive regulation of dendritic spine development;GO:0060998 regulation of dendritic spine development;GO:0021895 cerebral cortex neuron differentiation			Cytokinetic bridge;Microtubules(Approved)				0.0	0.0	0.0	0.0	0.0	0.0	0.0	0.0	0.0	0.0	0.0	0.0	0.0	0.0	0.0	0.0	0.0	0.0	0.0	0.0
MED12	9968	symbol	H. sapiens	9968	H. sapiens	MED12	mediator complex subunit 12	GO:0048702 embryonic neurocranium morphogenesis;GO:0090245 axis elongation involved in somitogenesis;GO:0001843 neural tube closure			Nucleoplasm(Approved)		(M223)PID BETA CATENIN NUC PATHWAY		0.0	0.0	0.0	1.0	0.0	0.0	0.0	0.0	1.0	0.0	0.0	0.0	0.0	0.0	0.0	0.0	0.0	0.0	0.0	0.0
DHTKD1	55526	symbol	H. sapiens	55526	H. sapiens	DHTKD1	dehydrogenase E1 and transketolase domain containing 1	GO:0006096 glycolytic process;GO:0006757 ATP generation from ADP;GO:0006099 tricarboxylic acid cycle		Enzymes/ENZYME proteins/Oxidoreductases	Mitochondria(Supported)				0.0	0.0	1.0	0.0	0.0	0.0	0.0	0.0	0.0	0.0	0.0	0.0	0.0	0.0	0.0	0.0	0.0	0.0	0.0	0.0
OTULIN	90268	symbol	H. sapiens	90268	H. sapiens	OTULIN	OTU deubiquitinase with linear linkage specificity	GO:0070431 nucleotide-binding oligomerization domain containing 2 signaling pathway;GO:0070423 nucleotide-binding oligomerization domain containing signaling pathway;GO:1990108 protein linear deubiquitination		Enzymes/{ENZYME proteins/Hydrolases,Peptidases/Cysteine-type peptidases}	Mitochondria(Approved)Plasma membrane(Uncertain)				1.0	0.0	0.0	0.0	0.0	0.0	0.0	0.0	0.0	0.0	0.0	0.0	0.0	0.0	0.0	0.0	0.0	0.0	0.0	0.0
MAPK8	5599	symbol	H. sapiens	5599	H. sapiens	MAPK8	mitogen-activated protein kinase 8	GO:1900740 positive regulation of protein insertion into mitochondrial membrane involved in apoptotic signaling pathway;GO:1900739 regulation of protein insertion into mitochondrial membrane involved in apoptotic signaling pathway;GO:1901030 positive regulation of mitochondrial outer membrane permeabilization involved in apoptotic signaling pathway	CMGC Ser/Thr protein kinase family	Enzymes/{ENZYME proteins/Transferases,Kinases/CMGC Ser/Thr protein kinases};RAS pathway related proteins		2,6-Dihydroanthra/1,9-Cd/Pyrazol-6-One (Protein serine/threonine kinase activity);6-CHLORO-9-HYDROXY-1,3-DIMETHYL-1,9-DIHYDRO-4H-PYRAZOLO[3,4-B]QUINOLIN-4-ONE (Protein serine/threonine kinase activity);2-({2-[(3-HYDROXYPHENYL)AMINO]PYRIMIDIN-4-YL}AMINO)BENZAMIDE (Protein serine/threonine kinase activity);N-(4-AMINO-5-CYANO-6-ETHOXYPYRIDIN-2-YL)-2-(4-BROMO-2,5-DIMETHOXYPHENYL)ACETAMIDE (Protein se…	(M190)PID TCR JNK PATHWAY; (M15743)ST GA12 PATHWAY; (M268)PID S1P S1P2 PATHWAY	(M5923)HALLMARK PI3K AKT MTOR SIGNALING	0.0	0.0	0.0	0.0	0.0	0.0	0.0	1.0	0.0	0.0	1.0	0.0	1.0	1.0	0.0	0.0	1.0	1.0	1.0	0.0
ALDH5A1	7915	symbol	H. sapiens	7915	H. sapiens	ALDH5A1	aldehyde dehydrogenase 5 family member A1	GO:0006681 galactosylceramide metabolic process;GO:0009450 gamma-aminobutyric acid catabolic process;GO:0006678 glucosylceramide metabolic process		Enzymes/ENZYME proteins/Oxidoreductases	Mitochondria(Enhanced)	Succinic acid (Succinate-semialdehyde dehydrogenase [nad(p)+] activity);NADH (Succinate-semialdehyde dehydrogenase [nad(p)+] activity);Valproic Acid (Succinate-semialdehyde dehydrogenase [nad(p)+] activity);Chlormerodrin (Succinate-semialdehyde dehydrogenase [nad(p)+] activity)			0.0	0.0	1.0	0.0	0.0	0.0	0.0	0.0	0.0	0.0	0.0	0.0	0.0	0.0	0.0	0.0	0.0	0.0	0.0	0.0
PIK3C2A	5286	symbol	H. sapiens	5286	H. sapiens	PIK3C2A	phosphatidylinositol-4-phosphate 3-kinase catalytic subunit type 2 alpha	GO:0090050 positive regulation of cell migration involved in sprouting angiogenesis;GO:0014829 vascular smooth muscle contraction;GO:1903672 positive regulation of sprouting angiogenesis		Enzymes/ENZYME proteins/Transferases	Nucleus(Supported)		(M160)PID AVB3 INTEGRIN PATHWAY		1.0	0.0	1.0	0.0	0.0	1.0	0.0	0.0	0.0	0.0	0.0	0.0	0.0	0.0	0.0	0.0	0.0	0.0	0.0	1.0
BEX1	55859	symbol	H. sapiens	55859	H. sapiens	BEX1	brain expressed X-linked 1	GO:0051091 positive regulation of DNA-binding transcription factor activity;GO:0051090 regulation of DNA-binding transcription factor activity;GO:0045944 positive regulation of transcription by RNA polymerase II					(M153)PID P75 NTR PATHWAY		0.0	0.0	0.0	0.0	0.0	0.0	0.0	0.0	0.0	0.0	0.0	0.0	0.0	0.0	0.0	0.0	0.0	0.0	0.0	0.0
AZI2	64343	symbol	H. sapiens	64343	H. sapiens	AZI2	5-azacytidine induced 2	GO:0044565 dendritic cell proliferation;GO:0097028 dendritic cell differentiation;GO:0032607 interferon-alpha production							0.0	0.0	0.0	0.0	0.0	0.0	0.0	0.0	0.0	0.0	0.0	0.0	0.0	0.0	0.0	1.0	0.0	0.0	0.0	0.0
OS9	10956	symbol	H. sapiens	10956	H. sapiens	OS9	OS9 endoplasmic reticulum lectin	GO:1904153 negative regulation of retrograde protein transport, ER to cytosol;GO:1904293 negative regulation of ERAD pathway;GO:1904152 regulation of retrograde protein transport, ER to cytosol		Transporters/Accessory Factors Involved in Transport	Endoplasmic reticulum(Supported)		(M180)PID HIF1A PATHWAY		0.0	0.0	0.0	0.0	0.0	0.0	0.0	0.0	0.0	0.0	0.0	0.0	0.0	0.0	0.0	0.0	0.0	1.0	0.0	0.0
MAP2K3	5606	symbol	H. sapiens	5606	H. sapiens	MAP2K3	mitogen-activated protein kinase kinase 3	GO:0043536 positive regulation of blood vessel endothelial cell migration;GO:0000187 activation of MAPK activity;GO:0010595 positive regulation of endothelial cell migration	STE Ser/Thr protein kinase family	Enzymes/{ENZYME proteins/Transferases,Kinases/STE Ser/Thr protein kinases}	Cytosol;Nucleoplasm(Supported)		(M209)PID P38 GAMMA DELTA PATHWAY; (M267)PID ANTHRAX PATHWAY; (M20)PID P38 MKK3 6PATHWAY	(M5923)HALLMARK PI3K AKT MTOR SIGNALING; (M5890)HALLMARK TNFA SIGNALING VIA NFKB; (M5945)HALLMARK HEME METABOLISM	0.0	0.0	0.0	0.0	0.0	0.0	0.0	0.0	0.0	0.0	0.0	1.0	0.0	0.0	0.0	0.0	0.0	0.0	0.0	1.0
FBXO11	80204	symbol	H. sapiens	80204	H. sapiens	FBXO11	F-box protein 11	GO:0035246 peptidyl-arginine N-methylation;GO:0018216 peptidyl-arginine methylation;GO:0018195 peptidyl-arginine modification			Nucleus(Supported)		(M261)PID P53 REGULATION PATHWAY		0.0	0.0	0.0	0.0	0.0	0.0	0.0	0.0	0.0	0.0	0.0	0.0	0.0	0.0	0.0	0.0	0.0	0.0	0.0	0.0
SLC38A7	55238	symbol	H. sapiens	55238	H. sapiens	SLC38A7	solute carrier family 38 member 7	GO:0015821 methionine transport;GO:0015825 L-serine transport;GO:0006867 asparagine transport		Transporters/Electrochemical Potential-driven transporters	Cytosol;Nucleoplasm;Plasma membrane(Approved)				0.0	0.0	0.0	0.0	0.0	0.0	0.0	0.0	0.0	0.0	0.0	0.0	0.0	0.0	0.0	0.0	0.0	0.0	0.0	0.0
RAB3B	5865	symbol	H. sapiens	5865	H. sapiens	RAB3B	RAB3B, member RAS oncogene family	GO:0051586 positive regulation of dopamine uptake involved in synaptic transmission;GO:0051944 positive regulation of catecholamine uptake involved in synaptic transmission;GO:0051584 regulation of dopamine uptake involved in synaptic transmission			Cell Junctions(Approved)				0.0	0.0	0.0	0.0	0.0	0.0	0.0	0.0	0.0	0.0	0.0	0.0	0.0	0.0	0.0	0.0	0.0	0.0	0.0	0.0
SOS1	6654	symbol	H. sapiens	6654	H. sapiens	SOS1	SOS Ras/Rac guanine nucleotide exchange factor 1	GO:2000973 regulation of pro-B cell differentiation;GO:1904693 midbrain morphogenesis;GO:1905456 regulation of lymphoid progenitor cell differentiation		RAS pathway related proteins	Cytosol;Nucleoli;Nucleus(Uncertain)		(M12771)SA PTEN PATHWAY; (M18895)SA TRKA RECEPTOR; (M206)PID PDGFRA PATHWAY	(M5893)HALLMARK MITOTIC SPINDLE	1.0	0.0	0.0	0.0	0.0	1.0	0.0	0.0	1.0	0.0	1.0	1.0	0.0	1.0	0.0	1.0	0.0	0.0	0.0	0.0
SUMO3	6612	symbol	H. sapiens	6612	H. sapiens	SUMO3	small ubiquitin like modifier 3	GO:0043392 negative regulation of DNA binding;GO:0016925 protein sumoylation;GO:0051101 regulation of DNA binding			Nuclear bodies;Nucleoplasm(Enhanced)				0.0	0.0	1.0	0.0	0.0	0.0	0.0	0.0	0.0	0.0	0.0	0.0	0.0	0.0	0.0	0.0	0.0	0.0	0.0	0.0
CIRBP	1153	symbol	H. sapiens	1153	H. sapiens	CIRBP	cold inducible RNA binding protein	GO:0048026 positive regulation of mRNA splicing, via spliceosome;GO:0048255 mRNA stabilization;GO:1902373 negative regulation of mRNA catabolic process			Nucleus(Supported)Nucleoli(Approved)				0.0	0.0	1.0	0.0	1.0	0.0	0.0	0.0	0.0	0.0	0.0	0.0	0.0	0.0	0.0	0.0	0.0	0.0	0.0	0.0
SH3BP5	9467	symbol	H. sapiens	9467	H. sapiens	SH3BP5	SH3 domain binding protein 5	GO:0061099 negative regulation of protein tyrosine kinase activity;GO:0050732 negative regulation of peptidyl-tyrosine phosphorylation;GO:0061097 regulation of protein tyrosine kinase activity			Nuclear bodies;Nucleoplasm(Supported)		(M10)PID BCR 5PATHWAY	(M5906)HALLMARK ESTROGEN RESPONSE EARLY	0.0	0.0	0.0	0.0	0.0	0.0	0.0	0.0	0.0	0.0	0.0	0.0	0.0	0.0	0.0	0.0	0.0	0.0	0.0	0.0
PARG	8505	symbol	H. sapiens	8505	H. sapiens	PARG	poly(ADP-ribose) glycohydrolase	GO:1990966 ATP generation from poly-ADP-D-ribose;GO:0006282 regulation of DNA repair;GO:0009225 nucleotide-sugar metabolic process		Enzymes/ENZYME proteins/Hydrolases	Nucleus;Vesicles(Enhanced)				0.0	0.0	0.0	0.0	0.0	0.0	0.0	0.0	0.0	0.0	0.0	0.0	0.0	0.0	0.0	0.0	0.0	0.0	0.0	0.0
RBM19	9904	symbol	H. sapiens	9904	H. sapiens	RBM19	RNA binding motif protein 19	GO:0000381 regulation of alternative mRNA splicing, via spliceosome;GO:0045292 mRNA cis splicing, via spliceosome;GO:0000380 alternative mRNA splicing, via spliceosome			Nucleoli(Supported)				0.0	0.0	0.0	0.0	1.0	0.0	0.0	0.0	0.0	0.0	0.0	0.0	0.0	0.0	0.0	0.0	0.0	0.0	0.0	0.0
SETD2	29072	symbol	H. sapiens	29072	H. sapiens	SETD2	SET domain containing 2, histone lysine methyltransferase	GO:0010793 regulation of mRNA export from nucleus;GO:0097676 histone H3-K36 dimethylation;GO:0097198 histone H3-K36 trimethylation		Enzymes/ENZYME proteins/Transferases	Cytosol;Nuclear speckles(Approved)				1.0	0.0	1.0	1.0	0.0	0.0	1.0	0.0	1.0	0.0	0.0	0.0	0.0	0.0	0.0	0.0	0.0	1.0	0.0	0.0
ALPK2	115701	symbol	H. sapiens	115701	H. sapiens	ALPK2	alpha kinase 2	GO:0003308 negative regulation of Wnt signaling pathway involved in heart development;GO:0003307 regulation of Wnt signaling pathway involved in heart development;GO:1905223 epicardium morphogenesis	Atypical: Alpha-type protein kinase family	Enzymes/Kinases/Atypical kinases	Cytosol(Approved)				0.0	0.0	0.0	0.0	0.0	0.0	0.0	0.0	0.0	0.0	0.0	0.0	0.0	0.0	0.0	0.0	0.0	0.0	0.0	0.0
NUP107	57122	symbol	H. sapiens	57122	H. sapiens	NUP107	nucleoporin 107	GO:0006409 tRNA export from nucleus;GO:0006110 regulation of glycolytic process;GO:0071431 tRNA-containing ribonucleoprotein complex export from nucleus		Transporters/Transporter channels and pores	Nuclear membrane(Supported)Centrosome;Nucleoplasm(Uncertain)			(M5925)HALLMARK E2F TARGETS	0.0	0.0	1.0	1.0	1.0	0.0	1.0	0.0	0.0	0.0	0.0	0.0	0.0	0.0	0.0	0.0	0.0	1.0	0.0	0.0
AQP3	360	symbol	H. sapiens	360	H. sapiens	AQP3	aquaporin 3 (Gill blood group)	GO:0070295 renal water absorption;GO:0003097 renal water transport;GO:0090650 cellular response to oxygen-glucose deprivation		Blood group antigen proteins	Plasma membrane(Supported)Nucleus(Uncertain)		(M232)PID ECADHERIN STABILIZATION PATHWAY	(M5941)HALLMARK UV RESPONSE UP; (M5945)HALLMARK HEME METABOLISM; (M5906)HALLMARK ESTROGEN RESPONSE EARLY	0.0	1.0	0.0	0.0	0.0	0.0	0.0	0.0	0.0	0.0	0.0	0.0	0.0	0.0	1.0	0.0	1.0	0.0	0.0	0.0
FRMPD4	9758	symbol	H. sapiens	9758	H. sapiens	FRMPD4	FERM and PDZ domain containing 4	GO:0051835 positive regulation of synapse structural plasticity;GO:0098974 postsynaptic actin cytoskeleton organization;GO:0051823 regulation of synapse structural plasticity							0.0	0.0	0.0	0.0	0.0	0.0	0.0	1.0	0.0	0.0	0.0	0.0	0.0	0.0	0.0	0.0	0.0	0.0	0.0	0.0
ADPRM	56985	symbol	H. sapiens	56985	H. sapiens	ADPRM	ADP-ribose/CDP-alcohol diphosphatase, manganese dependent	GO:0034656 nucleobase-containing small molecule catabolic process;GO:0034655 nucleobase-containing compound catabolic process;GO:0044282 small molecule catabolic process		Enzymes/ENZYME proteins/Hydrolases					0.0	0.0	0.0	0.0	0.0	0.0	0.0	0.0	0.0	0.0	0.0	0.0	0.0	0.0	0.0	0.0	0.0	0.0	0.0	0.0
BASP1	10409	symbol	H. sapiens	10409	H. sapiens	BASP1	brain abundant membrane attached signal protein 1	GO:2001076 positive regulation of metanephric ureteric bud development;GO:2001074 regulation of metanephric ureteric bud development;GO:0007356 thorax and anterior abdomen determination		Transporters/Transporter channels and pores	Plasma membrane(Supported)			(M5930)HALLMARK EPITHELIAL MESENCHYMAL TRANSITION	0.0	1.0	0.0	1.0	0.0	0.0	0.0	0.0	0.0	0.0	0.0	0.0	0.0	0.0	0.0	0.0	0.0	0.0	0.0	0.0
CCDC85C	317762	symbol	H. sapiens	317762	H. sapiens	CCDC85C	coiled-coil domain containing 85C	GO:0021987 cerebral cortex development;GO:0021543 pallium development;GO:0021537 telencephalon development			Cell Junctions;Nuclear speckles(Approved)				0.0	0.0	0.0	0.0	0.0	0.0	0.0	0.0	0.0	0.0	0.0	0.0	0.0	0.0	0.0	0.0	0.0	0.0	0.0	0.0
LIPA	3988	symbol	H. sapiens	3988	H. sapiens	LIPA	lipase A, lysosomal acid type	GO:0034383 low-density lipoprotein particle clearance;GO:0048873 homeostasis of number of cells within a tissue;GO:0034381 plasma lipoprotein particle clearance		Enzymes/ENZYME proteins/Hydrolases	Vesicles(Supported)			(M5921)HALLMARK COMPLEMENT	0.0	0.0	0.0	0.0	0.0	0.0	0.0	0.0	0.0	0.0	0.0	0.0	0.0	0.0	0.0	0.0	0.0	0.0	0.0	0.0
ATG12	9140	symbol	H. sapiens	9140	H. sapiens	ATG12	autophagy related 12	GO:0006501 C-terminal protein lipidation;GO:0018410 C-terminal protein amino acid modification;GO:0000422 autophagy of mitochondrion							0.0	0.0	0.0	0.0	0.0	0.0	0.0	0.0	0.0	0.0	0.0	0.0	0.0	0.0	0.0	0.0	0.0	0.0	1.0	0.0
ALG8	79053	symbol	H. sapiens	79053	H. sapiens	ALG8	ALG8 alpha-1,3-glucosyltransferase	GO:0006488 dolichol-linked oligosaccharide biosynthetic process;GO:0018279 protein N-linked glycosylation via asparagine;GO:0018196 peptidyl-asparagine modification		Enzymes/ENZYME proteins/Transferases	Nucleoplasm(Approved)				0.0	0.0	0.0	0.0	0.0	0.0	0.0	0.0	0.0	0.0	0.0	0.0	0.0	0.0	0.0	0.0	0.0	0.0	0.0	0.0
RNF167	26001	symbol	H. sapiens	26001	H. sapiens	RNF167	ring finger protein 167	GO:0000209 protein polyubiquitination;GO:0006511 ubiquitin-dependent protein catabolic process;GO:0019941 modification-dependent protein catabolic process		Enzymes/ENZYME proteins/Transferases	Cytosol(Approved)				0.0	0.0	0.0	0.0	0.0	0.0	0.0	0.0	0.0	0.0	0.0	0.0	0.0	0.0	0.0	0.0	0.0	0.0	0.0	0.0
CEP170	9859	symbol	H. sapiens	9859	H. sapiens	CEP170	centrosomal protein 170				Centrosome(Enhanced)Cytosol(Approved)Plasma membrane(Uncertain)				0.0	0.0	0.0	0.0	0.0	0.0	0.0	0.0	0.0	0.0	0.0	0.0	0.0	0.0	0.0	0.0	0.0	0.0	0.0	0.0
SNRNP200	23020	symbol	H. sapiens	23020	H. sapiens	SNRNP200	small nuclear ribonucleoprotein U5 subunit 200	GO:0000354 cis assembly of pre-catalytic spliceosome;GO:0000388 spliceosome conformational change to release U4 (or U4atac) and U1 (or U11);GO:0000393 spliceosomal conformational changes to generate catalytic conformation		Enzymes/ENZYME proteins/Hydrolases	Nucleoplasm(Supported)				0.0	0.0	0.0	0.0	1.0	0.0	0.0	0.0	0.0	0.0	0.0	0.0	0.0	0.0	0.0	0.0	0.0	0.0	0.0	0.0
AMBRA1	55626	symbol	H. sapiens	55626	H. sapiens	AMBRA1	autophagy and beclin 1 regulator 1	GO:0010667 negative regulation of cardiac muscle cell apoptotic process;GO:0043552 positive regulation of phosphatidylinositol 3-kinase activity;GO:0010664 negative regulation of striated muscle cell apoptotic process			Mitochondria;Vesicles(Approved)				0.0	0.0	0.0	1.0	0.0	0.0	0.0	0.0	1.0	0.0	0.0	0.0	0.0	0.0	0.0	0.0	1.0	0.0	1.0	0.0
GGH	8836	symbol	H. sapiens	8836	H. sapiens	GGH	gamma-glutamyl hydrolase	GO:0046900 tetrahydrofolylpolyglutamate metabolic process;GO:0043312 neutrophil degranulation;GO:0002283 neutrophil activation involved in immune response		Enzymes/{ENZYME proteins/Hydrolases,Peptidases/Cysteine-type peptidases}				(M5941)HALLMARK UV RESPONSE UP	0.0	0.0	1.0	0.0	0.0	0.0	0.0	0.0	0.0	0.0	0.0	0.0	0.0	0.0	0.0	0.0	0.0	0.0	0.0	0.0
TOP1	7150	symbol	H. sapiens	7150	H. sapiens	TOP1	DNA topoisomerase I	GO:0040016 embryonic cleavage;GO:0006265 DNA topological change;GO:0032922 circadian regulation of gene expression		Enzymes/ENZYME proteins/Isomerase	Nucleoli fibrillar center;Nucleus(Supported)	Irinotecan (Poly(a) rna binding);Topotecan (Poly(a) rna binding);Camptothecin (Poly(a) rna binding);Edotecarin (Poly(a) rna binding);Lucanthone (Poly(a) rna binding);Elsamitrucin (Poly(a) rna binding);LE-SN38 (Poly(a) rna binding);Sodium stibogluconate (Poly(a) rna binding);BNP 1350 (Poly(a) rna binding);XMT-1001 (Poly(a) rna binding);2,3-DIMETHOXY-12H-[1,3]DIOXOLO[5,6]INDENO[1,2-C]ISOQUINOLIN-6-…	(M220)PID CASPASE PATHWAY	(M5901)HALLMARK G2M CHECKPOINT; (M5945)HALLMARK HEME METABOLISM	0.0	0.0	1.0	0.0	0.0	0.0	0.0	0.0	0.0	0.0	0.0	0.0	0.0	0.0	0.0	0.0	0.0	0.0	0.0	0.0
PRNP	5621	symbol	H. sapiens	5621	H. sapiens	PRNP	prion protein	GO:1905664 regulation of calcium ion import across plasma membrane;GO:0098703 calcium ion import across plasma membrane;GO:0050860 negative regulation of T cell receptor signaling pathway		CD markers;Transporters/Transporter channels and pores	Cytosol;Nuclear membrane;Vesicles(Approved)	Tetracycline (Tubulin binding)	(M33)PID GLYPICAN 1PATHWAY	(M5938)HALLMARK REACTIVE OXIGEN SPECIES PATHWAY; (M5947)HALLMARK IL2 STAT5 SIGNALING; (M5909)HALLMARK MYOGENESIS	0.0	0.0	0.0	0.0	0.0	0.0	0.0	0.0	0.0	0.0	1.0	0.0	0.0	0.0	0.0	1.0	0.0	1.0	0.0	0.0
ITPR1	3708	symbol	H. sapiens	3708	H. sapiens	ITPR1	inositol 1,4,5-trisphosphate receptor type 1	GO:0099566 regulation of postsynaptic cytosolic calcium ion concentration;GO:0051209 release of sequestered calcium ion into cytosol;GO:0097553 calcium ion transmembrane import into cytosol		Transporters/Transporter channels and pores	Vesicles(Approved)	Caffeine (Phosphatidylinositol binding);D-Myo-Inositol-1,4,5-Triphosphate (Phosphatidylinositol binding);Glycerol (Phosphatidylinositol binding)	(M16518)ST WNT CA2 CYCLIC GMP PATHWAY; (M2701)ST MYOCYTE AD PATHWAY; (M7416)ST GAQ PATHWAY		0.0	0.0	0.0	0.0	0.0	1.0	0.0	0.0	0.0	0.0	0.0	0.0	0.0	0.0	1.0	0.0	0.0	0.0	1.0	0.0
MID1IP1	58526	symbol	H. sapiens	58526	H. sapiens	MID1IP1	MID1 interacting protein 1	GO:0006853 carnitine shuttle;GO:1902001 fatty acid transmembrane transport;GO:0045723 positive regulation of fatty acid biosynthetic process						(M5893)HALLMARK MITOTIC SPINDLE	0.0	0.0	1.0	0.0	0.0	0.0	0.0	1.0	0.0	0.0	0.0	0.0	0.0	0.0	0.0	0.0	0.0	0.0	0.0	0.0
ULK1	8408	symbol	H. sapiens	8408	H. sapiens	ULK1	unc-51 like autophagy activating kinase 1	GO:2000786 positive regulation of autophagosome assembly;GO:0075044 autophagy of host cells involved in interaction with symbiont;GO:0075071 autophagy involved in symbiotic interaction	Other	Enzymes/{ENZYME proteins/Transferases,Kinases}	Cytosol(Approved)		(M121)PID MTOR 4PATHWAY		0.0	0.0	0.0	0.0	0.0	0.0	0.0	1.0	0.0	0.0	1.0	0.0	0.0	0.0	0.0	0.0	1.0	0.0	1.0	0.0
B2M	567	symbol	H. sapiens	567	H. sapiens	B2M	beta-2-microglobulin	GO:2000978 negative regulation of forebrain neuron differentiation;GO:0002481 antigen processing and presentation of exogenous protein antigen via MHC class Ib, TAP-dependent;GO:1904437 positive regulation of transferrin receptor binding			Cytosol;Golgi apparatus;Plasma membrane(Enhanced)	Doxycycline (Identical protein binding);3-Indolebutyric Acid (Identical protein binding);N-Formylmethionine (Identical protein binding)	(M88)PID CD8 TCR PATHWAY; (M54)PID IL12 2PATHWAY; (M272)PID CD8 TCR DOWNSTREAM PATHWAY	(M5911)HALLMARK INTERFERON ALPHA RESPONSE; (M5908)HALLMARK ANDROGEN RESPONSE; (M5950)HALLMARK ALLOGRAFT REJECTION	0.0	0.0	1.0	0.0	0.0	0.0	0.0	1.0	0.0	0.0	0.0	0.0	0.0	0.0	0.0	1.0	0.0	0.0	0.0	0.0
SMC4	10051	symbol	H. sapiens	10051	H. sapiens	SMC4	structural maintenance of chromosomes 4	GO:0010032 meiotic chromosome condensation;GO:0007076 mitotic chromosome condensation;GO:0051383 kinetochore organization			Cytosol;Nuclear speckles(Supported)		(M14)PID AURORA B PATHWAY	(M5893)HALLMARK MITOTIC SPINDLE; (M5901)HALLMARK G2M CHECKPOINT; (M5925)HALLMARK E2F TARGETS	0.0	0.0	0.0	0.0	0.0	0.0	0.0	0.0	0.0	0.0	0.0	0.0	0.0	0.0	0.0	0.0	0.0	0.0	0.0	0.0
MRPS15	64960	symbol	H. sapiens	64960	H. sapiens	MRPS15	mitochondrial ribosomal protein S15	GO:0070126 mitochondrial translational termination;GO:0070125 mitochondrial translational elongation;GO:0006415 translational termination		Ribosomal proteins	Mitochondria(Supported)			(M5936)HALLMARK OXIDATIVE PHOSPHORYLATION	0.0	0.0	0.0	0.0	0.0	0.0	0.0	0.0	0.0	0.0	0.0	0.0	0.0	0.0	0.0	0.0	0.0	0.0	0.0	0.0
CMTM6	54918	symbol	H. sapiens	54918	H. sapiens	CMTM6	CKLF like MARVEL transmembrane domain containing 6	GO:0043312 neutrophil degranulation;GO:0002283 neutrophil activation involved in immune response;GO:0032456 endocytic recycling							0.0	0.0	0.0	0.0	0.0	0.0	0.0	0.0	0.0	0.0	0.0	0.0	0.0	0.0	0.0	0.0	0.0	0.0	0.0	0.0
CABIN1	23523	symbol	H. sapiens	23523	H. sapiens	CABIN1	calcineurin binding protein 1	GO:0032515 negative regulation of phosphoprotein phosphatase activity;GO:0006336 DNA replication-independent nucleosome assembly;GO:0035308 negative regulation of protein dephosphorylation			Aggresome;Cytosol;Nucleoplasm(Approved)		(M235)PID TCR CALCIUM PATHWAY; (M113)PID NFAT 3PATHWAY		0.0	0.0	0.0	0.0	0.0	0.0	0.0	0.0	0.0	0.0	0.0	0.0	0.0	0.0	0.0	0.0	0.0	0.0	0.0	0.0
IRF1-AS1	441108	symbol	H. sapiens	441108	H. sapiens	IRF1-AS1	IRF1 antisense RNA 1								0.0	0.0	0.0	0.0	0.0	0.0	0.0	0.0	0.0	0.0	0.0	0.0	0.0	0.0	0.0	0.0	0.0	0.0	0.0	0.0
PEA15	8682	symbol	H. sapiens	8682	H. sapiens	PEA15	proliferation and apoptosis adaptor protein 15	GO:0046325 negative regulation of glucose import;GO:0010829 negative regulation of glucose transmembrane transport;GO:1902043 positive regulation of extrinsic apoptotic signaling pathway via death domain receptors			Cytosol;Nucleus(Approved)		(M19)PID P73PATHWAY	(M5902)HALLMARK APOPTOSIS	0.0	0.0	0.0	0.0	0.0	0.0	0.0	0.0	0.0	0.0	0.0	0.0	0.0	0.0	0.0	0.0	0.0	0.0	0.0	0.0
LAP3	51056	symbol	H. sapiens	51056	H. sapiens	LAP3	leucine aminopeptidase 3	GO:0006508 proteolysis;GO:0019538 protein metabolic process;GO:1901564 organonitrogen compound metabolic process		Enzymes/{ENZYME proteins/Hydrolases,Peptidases/Metallopeptidases}	Cytosol(Supported)Midbody;Nucleoplasm(Approved)	Leucine Phosphonic Acid (Metalloexopeptidase activity);(2S)-3-[(R)-[(1S)-1-amino-3-phenylpropyl](hydroxy)phosphoryl]-2-benzylpropanoic acid (Metalloexopeptidase activity);L-PROLINE, 1-[(2S)-3-MERCAPTO-2-METHYL-1-OXOPROPYL]-4-(PHENYLTHIO)-, 4S (Metalloexopeptidase activity)		(M5911)HALLMARK INTERFERON ALPHA RESPONSE; (M5921)HALLMARK COMPLEMENT; (M5913)HALLMARK INTERFERON GAMMA RESPONSE	0.0	0.0	0.0	0.0	0.0	0.0	0.0	0.0	0.0	0.0	0.0	0.0	0.0	0.0	0.0	0.0	0.0	0.0	0.0	0.0
GLRX3	10539	symbol	H. sapiens	10539	H. sapiens	GLRX3	glutaredoxin 3	GO:0010614 negative regulation of cardiac muscle hypertrophy;GO:0044571 [2Fe-2S] cluster assembly;GO:0002026 regulation of the force of heart contraction							0.0	0.0	1.0	0.0	0.0	0.0	0.0	0.0	0.0	0.0	0.0	0.0	0.0	0.0	0.0	0.0	0.0	0.0	0.0	0.0
CBFA2T2	9139	symbol	H. sapiens	9139	H. sapiens	CBFA2T2	CBFA2/RUNX1 partner transcriptional co-repressor 2	GO:0060575 intestinal epithelial cell differentiation;GO:0045746 negative regulation of Notch signaling pathway;GO:0010977 negative regulation of neuron projection development			Nuclear speckles(Approved)				0.0	1.0	0.0	0.0	0.0	0.0	0.0	0.0	0.0	0.0	0.0	0.0	0.0	0.0	0.0	0.0	0.0	0.0	0.0	0.0
ZNF175	7728	symbol	H. sapiens	7728	H. sapiens	ZNF175	zinc finger protein 175	GO:0051607 defense response to virus;GO:0000122 negative regulation of transcription by RNA polymerase II;GO:0009615 response to virus		Transcription factors/Zinc-coordinating DNA-binding domains	Cytosol;Nucleoplasm(Supported)Intermediate filaments(Approved)				0.0	0.0	0.0	0.0	0.0	0.0	1.0	0.0	0.0	0.0	0.0	0.0	0.0	0.0	0.0	0.0	0.0	0.0	0.0	0.0
ABCA3	21	symbol	H. sapiens	21	H. sapiens	ABCA3	ATP binding cassette subfamily A member 3	GO:0051384 response to glucocorticoid;GO:0031960 response to corticosteroid;GO:0048545 response to steroid hormone		Transporters/Primary Active Transporters	Cytosol;Nucleoplasm(Approved)		(M200)PID ERA GENOMIC PATHWAY	(M5948)HALLMARK BILE ACID METABOLISM; (M5907)HALLMARK ESTROGEN RESPONSE LATE; (M5906)HALLMARK ESTROGEN RESPONSE EARLY	0.0	0.0	0.0	0.0	0.0	0.0	0.0	0.0	0.0	0.0	0.0	0.0	0.0	0.0	0.0	0.0	0.0	0.0	0.0	0.0
LCMT1	51451	symbol	H. sapiens	51451	H. sapiens	LCMT1	leucine carboxyl methyltransferase 1	GO:0090266 regulation of mitotic cell cycle spindle assembly checkpoint;GO:1903504 regulation of mitotic spindle checkpoint;GO:0007094 mitotic spindle assembly checkpoint		Enzymes/ENZYME proteins/Transferases	Cytosol;Nucleoplasm(Approved)	L-Leucine (S-adenosylmethionine-dependent methyltransferase activity)			0.0	0.0	1.0	0.0	0.0	0.0	0.0	0.0	0.0	0.0	0.0	0.0	0.0	0.0	0.0	0.0	0.0	0.0	0.0	0.0

## Sheet: Enrichment
GroupID	Category	Term	foxl2	smad3	exclude	Description	LogP	Log(q-value)	InTerm_InList	Genes	Symbols
1_Summary	GO Biological Processes	GO:0001568	TRUE	FALSE	TRUE	blood vessel development	-14.9859	-10.6684	67/762	133,290,506,578,1277,1282,1284,1289,1464,1785,1901,1906,1942,1954,1958,2022,2152,2335,2697,3339,3576,3627,3726,3728,4016,4017,4041,4323,4627,4628,4691,4851,5286,5310,5371,5578,6093,6301,6303,6654,6678,6934,7026,7042,7057,7128,7477,7494,7798,8038,8061,8131,8289,9314,9990,10163,10553,28996,29072,51564,55636,57178,57493,80781,90268,90993,154810,6648	ADM,ANPEP,ATP5F1B,BAK1,COL1A1,COL4A1,COL4A2,COL5A1,CSPG4,DNM2,S1PR1,EDN1,EFNA1,MEGF8,EGR1,ENG,F3,FN1,GJA1,HSPG2,CXCL8,CXCL10,JUNB,JUP,LOXL1,LOXL2,LRP5,MMP14,MYH9,MYH10,NCL,NOTCH1,PIK3C2A,PKD1,PML,PRKCA,ROCK1,SARS1,SAT1,SOS1,SPARC,TCF7L2,NR2F2,TGFB2,THBS1,TNFAIP3,WNT7B,XBP1,LUZP1,ADAM12,FOSL1,NPRL3,ARID1A,KLF4,SLC12A6,WASF2,HTATIP2,HIPK2,SETD2,HDAC7,CHD7,ZMIZ1,HEG1,COL18A1,OTULIN,CREB3L1,AMOTL1,SO…
1_Member	GO Biological Processes	GO:0001568	TRUE	FALSE	TRUE	blood vessel development	-14.9859	-10.6684	67/762	133,290,506,578,1277,1282,1284,1289,1464,1785,1901,1906,1942,1954,1958,2022,2152,2335,2697,3339,3576,3627,3726,3728,4016,4017,4041,4323,4627,4628,4691,4851,5286,5310,5371,5578,6093,6301,6303,6654,6678,6934,7026,7042,7057,7128,7477,7494,7798,8038,8061,8131,8289,9314,9990,10163,10553,28996,29072,51564,55636,57178,57493,80781,90268,90993,154810	ADM,ANPEP,ATP5F1B,BAK1,COL1A1,COL4A1,COL4A2,COL5A1,CSPG4,DNM2,S1PR1,EDN1,EFNA1,MEGF8,EGR1,ENG,F3,FN1,GJA1,HSPG2,CXCL8,CXCL10,JUNB,JUP,LOXL1,LOXL2,LRP5,MMP14,MYH9,MYH10,NCL,NOTCH1,PIK3C2A,PKD1,PML,PRKCA,ROCK1,SARS1,SAT1,SOS1,SPARC,TCF7L2,NR2F2,TGFB2,THBS1,TNFAIP3,WNT7B,XBP1,LUZP1,ADAM12,FOSL1,NPRL3,ARID1A,KLF4,SLC12A6,WASF2,HTATIP2,HIPK2,SETD2,HDAC7,CHD7,ZMIZ1,HEG1,COL18A1,OTULIN,CREB3L1,AMOTL1
1_Member	GO Biological Processes	GO:0001944	TRUE	FALSE	TRUE	vasculature development	-14.6641	-10.6476	68/793	133,290,506,578,1277,1282,1284,1289,1464,1785,1901,1906,1942,1954,1958,2022,2152,2335,2697,3339,3576,3627,3726,3728,4016,4017,4041,4323,4627,4628,4691,4851,5286,5310,5371,5578,6093,6301,6303,6648,6654,6678,6934,7026,7042,7057,7128,7477,7494,7798,8038,8061,8131,8289,9314,9990,10163,10553,28996,29072,51564,55636,57178,57493,80781,90268,90993,154810	ADM,ANPEP,ATP5F1B,BAK1,COL1A1,COL4A1,COL4A2,COL5A1,CSPG4,DNM2,S1PR1,EDN1,EFNA1,MEGF8,EGR1,ENG,F3,FN1,GJA1,HSPG2,CXCL8,CXCL10,JUNB,JUP,LOXL1,LOXL2,LRP5,MMP14,MYH9,MYH10,NCL,NOTCH1,PIK3C2A,PKD1,PML,PRKCA,ROCK1,SARS1,SAT1,SOD2,SOS1,SPARC,TCF7L2,NR2F2,TGFB2,THBS1,TNFAIP3,WNT7B,XBP1,LUZP1,ADAM12,FOSL1,NPRL3,ARID1A,KLF4,SLC12A6,WASF2,HTATIP2,HIPK2,SETD2,HDAC7,CHD7,ZMIZ1,HEG1,COL18A1,OTULIN,CREB3L1,AMOT…
1_Member	GO Biological Processes	GO:0048514	TRUE	FALSE	TRUE	blood vessel morphogenesis	-10.8776	-7.33816	55/682	133,290,506,578,1282,1284,1464,1901,1906,1942,2022,2152,2335,2697,3339,3576,3627,3726,3728,4017,4041,4323,4627,4691,4851,5286,5371,5578,6093,6301,6303,6654,6678,7026,7042,7057,7128,7477,7494,8038,8131,9314,9990,10163,10553,28996,29072,51564,55636,57178,57493,80781,90268,90993,154810	ADM,ANPEP,ATP5F1B,BAK1,COL4A1,COL4A2,CSPG4,S1PR1,EDN1,EFNA1,ENG,F3,FN1,GJA1,HSPG2,CXCL8,CXCL10,JUNB,JUP,LOXL2,LRP5,MMP14,MYH9,NCL,NOTCH1,PIK3C2A,PML,PRKCA,ROCK1,SARS1,SAT1,SOS1,SPARC,NR2F2,TGFB2,THBS1,TNFAIP3,WNT7B,XBP1,ADAM12,NPRL3,KLF4,SLC12A6,WASF2,HTATIP2,HIPK2,SETD2,HDAC7,CHD7,ZMIZ1,HEG1,COL18A1,OTULIN,CREB3L1,AMOTL1
1_Member	GO Biological Processes	GO:0001525	TRUE	FALSE	TRUE	angiogenesis	-7.82269	-5.13862	44/588	133,290,506,1282,1284,1464,1901,1906,1942,2022,2152,2335,3339,3576,3627,3728,4017,4323,4627,4691,4851,5286,5371,5578,6093,6301,6303,6678,7042,7057,7128,7494,8038,9314,9990,10163,10553,28996,29072,51564,80781,90268,90993,154810	ADM,ANPEP,ATP5F1B,COL4A1,COL4A2,CSPG4,S1PR1,EDN1,EFNA1,ENG,F3,FN1,HSPG2,CXCL8,CXCL10,JUP,LOXL2,MMP14,MYH9,NCL,NOTCH1,PIK3C2A,PML,PRKCA,ROCK1,SARS1,SAT1,SPARC,TGFB2,THBS1,TNFAIP3,XBP1,ADAM12,KLF4,SLC12A6,WASF2,HTATIP2,HIPK2,SETD2,HDAC7,COL18A1,OTULIN,CREB3L1,AMOTL1
1_Member	GO Biological Processes	GO:1901342	FALSE	FALSE	FALSE	regulation of vasculature development	-4.21637	-2.3334	28/424	133,1284,1942,1958,2022,2152,3339,3576,3627,3728,4851,5286,5371,5578,6093,6301,6648,6678,7042,7057,7128,7494,8038,9314,10553,28996,51564,90993	ADM,COL4A2,EFNA1,EGR1,ENG,F3,HSPG2,CXCL8,CXCL10,JUP,NOTCH1,PIK3C2A,PML,PRKCA,ROCK1,SARS1,SOD2,SPARC,TGFB2,THBS1,TNFAIP3,XBP1,ADAM12,KLF4,HTATIP2,HIPK2,HDAC7,CREB3L1
1_Member	GO Biological Processes	GO:0045765	FALSE	FALSE	FALSE	regulation of angiogenesis	-4.13439	-2.2717	26/384	133,1284,1942,2022,2152,3339,3576,3627,3728,4851,5286,5371,5578,6093,6301,6678,7042,7057,7128,7494,8038,9314,10553,28996,51564,90993	ADM,COL4A2,EFNA1,ENG,F3,HSPG2,CXCL8,CXCL10,JUP,NOTCH1,PIK3C2A,PML,PRKCA,ROCK1,SARS1,SPARC,TGFB2,THBS1,TNFAIP3,XBP1,ADAM12,KLF4,HTATIP2,HIPK2,HDAC7,CREB3L1
1_Member	GO Biological Processes	GO:1904018	FALSE	FALSE	FALSE	positive regulation of vasculature development	-2.89026	-1.39358	16/230	133,1958,2022,2152,3576,3728,4851,5286,5578,6648,7057,7494,8038,9314,28996,51564	ADM,EGR1,ENG,F3,CXCL8,JUP,NOTCH1,PIK3C2A,PRKCA,SOD2,THBS1,XBP1,ADAM12,KLF4,HIPK2,HDAC7
1_Member	GO Biological Processes	GO:0016525	FALSE	FALSE	FALSE	negative regulation of angiogenesis	-2.29451	-0.99981	12/173	1284,3339,3627,4851,5371,6093,6301,6678,7042,7057,9314,90993	COL4A2,HSPG2,CXCL10,NOTCH1,PML,ROCK1,SARS1,SPARC,TGFB2,THBS1,KLF4,CREB3L1
1_Member	GO Biological Processes	GO:2000181	FALSE	FALSE	FALSE	negative regulation of blood vessel morphogenesis	-2.25532	-0.96959	12/175	1284,3339,3627,4851,5371,6093,6301,6678,7042,7057,9314,90993	COL4A2,HSPG2,CXCL10,NOTCH1,PML,ROCK1,SARS1,SPARC,TGFB2,THBS1,KLF4,CREB3L1
1_Member	GO Biological Processes	GO:0045766	FALSE	FALSE	FALSE	positive regulation of angiogenesis	-2.1364	-0.891479	13/204	133,2022,2152,3576,3728,5286,5578,7057,7494,8038,9314,28996,51564	ADM,ENG,F3,CXCL8,JUP,PIK3C2A,PRKCA,THBS1,XBP1,ADAM12,KLF4,HIPK2,HDAC7
1_Member	GO Biological Processes	GO:1901343	FALSE	FALSE	FALSE	negative regulation of vasculature development	-2.0346	-0.814311	12/187	1284,3339,3627,4851,5371,6093,6301,6678,7042,7057,9314,90993	COL4A2,HSPG2,CXCL10,NOTCH1,PML,ROCK1,SARS1,SPARC,TGFB2,THBS1,KLF4,CREB3L1
2_Summary	GO Biological Processes	GO:0034330	FALSE	FALSE	FALSE	cell junction organization	-12.4885	-8.6481	36/291	81,87,324,998,1832,2017,2150,2316,2318,2335,2697,3728,4088,4301,4323,4983,5317,5339,5566,5578,6093,6385,7042,7057,7082,7145,9076,9231,9344,9448,9922,10391,51564,57493,64065,79834,2022,2194,2947,7477,80781,1901,3627,4851,7026,2317,5420,5991,6009,7494,23022,360,668,1282,3189,4221,4926,7041,8407,9139,9314,9667,10409,10628,10733,23764	ACTN4,ACTN1,APC,CDC42,DSP,CTTN,F2RL1,FLNA,FLNC,FN1,GJA1,JUP,SMAD3,AFDN,MMP14,OPHN1,PKP1,PLEC,PRKACA,PRKCA,ROCK1,SDC4,TGFB2,THBS1,TJP1,TNS1,CLDN1,DLG5,TAOK2,MAP4K4,IQSEC1,CORO2B,HDAC7,HEG1,PERP,PEAK1,ENG,FASN,GSTM3,WNT7B,COL18A1,S1PR1,CXCL10,NOTCH1,NR2F2,FLNB,PODXL,RFX3,RHEB,XBP1,PALLD,AQP3,FOXL2,COL4A1,HNRNPH3,MEN1,NUMA1,TGFB1I1,TAGLN2,CBFA2T2,KLF4,SAFB2,BASP1,TXNIP,PLK4,MAFF
2_Member	GO Biological Processes	GO:0034330	FALSE	FALSE	FALSE	cell junction organization	-12.4885	-8.6481	36/291	81,87,324,998,1832,2017,2150,2316,2318,2335,2697,3728,4088,4301,4323,4983,5317,5339,5566,5578,6093,6385,7042,7057,7082,7145,9076,9231,9344,9448,9922,10391,51564,57493,64065,79834	ACTN4,ACTN1,APC,CDC42,DSP,CTTN,F2RL1,FLNA,FLNC,FN1,GJA1,JUP,SMAD3,AFDN,MMP14,OPHN1,PKP1,PLEC,PRKACA,PRKCA,ROCK1,SDC4,TGFB2,THBS1,TJP1,TNS1,CLDN1,DLG5,TAOK2,MAP4K4,IQSEC1,CORO2B,HDAC7,HEG1,PERP,PEAK1
2_Member	GO Biological Processes	GO:0034329	FALSE	FALSE	FALSE	cell junction assembly	-11.2834	-7.57877	31/241	81,87,324,998,2017,2316,2318,2335,2697,3728,4088,4301,4323,4983,5317,5339,5566,5578,6093,6385,7057,7082,7145,9076,9231,9344,9448,10391,51564,57493,79834	ACTN4,ACTN1,APC,CDC42,CTTN,FLNA,FLNC,FN1,GJA1,JUP,SMAD3,AFDN,MMP14,OPHN1,PKP1,PLEC,PRKACA,PRKCA,ROCK1,SDC4,THBS1,TJP1,TNS1,CLDN1,DLG5,TAOK2,MAP4K4,CORO2B,HDAC7,HEG1,PEAK1
2_Member	GO Biological Processes	GO:0045216	FALSE	FALSE	FALSE	cell-cell junction organization	-6.73767	-4.32322	19/157	81,324,1832,2150,2697,3728,4088,4301,5317,5566,5578,6093,7042,7082,9076,9231,51564,57493,64065	ACTN4,APC,DSP,F2RL1,GJA1,JUP,SMAD3,AFDN,PKP1,PRKACA,PRKCA,ROCK1,TGFB2,TJP1,CLDN1,DLG5,HDAC7,HEG1,PERP
2_Member	GO Biological Processes	GO:0001885	FALSE	FALSE	FALSE	endothelial cell development	-5.64484	-3.43789	11/64	2022,2150,2194,2947,4301,6093,7082,7477,9076,57493,80781	ENG,F2RL1,FASN,GSTM3,AFDN,ROCK1,TJP1,WNT7B,CLDN1,HEG1,COL18A1
2_Member	GO Biological Processes	GO:0003158	FALSE	FALSE	FALSE	endothelium development	-5.56735	-3.37038	16/137	1901,2022,2150,2194,2697,2947,3627,4301,4851,6093,7026,7082,7477,9076,57493,80781	S1PR1,ENG,F2RL1,FASN,GJA1,GSTM3,CXCL10,AFDN,NOTCH1,ROCK1,NR2F2,TJP1,WNT7B,CLDN1,HEG1,COL18A1
2_Member	GO Biological Processes	GO:0002064	FALSE	FALSE	FALSE	epithelial cell development	-5.3311	-3.17791	20/212	2022,2150,2194,2316,2317,2697,2947,4301,4851,5420,5991,6009,6093,7082,7477,7494,9076,23022,57493,80781	ENG,F2RL1,FASN,FLNA,FLNB,GJA1,GSTM3,AFDN,NOTCH1,PODXL,RFX3,RHEB,ROCK1,TJP1,WNT7B,XBP1,CLDN1,PALLD,HEG1,COL18A1
2_Member	GO Biological Processes	GO:0045446	FALSE	FALSE	FALSE	endothelial cell differentiation	-4.98499	-2.90029	14/119	1901,2022,2150,2194,2947,4301,4851,6093,7026,7082,7477,9076,57493,80781	S1PR1,ENG,F2RL1,FASN,GSTM3,AFDN,NOTCH1,ROCK1,NR2F2,TJP1,WNT7B,CLDN1,HEG1,COL18A1
2_Member	GO Biological Processes	GO:0030855	FALSE	FALSE	FALSE	epithelial cell differentiation	-4.85892	-2.81322	45/781	360,668,998,1282,1832,1901,2022,2150,2194,2316,2317,2697,2947,3189,3728,4088,4221,4301,4851,4926,4983,5317,5420,5991,6009,6093,7026,7041,7082,7477,7494,8407,9076,9139,9231,9314,9667,10409,10628,10733,23022,23764,57493,64065,80781	AQP3,FOXL2,CDC42,COL4A1,DSP,S1PR1,ENG,F2RL1,FASN,FLNA,FLNB,GJA1,GSTM3,HNRNPH3,JUP,SMAD3,MEN1,AFDN,NOTCH1,NUMA1,OPHN1,PKP1,PODXL,RFX3,RHEB,ROCK1,NR2F2,TGFB1I1,TJP1,WNT7B,XBP1,TAGLN2,CLDN1,CBFA2T2,DLG5,KLF4,SAFB2,BASP1,TXNIP,PLK4,PALLD,MAFF,HEG1,PERP,COL18A1
2_Member	GO Biological Processes	GO:0007043	FALSE	FALSE	FALSE	cell-cell junction assembly	-4.77855	-2.7593	14/124	81,324,2697,3728,4301,5317,5566,5578,6093,7082,9076,9231,51564,57493	ACTN4,APC,GJA1,JUP,AFDN,PKP1,PRKACA,PRKCA,ROCK1,TJP1,CLDN1,DLG5,HDAC7,HEG1
2_Member	GO Biological Processes	GO:0061028	FALSE	FALSE	FALSE	establishment of endothelial barrier	-4.29663	-2.39904	8/46	2022,2150,2194,4301,6093,7082,7477,9076	ENG,F2RL1,FASN,AFDN,ROCK1,TJP1,WNT7B,CLDN1
2_Member	GO Biological Processes	GO:0043297	FALSE	FALSE	FALSE	apical junction assembly	-4.00918	-2.183	9/64	81,324,2697,4301,5566,6093,7082,9076,9231	ACTN4,APC,GJA1,AFDN,PRKACA,ROCK1,TJP1,CLDN1,DLG5
2_Member	GO Biological Processes	GO:0070830	FALSE	FALSE	FALSE	bicellular tight junction assembly	-3.72815	-1.97719	8/55	81,324,2697,4301,5566,6093,7082,9076	ACTN4,APC,GJA1,AFDN,PRKACA,ROCK1,TJP1,CLDN1
2_Member	GO Biological Processes	GO:0120192	FALSE	FALSE	FALSE	tight junction assembly	-3.67235	-1.93637	8/56	81,324,2697,4301,5566,6093,7082,9076	ACTN4,APC,GJA1,AFDN,PRKACA,ROCK1,TJP1,CLDN1
2_Member	GO Biological Processes	GO:2000810	FALSE	FALSE	FALSE	regulation of bicellular tight junction assembly	-3.53487	-1.83851	5/21	2697,5566,6093,7082,9076	GJA1,PRKACA,ROCK1,TJP1,CLDN1
2_Member	GO Biological Processes	GO:0120193	FALSE	FALSE	FALSE	tight junction organization	-3.46131	-1.78425	8/60	81,324,2697,4301,5566,6093,7082,9076	ACTN4,APC,GJA1,AFDN,PRKACA,ROCK1,TJP1,CLDN1
2_Member	GO Biological Processes	GO:0090557	FALSE	FALSE	FALSE	establishment of endothelial intestinal barrier	-3.23938	-1.63784	4/14	2194,4301,7082,9076	FASN,AFDN,TJP1,CLDN1
3_Summary	Reactome Gene Sets	R-HSA-913531	TRUE	TRUE	TRUE	Interferon Signaling	-11.1973	-7.57877	28/199	567,1958,1981,2316,2317,3133,3433,3434,3669,4938,5371,5696,5903,6737,7175,8519,8638,8672,9246,9636,9883,11274,23225,51191,54739,57122,91543,117854,668,1387,1616,4792,6294,6612,7150,7155,8243,8924,9612,10155,28996,51564,205564,3178,3181,5976,6830,8570,10250,25909,26993,29072,57097,91746,220988,100101267,54552,57178,83637,5310,5566,6934,8498,9531,2697,10478,347734,5411,8661,8761,9669,22985,25929,29…	B2M,EGR1,EIF4G1,FLNA,FLNB,HLA-E,IFIT2,IFIT1,ISG20,OAS1,PML,PSMB8,RANBP2,TRIM21,TPR,IFITM1,OASL,EIF4G3,UBE2L6,ISG15,POM121,USP18,NUP210,HERC5,XAF1,NUP107,RSAD2,TRIM6,FOXL2,CREBBP,DAXX,NFKBIA,SAFB,SUMO3,TOP1,TOP2B,SMC1A,HERC2,NCOR2,TRIM28,HIPK2,HDAC7,SENP5,HNRNPA1,HNRNPA2B1,UPF1,SUPT6H,KHSRP,SRRM1,AHCTF1,AKAP8L,SETD2,PARP11,YTHDC1,HNRNPA3,POM121C,GNL3L,ZMIZ1,ZMIZ2,PKD1,PRKACA,TCF7L2,RANBP3,BAG3,GJA…
3_Member	Reactome Gene Sets	R-HSA-913531	TRUE	TRUE	TRUE	Interferon Signaling	-11.1973	-7.57877	28/199	567,1958,1981,2316,2317,3133,3433,3434,3669,4938,5371,5696,5903,6737,7175,8519,8638,8672,9246,9636,9883,11274,23225,51191,54739,57122,91543,117854	B2M,EGR1,EIF4G1,FLNA,FLNB,HLA-E,IFIT2,IFIT1,ISG20,OAS1,PML,PSMB8,RANBP2,TRIM21,TPR,IFITM1,OASL,EIF4G3,UBE2L6,ISG15,POM121,USP18,NUP210,HERC5,XAF1,NUP107,RSAD2,TRIM6
3_Member	Reactome Gene Sets	R-HSA-1169410	FALSE	FALSE	FALSE	Antiviral mechanism by IFN-stimulated genes	-8.9364	-5.94108	16/80	1981,2316,2317,3434,4938,5903,7175,8638,8672,9246,9636,9883,11274,23225,51191,57122	EIF4G1,FLNA,FLNB,IFIT1,OAS1,RANBP2,TPR,OASL,EIF4G3,UBE2L6,ISG15,POM121,USP18,NUP210,HERC5,NUP107
3_Member	Reactome Gene Sets	R-HSA-1169408	FALSE	FALSE	FALSE	ISG15 antiviral mechanism	-6.82374	-4.37543	13/72	1981,2317,3434,5903,7175,8672,9246,9636,9883,11274,23225,51191,57122	EIF4G1,FLNB,IFIT1,RANBP2,TPR,EIF4G3,UBE2L6,ISG15,POM121,USP18,NUP210,HERC5,NUP107
3_Member	Reactome Gene Sets	R-HSA-2990846	FALSE	FALSE	FALSE	SUMOylation	-6.77716	-4.34934	21/188	668,1387,1616,4792,5371,5903,6294,6612,7150,7155,7175,8243,8924,9612,9883,10155,23225,28996,51564,57122,205564	FOXL2,CREBBP,DAXX,NFKBIA,PML,RANBP2,SAFB,SUMO3,TOP1,TOP2B,TPR,SMC1A,HERC2,NCOR2,POM121,TRIM28,NUP210,HIPK2,HDAC7,NUP107,SENP5
3_Member	Reactome Gene Sets	R-HSA-3108232	FALSE	FALSE	FALSE	SUMO E3 ligases SUMOylate target proteins	-6.36969	-4.01119	20/182	668,1387,1616,4792,5371,5903,6294,6612,7150,7155,7175,8243,8924,9612,9883,10155,23225,28996,51564,57122	FOXL2,CREBBP,DAXX,NFKBIA,PML,RANBP2,SAFB,SUMO3,TOP1,TOP2B,TPR,SMC1A,HERC2,NCOR2,POM121,TRIM28,NUP210,HIPK2,HDAC7,NUP107
3_Member	GO Biological Processes	GO:0051028	FALSE	FALSE	FALSE	mRNA transport	-6.27498	-3.93971	18/152	3178,3181,5903,5976,6830,7175,8570,9883,10250,23225,25909,26993,29072,57097,57122,91746,220988,100101267	HNRNPA1,HNRNPA2B1,RANBP2,UPF1,SUPT6H,TPR,KHSRP,POM121,SRRM1,NUP210,AHCTF1,AKAP8L,SETD2,PARP11,NUP107,YTHDC1,HNRNPA3,POM121C
3_Member	GO Biological Processes	GO:0016925	FALSE	FALSE	FALSE	protein sumoylation	-6.1416	-3.83143	13/82	1958,5903,6612,7175,9883,10155,23225,54552,57122,57178,83637,205564,100101267	EGR1,RANBP2,SUMO3,TPR,POM121,TRIM28,NUP210,GNL3L,NUP107,ZMIZ1,ZMIZ2,SENP5,POM121C
3_Member	GO Biological Processes	GO:0051168	FALSE	FALSE	FALSE	nuclear export	-5.33219	-3.17791	19/194	3178,3181,5310,5566,5903,5976,6830,6934,7175,8498,9531,9883,10250,23225,26993,29072,57122,91746,100101267	HNRNPA1,HNRNPA2B1,PKD1,PRKACA,RANBP2,UPF1,SUPT6H,TCF7L2,TPR,RANBP3,BAG3,POM121,SRRM1,NUP210,AKAP8L,SETD2,NUP107,YTHDC1,POM121C
3_Member	GO Biological Processes	GO:0006611	FALSE	FALSE	FALSE	protein export from nucleus	-5.24457	-3.11172	18/179	3181,5310,5566,5903,5976,6830,6934,7175,8498,9531,9883,10250,23225,26993,29072,57122,91746,100101267	HNRNPA2B1,PKD1,PRKACA,RANBP2,UPF1,SUPT6H,TCF7L2,TPR,RANBP3,BAG3,POM121,SRRM1,NUP210,AKAP8L,SETD2,NUP107,YTHDC1,POM121C
3_Member	GO Biological Processes	GO:0015931	FALSE	FALSE	FALSE	nucleobase-containing compound transport	-5.02682	-2.92677	21/241	2697,3178,3181,5903,5976,6830,7175,8570,9883,10250,10478,23225,25909,26993,29072,57097,57122,91746,220988,347734,100101267	GJA1,HNRNPA1,HNRNPA2B1,RANBP2,UPF1,SUPT6H,TPR,KHSRP,POM121,SRRM1,SLC25A17,NUP210,AHCTF1,AKAP8L,SETD2,PARP11,NUP107,YTHDC1,HNRNPA3,SLC35B2,POM121C
3_Member	KEGG Pathway	hsa03013	TRUE	FALSE	TRUE	RNA transport	-4.92178	-2.85221	17/171	1981,5411,5903,5976,6612,7175,8661,8672,8761,9669,9883,10250,22985,23225,25929,57122,100101267	EIF4G1,PNN,RANBP2,UPF1,SUMO3,TPR,EIF3A,EIF4G3,PABPC4,EIF5B,POM121,SRRM1,ACIN1,NUP210,GEMIN5,NUP107,POM121C
3_Member	GO Biological Processes	GO:0050657	FALSE	FALSE	FALSE	nucleic acid transport	-4.79216	-2.76908	18/193	3178,3181,5903,5976,6830,7175,8570,9883,10250,23225,25909,26993,29072,57097,57122,91746,220988,100101267	HNRNPA1,HNRNPA2B1,RANBP2,UPF1,SUPT6H,TPR,KHSRP,POM121,SRRM1,NUP210,AHCTF1,AKAP8L,SETD2,PARP11,NUP107,YTHDC1,HNRNPA3,POM121C
3_Member	GO Biological Processes	GO:0050658	FALSE	FALSE	FALSE	RNA transport	-4.79216	-2.76908	18/193	3178,3181,5903,5976,6830,7175,8570,9883,10250,23225,25909,26993,29072,57097,57122,91746,220988,100101267	HNRNPA1,HNRNPA2B1,RANBP2,UPF1,SUPT6H,TPR,KHSRP,POM121,SRRM1,NUP210,AHCTF1,AKAP8L,SETD2,PARP11,NUP107,YTHDC1,HNRNPA3,POM121C
3_Member	GO Biological Processes	GO:0051236	FALSE	FALSE	FALSE	establishment of RNA localization	-4.70131	-2.70057	18/196	3178,3181,5903,5976,6830,7175,8570,9883,10250,23225,25909,26993,29072,57097,57122,91746,220988,100101267	HNRNPA1,HNRNPA2B1,RANBP2,UPF1,SUPT6H,TPR,KHSRP,POM121,SRRM1,NUP210,AHCTF1,AKAP8L,SETD2,PARP11,NUP107,YTHDC1,HNRNPA3,POM121C
3_Member	GO Biological Processes	GO:0006406	FALSE	FALSE	FALSE	mRNA export from nucleus	-4.65064	-2.66352	13/111	3181,5903,5976,6830,7175,9883,10250,23225,26993,29072,57122,91746,100101267	HNRNPA2B1,RANBP2,UPF1,SUPT6H,TPR,POM121,SRRM1,NUP210,AKAP8L,SETD2,NUP107,YTHDC1,POM121C
3_Member	GO Biological Processes	GO:0071427	FALSE	FALSE	FALSE	mRNA-containing ribonucleoprotein complex export from nucleus	-4.65064	-2.66352	13/111	3181,5903,5976,6830,7175,9883,10250,23225,26993,29072,57122,91746,100101267	HNRNPA2B1,RANBP2,UPF1,SUPT6H,TPR,POM121,SRRM1,NUP210,AKAP8L,SETD2,NUP107,YTHDC1,POM121C
3_Member	Reactome Gene Sets	R-HSA-168325	FALSE	FALSE	FALSE	Viral Messenger RNA Synthesis	-4.5182	-2.56614	8/43	2962,5430,5431,5903,7175,9883,23225,57122	GTF2F1,POLR2A,POLR2B,RANBP2,TPR,POM121,NUP210,NUP107
3_Member	GO Biological Processes	GO:0009266	FALSE	FALSE	FALSE	response to temperature stimulus	-4.43421	-2.50937	20/244	133,573,1153,1387,1616,2766,3627,4792,5566,5903,7041,7057,7175,9531,9883,23225,26509,55198,57122,100101267	ADM,BAG1,CIRBP,CREBBP,DAXX,GMPR,CXCL10,NFKBIA,PRKACA,RANBP2,TGFB1I1,THBS1,TPR,BAG3,POM121,NUP210,MYOF,APPL2,NUP107,POM121C
3_Member	Reactome Gene Sets	R-HSA-4615885	FALSE	FALSE	FALSE	SUMOylation of DNA replication proteins	-4.36842	-2.45742	8/45	5903,6612,7150,7155,7175,9883,23225,57122	RANBP2,SUMO3,TOP1,TOP2B,TPR,POM121,NUP210,NUP107
3_Member	GO Biological Processes	GO:0006405	FALSE	FALSE	FALSE	RNA export from nucleus	-4.36192	-2.45431	14/135	3178,3181,5903,5976,6830,7175,9883,10250,23225,26993,29072,57122,91746,100101267	HNRNPA1,HNRNPA2B1,RANBP2,UPF1,SUPT6H,TPR,POM121,SRRM1,NUP210,AKAP8L,SETD2,NUP107,YTHDC1,POM121C
3_Member	GO Biological Processes	GO:0034605	FALSE	FALSE	FALSE	cellular response to heat	-4.25636	-2.36695	14/138	573,1387,1616,3627,5566,5903,7057,7175,9531,9883,23225,26509,57122,100101267	BAG1,CREBBP,DAXX,CXCL10,PRKACA,RANBP2,THBS1,TPR,BAG3,POM121,NUP210,MYOF,NUP107,POM121C
3_Member	Reactome Gene Sets	R-HSA-3108214	FALSE	FALSE	FALSE	SUMOylation of DNA damage response and repair proteins	-4.09108	-2.23293	10/77	5371,5903,6612,7175,8243,8924,9883,23225,51564,57122	PML,RANBP2,SUMO3,TPR,SMC1A,HERC2,POM121,NUP210,HDAC7,NUP107
3_Member	GO Biological Processes	GO:0071426	FALSE	FALSE	FALSE	ribonucleoprotein complex export from nucleus	-4.03438	-2.20114	13/127	3181,5903,5976,6830,7175,9883,10250,23225,26993,29072,57122,91746,100101267	HNRNPA2B1,RANBP2,UPF1,SUPT6H,TPR,POM121,SRRM1,NUP210,AKAP8L,SETD2,NUP107,YTHDC1,POM121C
3_Member	GO Biological Processes	GO:0071166	FALSE	FALSE	FALSE	ribonucleoprotein complex localization	-3.99944	-2.17744	13/128	3181,5903,5976,6830,7175,9883,10250,23225,26993,29072,57122,91746,100101267	HNRNPA2B1,RANBP2,UPF1,SUPT6H,TPR,POM121,SRRM1,NUP210,AKAP8L,SETD2,NUP107,YTHDC1,POM121C
3_Member	GO Biological Processes	GO:0060964	FALSE	FALSE	FALSE	regulation of gene silencing by miRNA	-3.92139	-2.1112	12/113	1956,1981,5430,5431,5903,7175,9611,9612,9883,23225,57122,100101267	EGFR,EIF4G1,POLR2A,POLR2B,RANBP2,TPR,NCOR1,NCOR2,POM121,NUP210,NUP107,POM121C
3_Member	GO Biological Processes	GO:0060147	FALSE	FALSE	FALSE	regulation of posttranscriptional gene silencing	-3.77682	-2.01679	12/117	1956,1981,5430,5431,5903,7175,9611,9612,9883,23225,57122,100101267	EGFR,EIF4G1,POLR2A,POLR2B,RANBP2,TPR,NCOR1,NCOR2,POM121,NUP210,NUP107,POM121C
3_Member	GO Biological Processes	GO:0060966	FALSE	FALSE	FALSE	regulation of gene silencing by RNA	-3.77682	-2.01679	12/117	1956,1981,5430,5431,5903,7175,9611,9612,9883,23225,57122,100101267	EGFR,EIF4G1,POLR2A,POLR2B,RANBP2,TPR,NCOR1,NCOR2,POM121,NUP210,NUP107,POM121C
3_Member	GO Biological Processes	GO:0006403	FALSE	FALSE	FALSE	RNA localization	-3.77399	-2.01516	18/231	3178,3181,5903,5976,6830,7175,8570,9883,10250,23225,25909,26993,29072,57097,57122,91746,220988,100101267	HNRNPA1,HNRNPA2B1,RANBP2,UPF1,SUPT6H,TPR,KHSRP,POM121,SRRM1,NUP210,AHCTF1,AKAP8L,SETD2,PARP11,NUP107,YTHDC1,HNRNPA3,POM121C
3_Member	GO Biological Processes	GO:0060968	FALSE	FALSE	FALSE	regulation of gene silencing	-3.68471	-1.94621	14/156	1956,1981,5430,5431,5903,7175,7290,9611,9612,9883,10155,23225,57122,100101267	EGFR,EIF4G1,POLR2A,POLR2B,RANBP2,TPR,HIRA,NCOR1,NCOR2,POM121,TRIM28,NUP210,NUP107,POM121C
3_Member	GO Biological Processes	GO:0009408	FALSE	FALSE	FALSE	response to heat	-3.63128	-1.90814	15/177	573,1387,1616,3627,5566,5903,7041,7057,7175,9531,9883,23225,26509,57122,100101267	BAG1,CREBBP,DAXX,CXCL10,PRKACA,RANBP2,TGFB1I1,THBS1,TPR,BAG3,POM121,NUP210,MYOF,NUP107,POM121C
3_Member	GO Biological Processes	GO:0031503	FALSE	FALSE	FALSE	protein-containing complex localization	-3.5973	-1.88073	20/281	1785,3181,4983,5903,5976,6809,6830,7175,9321,9883,10250,11020,22883,23225,26993,29072,57122,91746,140735,100101267	DNM2,HNRNPA2B1,OPHN1,RANBP2,UPF1,STX3,SUPT6H,TPR,TRIP11,POM121,SRRM1,IFT27,CLSTN1,NUP210,AKAP8L,SETD2,NUP107,YTHDC1,DYNLL2,POM121C
3_Member	GO Biological Processes	GO:0006109	FALSE	FALSE	FALSE	regulation of carbohydrate metabolic process	-3.40456	-1.74693	16/206	160,5223,5366,5903,7175,8660,9611,9883,23225,51094,51451,54541,57122,140710,221937,100101267	AP2A1,PGAM1,PMAIP1,RANBP2,TPR,IRS2,NCOR1,POM121,NUP210,ADIPOR1,LCMT1,DDIT4,NUP107,SOGA1,FOXK1,POM121C
3_Member	GO Biological Processes	GO:0006409	FALSE	FALSE	FALSE	tRNA export from nucleus	-3.38602	-1.73593	6/34	5903,7175,9883,23225,57122,100101267	RANBP2,TPR,POM121,NUP210,NUP107,POM121C
3_Member	GO Biological Processes	GO:0071431	FALSE	FALSE	FALSE	tRNA-containing ribonucleoprotein complex export from nucleus	-3.38602	-1.73593	6/34	5903,7175,9883,23225,57122,100101267	RANBP2,TPR,POM121,NUP210,NUP107,POM121C
3_Member	GO Biological Processes	GO:0051196	FALSE	FALSE	FALSE	regulation of coenzyme metabolic process	-3.33108	-1.70027	10/95	5223,5903,7175,9611,9883,23225,54541,57122,57546,100101267	PGAM1,RANBP2,TPR,NCOR1,POM121,NUP210,DDIT4,NUP107,PDP2,POM121C
3_Member	GO Biological Processes	GO:0072525	FALSE	FALSE	FALSE	pyridine-containing compound biosynthetic process	-3.31664	-1.69107	13/150	4837,5223,5903,7175,9611,9883,23225,29968,54541,55526,57122,221937,100101267	NNMT,PGAM1,RANBP2,TPR,NCOR1,POM121,NUP210,PSAT1,DDIT4,DHTKD1,NUP107,FOXK1,POM121C
3_Member	GO Biological Processes	GO:0006110	FALSE	FALSE	FALSE	regulation of glycolytic process	-3.30449	-1.68331	9/79	5223,5903,7175,9611,9883,23225,54541,57122,100101267	PGAM1,RANBP2,TPR,NCOR1,POM121,NUP210,DDIT4,NUP107,POM121C
3_Member	GO Biological Processes	GO:1900034	FALSE	FALSE	FALSE	regulation of cellular response to heat	-3.30449	-1.68331	9/79	573,1387,5903,7175,9531,9883,23225,57122,100101267	BAG1,CREBBP,RANBP2,TPR,BAG3,POM121,NUP210,NUP107,POM121C
3_Member	GO Biological Processes	GO:0062012	FALSE	FALSE	FALSE	regulation of small molecule metabolic process	-3.28407	-1.66982	27/459	133,160,1728,1958,2194,5223,5366,5696,5903,7175,8660,9611,9612,9883,23225,23479,51094,51451,54541,55198,57122,57546,57761,58526,140710,221937,100101267	ADM,AP2A1,NQO1,EGR1,FASN,PGAM1,PMAIP1,PSMB8,RANBP2,TPR,IRS2,NCOR1,NCOR2,POM121,NUP210,ISCU,ADIPOR1,LCMT1,DDIT4,APPL2,NUP107,PDP2,TRIB3,MID1IP1,SOGA1,FOXK1,POM121C
3_Member	GO Biological Processes	GO:0072330	FALSE	FALSE	FALSE	monocarboxylic acid biosynthetic process	-3.25278	-1.64451	22/344	440,633,1464,1906,2194,5223,5903,7175,7494,9200,9611,9883,23225,51094,54541,54995,55526,57122,57761,58526,221937,100101267	ASNS,BGN,CSPG4,EDN1,FASN,PGAM1,RANBP2,TPR,XBP1,HACD1,NCOR1,POM121,NUP210,ADIPOR1,DDIT4,OXSM,DHTKD1,NUP107,TRIB3,MID1IP1,FOXK1,POM121C
3_Member	GO Biological Processes	GO:0006096	FALSE	FALSE	FALSE	glycolytic process	-3.24854	-1.64196	11/115	5223,5903,7175,9611,9883,23225,54541,55526,57122,221937,100101267	PGAM1,RANBP2,TPR,NCOR1,POM121,NUP210,DDIT4,DHTKD1,NUP107,FOXK1,POM121C
3_Member	GO Biological Processes	GO:0051031	FALSE	FALSE	FALSE	tRNA transport	-3.24672	-1.64098	6/36	5903,7175,9883,23225,57122,100101267	RANBP2,TPR,POM121,NUP210,NUP107,POM121C
3_Member	GO Biological Processes	GO:0006165	FALSE	FALSE	FALSE	nucleoside diphosphate phosphorylation	-3.23181	-1.63111	12/134	5223,5903,7175,9611,9883,23225,54541,55526,57122,129607,221937,100101267	PGAM1,RANBP2,TPR,NCOR1,POM121,NUP210,DDIT4,DHTKD1,NUP107,CMPK2,FOXK1,POM121C
3_Member	GO Biological Processes	GO:0030811	FALSE	FALSE	FALSE	regulation of nucleotide catabolic process	-3.22396	-1.62753	9/81	5223,5903,7175,9611,9883,23225,54541,57122,100101267	PGAM1,RANBP2,TPR,NCOR1,POM121,NUP210,DDIT4,NUP107,POM121C
3_Member	GO Biological Processes	GO:0006757	FALSE	FALSE	FALSE	ATP generation from ADP	-3.21666	-1.62258	11/116	5223,5903,7175,9611,9883,23225,54541,55526,57122,221937,100101267	PGAM1,RANBP2,TPR,NCOR1,POM121,NUP210,DDIT4,DHTKD1,NUP107,FOXK1,POM121C
3_Member	GO Biological Processes	GO:0006090	FALSE	FALSE	FALSE	pyruvate metabolic process	-3.20792	-1.61711	13/154	2739,5223,5903,7175,9611,9883,23225,54541,55526,57122,57546,221937,100101267	GLO1,PGAM1,RANBP2,TPR,NCOR1,POM121,NUP210,DDIT4,DHTKD1,NUP107,PDP2,FOXK1,POM121C
3_Member	GO Biological Processes	GO:0046939	FALSE	FALSE	FALSE	nucleotide phosphorylation	-3.17418	-1.59064	12/136	5223,5903,7175,9611,9883,23225,54541,55526,57122,129607,221937,100101267	PGAM1,RANBP2,TPR,NCOR1,POM121,NUP210,DDIT4,DHTKD1,NUP107,CMPK2,FOXK1,POM121C
3_Member	GO Biological Processes	GO:0009108	FALSE	FALSE	FALSE	coenzyme biosynthetic process	-3.13623	-1.56454	18/261	2194,2643,4704,4837,5223,5538,5903,7175,9200,9611,9883,23225,54541,55526,57122,57546,221937,100101267	FASN,GCH1,NDUFA9,NNMT,PGAM1,PPT1,RANBP2,TPR,HACD1,NCOR1,POM121,NUP210,DDIT4,DHTKD1,NUP107,PDP2,FOXK1,POM121C
3_Member	GO Biological Processes	GO:0042866	FALSE	FALSE	FALSE	pyruvate biosynthetic process	-3.12332	-1.55551	11/119	5223,5903,7175,9611,9883,23225,54541,55526,57122,221937,100101267	PGAM1,RANBP2,TPR,NCOR1,POM121,NUP210,DDIT4,DHTKD1,NUP107,FOXK1,POM121C
3_Member	Reactome Gene Sets	R-HSA-2980766	FALSE	FALSE	FALSE	Nuclear Envelope Breakdown	-3.11883	-1.55357	7/52	4001,5578,5903,7175,9883,23225,57122	LMNB1,PRKCA,RANBP2,TPR,POM121,NUP210,NUP107
3_Member	GO Biological Processes	GO:0097064	FALSE	FALSE	FALSE	ncRNA export from nucleus	-3.11677	-1.55357	6/38	5903,7175,9883,23225,57122,100101267	RANBP2,TPR,POM121,NUP210,NUP107,POM121C
3_Member	Reactome Gene Sets	R-HSA-3232142	FALSE	FALSE	FALSE	SUMOylation of ubiquitinylation proteins	-3.11677	-1.55357	6/38	5371,5903,7175,9883,23225,57122	PML,RANBP2,TPR,POM121,NUP210,NUP107
3_Member	Reactome Gene Sets	R-HSA-162599	FALSE	FALSE	FALSE	Late Phase of HIV Life Cycle	-3.09	-1.5338	12/139	2962,5430,5431,5903,7175,8148,9883,23225,51271,51510,57122,83860	GTF2F1,POLR2A,POLR2B,RANBP2,TPR,TAF15,POM121,NUP210,UBAP1,CHMP5,NUP107,TAF3
3_Member	Reactome Gene Sets	R-HSA-191859	FALSE	FALSE	FALSE	snRNP Assembly	-3.06826	-1.5201	7/53	5903,6634,7175,9883,23225,25929,57122	RANBP2,SNRPD3,TPR,POM121,NUP210,GEMIN5,NUP107
3_Member	Reactome Gene Sets	R-HSA-194441	FALSE	FALSE	FALSE	Metabolism of non-coding RNA	-3.06826	-1.5201	7/53	5903,6634,7175,9883,23225,25929,57122	RANBP2,SNRPD3,TPR,POM121,NUP210,GEMIN5,NUP107
3_Member	GO Biological Processes	GO:0072522	FALSE	FALSE	FALSE	purine-containing compound biosynthetic process	-3.00527	-1.47448	20/313	506,1633,2194,2766,5198,5223,5538,5903,7175,9200,9611,9883,23225,54541,55526,57122,57546,221937,347734,100101267	ATP5F1B,DCK,FASN,GMPR,PFAS,PGAM1,PPT1,RANBP2,TPR,HACD1,NCOR1,POM121,NUP210,DDIT4,DHTKD1,NUP107,PDP2,FOXK1,SLC35B2,POM121C
3_Member	Reactome Gene Sets	R-HSA-168276	FALSE	FALSE	FALSE	NS1 Mediated Effects on Host Pathways	-2.99513	-1.46928	6/40	5903,7175,9636,9883,23225,57122	RANBP2,TPR,ISG15,POM121,NUP210,NUP107
3_Member	Reactome Gene Sets	R-HSA-70171	FALSE	FALSE	FALSE	Glycolysis	-2.96452	-1.44718	8/71	5223,5528,5566,5903,7175,9883,23225,57122	PGAM1,PPP2R5D,PRKACA,RANBP2,TPR,POM121,NUP210,NUP107
3_Member	GO Biological Processes	GO:0043470	FALSE	FALSE	FALSE	regulation of carbohydrate catabolic process	-2.96195	-1.44718	9/88	5223,5903,7175,9611,9883,23225,54541,57122,100101267	PGAM1,RANBP2,TPR,NCOR1,POM121,NUP210,DDIT4,NUP107,POM121C
3_Member	GO Biological Processes	GO:0009165	FALSE	FALSE	FALSE	nucleotide biosynthetic process	-2.95674	-1.44334	23/386	506,1633,2194,4837,5198,5223,5538,5903,7175,9200,9519,9611,9883,23225,54541,55526,57122,57546,129607,197258,221937,347734,100101267	ATP5F1B,DCK,FASN,NNMT,PFAS,PGAM1,PPT1,RANBP2,TPR,HACD1,TBPL1,NCOR1,POM121,NUP210,DDIT4,DHTKD1,NUP107,PDP2,CMPK2,FCSK,FOXK1,SLC35B2,POM121C
3_Member	GO Biological Processes	GO:0046031	FALSE	FALSE	FALSE	ADP metabolic process	-2.91803	-1.4134	11/126	5223,5903,7175,9611,9883,23225,54541,55526,57122,221937,100101267	PGAM1,RANBP2,TPR,NCOR1,POM121,NUP210,DDIT4,DHTKD1,NUP107,FOXK1,POM121C
3_Member	GO Biological Processes	GO:1901293	FALSE	FALSE	FALSE	nucleoside phosphate biosynthetic process	-2.89788	-1.3979	23/390	506,1633,2194,4837,5198,5223,5538,5903,7175,9200,9519,9611,9883,23225,54541,55526,57122,57546,129607,197258,221937,347734,100101267	ATP5F1B,DCK,FASN,NNMT,PFAS,PGAM1,PPT1,RANBP2,TPR,HACD1,TBPL1,NCOR1,POM121,NUP210,DDIT4,DHTKD1,NUP107,PDP2,CMPK2,FCSK,FOXK1,SLC35B2,POM121C
3_Member	GO Biological Processes	GO:0044766	FALSE	FALSE	FALSE	multi-organism transport	-2.8851	-1.39038	8/73	3434,5903,7175,9883,23225,51271,57122,100101267	IFIT1,RANBP2,TPR,POM121,NUP210,UBAP1,NUP107,POM121C
3_Member	GO Biological Processes	GO:1902579	FALSE	FALSE	FALSE	multi-organism localization	-2.8851	-1.39038	8/73	3434,5903,7175,9883,23225,51271,57122,100101267	IFIT1,RANBP2,TPR,POM121,NUP210,UBAP1,NUP107,POM121C
3_Member	Reactome Gene Sets	R-HSA-168253	FALSE	FALSE	FALSE	Host Interactions with Influenza Factors	-2.88094	-1.38814	6/42	5903,7175,9636,9883,23225,57122	RANBP2,TPR,ISG15,POM121,NUP210,NUP107
3_Member	GO Biological Processes	GO:0046394	FALSE	FALSE	FALSE	carboxylic acid biosynthetic process	-2.88029	-1.38814	26/464	160,440,633,1464,1906,2194,2643,2805,5223,5903,7175,7494,9200,9611,9883,23225,29968,51094,54541,54995,55526,57122,57761,58526,221937,100101267	AP2A1,ASNS,BGN,CSPG4,EDN1,FASN,GCH1,GOT1,PGAM1,RANBP2,TPR,XBP1,HACD1,NCOR1,POM121,NUP210,PSAT1,ADIPOR1,DDIT4,OXSM,DHTKD1,NUP107,TRIB3,MID1IP1,FOXK1,POM121C
3_Member	GO Biological Processes	GO:0019359	FALSE	FALSE	FALSE	nicotinamide nucleotide biosynthetic process	-2.87798	-1.38814	12/147	4837,5223,5903,7175,9611,9883,23225,54541,55526,57122,221937,100101267	NNMT,PGAM1,RANBP2,TPR,NCOR1,POM121,NUP210,DDIT4,DHTKD1,NUP107,FOXK1,POM121C
3_Member	GO Biological Processes	GO:0019363	FALSE	FALSE	FALSE	pyridine nucleotide biosynthetic process	-2.87798	-1.38814	12/147	4837,5223,5903,7175,9611,9883,23225,54541,55526,57122,221937,100101267	NNMT,PGAM1,RANBP2,TPR,NCOR1,POM121,NUP210,DDIT4,DHTKD1,NUP107,FOXK1,POM121C
3_Member	GO Biological Processes	GO:0075733	FALSE	FALSE	FALSE	intracellular transport of virus	-2.87766	-1.38814	7/57	5903,7175,9883,23225,51271,57122,100101267	RANBP2,TPR,POM121,NUP210,UBAP1,NUP107,POM121C
3_Member	GO Biological Processes	GO:0009142	FALSE	FALSE	FALSE	nucleoside triphosphate biosynthetic process	-2.87473	-1.38585	14/188	506,5223,5903,7175,9519,9611,9883,23225,54541,55526,57122,129607,221937,100101267	ATP5F1B,PGAM1,RANBP2,TPR,TBPL1,NCOR1,POM121,NUP210,DDIT4,DHTKD1,NUP107,CMPK2,FOXK1,POM121C
3_Member	GO Biological Processes	GO:0016053	FALSE	FALSE	FALSE	organic acid biosynthetic process	-2.86713	-1.37954	26/465	160,440,633,1464,1906,2194,2643,2805,5223,5903,7175,7494,9200,9611,9883,23225,29968,51094,54541,54995,55526,57122,57761,58526,221937,100101267	AP2A1,ASNS,BGN,CSPG4,EDN1,FASN,GCH1,GOT1,PGAM1,RANBP2,TPR,XBP1,HACD1,NCOR1,POM121,NUP210,PSAT1,ADIPOR1,DDIT4,OXSM,DHTKD1,NUP107,TRIB3,MID1IP1,FOXK1,POM121C
3_Member	Reactome Gene Sets	R-HSA-70326	FALSE	FALSE	FALSE	Glucose metabolism	-2.85822	-1.37281	9/91	2805,5223,5528,5566,5903,7175,9883,23225,57122	GOT1,PGAM1,PPP2R5D,PRKACA,RANBP2,TPR,POM121,NUP210,NUP107
3_Member	GO Biological Processes	GO:0009152	FALSE	FALSE	FALSE	purine ribonucleotide biosynthetic process	-2.7908	-1.32329	18/280	506,2194,5198,5223,5538,5903,7175,9200,9611,9883,23225,54541,55526,57122,57546,221937,347734,100101267	ATP5F1B,FASN,PFAS,PGAM1,PPT1,RANBP2,TPR,HACD1,NCOR1,POM121,NUP210,DDIT4,DHTKD1,NUP107,PDP2,FOXK1,SLC35B2,POM121C
3_Member	Reactome Gene Sets	R-HSA-162587	FALSE	FALSE	FALSE	HIV Life Cycle	-2.75399	-1.30036	12/152	2962,5430,5431,5903,7175,8148,9883,23225,51271,51510,57122,83860	GTF2F1,POLR2A,POLR2B,RANBP2,TPR,TAF15,POM121,NUP210,UBAP1,CHMP5,NUP107,TAF3
3_Member	GO Biological Processes	GO:0046794	FALSE	FALSE	FALSE	transport of virus	-2.74582	-1.29574	7/60	5903,7175,9883,23225,51271,57122,100101267	RANBP2,TPR,POM121,NUP210,UBAP1,NUP107,POM121C
3_Member	Reactome Gene Sets	R-HSA-168271	FALSE	FALSE	FALSE	Transport of Ribonucleoproteins into the Host Nucleus	-2.71812	-1.28226	5/31	5903,7175,9883,23225,57122	RANBP2,TPR,POM121,NUP210,NUP107
3_Member	Reactome Gene Sets	R-HSA-168333	FALSE	FALSE	FALSE	NEP/NS2 Interacts with the Cellular Export Machinery	-2.71812	-1.28226	5/31	5903,7175,9883,23225,57122	RANBP2,TPR,POM121,NUP210,NUP107
3_Member	Reactome Gene Sets	R-HSA-170822	FALSE	FALSE	FALSE	Regulation of Glucokinase by Glucokinase Regulatory Protein	-2.71812	-1.28226	5/31	5903,7175,9883,23225,57122	RANBP2,TPR,POM121,NUP210,NUP107
3_Member	Reactome Gene Sets	R-HSA-5619107	FALSE	FALSE	FALSE	Defective TPR may confer susceptibility towards thyroid papillary carcinoma (TPC)	-2.71812	-1.28226	5/31	5903,7175,9883,23225,57122	RANBP2,TPR,POM121,NUP210,NUP107
3_Member	GO Biological Processes	GO:2001169	FALSE	FALSE	FALSE	regulation of ATP biosynthetic process	-2.69548	-1.26947	9/96	5223,5903,7175,9611,9883,23225,54541,57122,100101267	PGAM1,RANBP2,TPR,NCOR1,POM121,NUP210,DDIT4,NUP107,POM121C
3_Member	GO Biological Processes	GO:0016052	FALSE	FALSE	FALSE	carbohydrate catabolic process	-2.64351	-1.22688	14/199	2760,4041,4758,5223,5903,7175,9611,9883,23225,54541,55526,57122,221937,100101267	GM2A,LRP5,NEU1,PGAM1,RANBP2,TPR,NCOR1,POM121,NUP210,DDIT4,DHTKD1,NUP107,FOXK1,POM121C
3_Member	GO Biological Processes	GO:1900371	FALSE	FALSE	FALSE	regulation of purine nucleotide biosynthetic process	-2.63357	-1.21966	10/117	5223,5903,7175,9611,9883,23225,54541,57122,57546,100101267	PGAM1,RANBP2,TPR,NCOR1,POM121,NUP210,DDIT4,NUP107,PDP2,POM121C
3_Member	GO Biological Processes	GO:0009132	FALSE	FALSE	FALSE	nucleoside diphosphate metabolic process	-2.6131	-1.21359	12/158	5223,5903,7175,9611,9883,23225,54541,55526,57122,129607,221937,100101267	PGAM1,RANBP2,TPR,NCOR1,POM121,NUP210,DDIT4,DHTKD1,NUP107,CMPK2,FOXK1,POM121C
3_Member	GO Biological Processes	GO:0030808	FALSE	FALSE	FALSE	regulation of nucleotide biosynthetic process	-2.60636	-1.20787	10/118	5223,5903,7175,9611,9883,23225,54541,57122,57546,100101267	PGAM1,RANBP2,TPR,NCOR1,POM121,NUP210,DDIT4,NUP107,PDP2,POM121C
3_Member	GO Biological Processes	GO:0009135	FALSE	FALSE	FALSE	purine nucleoside diphosphate metabolic process	-2.60214	-1.20784	11/138	5223,5903,7175,9611,9883,23225,54541,55526,57122,221937,100101267	PGAM1,RANBP2,TPR,NCOR1,POM121,NUP210,DDIT4,DHTKD1,NUP107,FOXK1,POM121C
3_Member	GO Biological Processes	GO:0009179	FALSE	FALSE	FALSE	purine ribonucleoside diphosphate metabolic process	-2.60214	-1.20784	11/138	5223,5903,7175,9611,9883,23225,54541,55526,57122,221937,100101267	PGAM1,RANBP2,TPR,NCOR1,POM121,NUP210,DDIT4,DHTKD1,NUP107,FOXK1,POM121C
3_Member	Reactome Gene Sets	R-HSA-168274	FALSE	FALSE	FALSE	Export of Viral Ribonucleoproteins from Nucleus	-2.59386	-1.20672	5/33	5903,7175,9883,23225,57122	RANBP2,TPR,POM121,NUP210,NUP107
3_Member	Reactome Gene Sets	R-HSA-180746	FALSE	FALSE	FALSE	Nuclear import of Rev protein	-2.59386	-1.20672	5/33	5903,7175,9883,23225,57122	RANBP2,TPR,POM121,NUP210,NUP107
3_Member	Reactome Gene Sets	R-HSA-180910	FALSE	FALSE	FALSE	Vpr-mediated nuclear import of PICs	-2.59386	-1.20672	5/33	5903,7175,9883,23225,57122	RANBP2,TPR,POM121,NUP210,NUP107
3_Member	GO Biological Processes	GO:0051193	FALSE	FALSE	FALSE	regulation of cofactor metabolic process	-2.57948	-1.19694	10/119	5223,5903,7175,9611,9883,23225,54541,57122,57546,100101267	PGAM1,RANBP2,TPR,NCOR1,POM121,NUP210,DDIT4,NUP107,PDP2,POM121C
3_Member	GO Biological Processes	GO:0009260	FALSE	FALSE	FALSE	ribonucleotide biosynthetic process	-2.57659	-1.19659	18/293	506,2194,5198,5223,5538,5903,7175,9200,9611,9883,23225,54541,55526,57122,57546,221937,347734,100101267	ATP5F1B,FASN,PFAS,PGAM1,PPT1,RANBP2,TPR,HACD1,NCOR1,POM121,NUP210,DDIT4,DHTKD1,NUP107,PDP2,FOXK1,SLC35B2,POM121C
3_Member	GO Biological Processes	GO:0006754	FALSE	FALSE	FALSE	ATP biosynthetic process	-2.56794	-1.19042	12/160	506,5223,5903,7175,9611,9883,23225,54541,55526,57122,221937,100101267	ATP5F1B,PGAM1,RANBP2,TPR,NCOR1,POM121,NUP210,DDIT4,DHTKD1,NUP107,FOXK1,POM121C
3_Member	GO Biological Processes	GO:0009185	FALSE	FALSE	FALSE	ribonucleoside diphosphate metabolic process	-2.55344	-1.17989	11/140	5223,5903,7175,9611,9883,23225,54541,55526,57122,221937,100101267	PGAM1,RANBP2,TPR,NCOR1,POM121,NUP210,DDIT4,DHTKD1,NUP107,FOXK1,POM121C
3_Member	Reactome Gene Sets	R-HSA-159227	FALSE	FALSE	FALSE	Transport of the SLBP independent Mature mRNA	-2.53521	-1.16852	5/34	5903,7175,9883,23225,57122	RANBP2,TPR,POM121,NUP210,NUP107
3_Member	Reactome Gene Sets	R-HSA-165054	FALSE	FALSE	FALSE	Rev-mediated nuclear export of HIV RNA	-2.53521	-1.16852	5/34	5903,7175,9883,23225,57122	RANBP2,TPR,POM121,NUP210,NUP107
3_Member	Reactome Gene Sets	R-HSA-4085377	FALSE	FALSE	FALSE	SUMOylation of SUMOylation proteins	-2.53521	-1.16852	5/34	5903,7175,9883,23225,57122	RANBP2,TPR,POM121,NUP210,NUP107
3_Member	GO Biological Processes	GO:0009127	FALSE	FALSE	FALSE	purine nucleoside monophosphate biosynthetic process	-2.52997	-1.16667	13/183	506,5198,5223,5903,7175,9611,9883,23225,54541,55526,57122,221937,100101267	ATP5F1B,PFAS,PGAM1,RANBP2,TPR,NCOR1,POM121,NUP210,DDIT4,DHTKD1,NUP107,FOXK1,POM121C
3_Member	GO Biological Processes	GO:0009168	FALSE	FALSE	FALSE	purine ribonucleoside monophosphate biosynthetic process	-2.52997	-1.16667	13/183	506,5198,5223,5903,7175,9611,9883,23225,54541,55526,57122,221937,100101267	ATP5F1B,PFAS,PGAM1,RANBP2,TPR,NCOR1,POM121,NUP210,DDIT4,DHTKD1,NUP107,FOXK1,POM121C
3_Member	GO Biological Processes	GO:1900542	FALSE	FALSE	FALSE	regulation of purine nucleotide metabolic process	-2.50577	-1.1487	11/142	5223,5903,7175,9611,9883,23225,23479,54541,57122,57546,100101267	PGAM1,RANBP2,TPR,NCOR1,POM121,NUP210,ISCU,DDIT4,NUP107,PDP2,POM121C
3_Member	GO Biological Processes	GO:1903578	FALSE	FALSE	FALSE	regulation of ATP metabolic process	-2.50079	-1.14467	10/122	5223,5903,7175,9611,9883,23225,23479,54541,57122,100101267	PGAM1,RANBP2,TPR,NCOR1,POM121,NUP210,ISCU,DDIT4,NUP107,POM121C
3_Member	Reactome Gene Sets	R-HSA-159230	FALSE	FALSE	FALSE	Transport of the SLBP Dependant Mature mRNA	-2.47869	-1.12963	5/35	5903,7175,9883,23225,57122	RANBP2,TPR,POM121,NUP210,NUP107
3_Member	Reactome Gene Sets	R-HSA-3301854	FALSE	FALSE	FALSE	Nuclear Pore Complex (NPC) Disassembly	-2.47869	-1.12963	5/35	5903,7175,9883,23225,57122	RANBP2,TPR,POM121,NUP210,NUP107
3_Member	GO Biological Processes	GO:0009124	FALSE	FALSE	FALSE	nucleoside monophosphate biosynthetic process	-2.46902	-1.12415	14/208	506,1633,5198,5223,5903,7175,9611,9883,23225,54541,55526,57122,221937,100101267	ATP5F1B,DCK,PFAS,PGAM1,RANBP2,TPR,NCOR1,POM121,NUP210,DDIT4,DHTKD1,NUP107,FOXK1,POM121C
3_Member	GO Biological Processes	GO:0006164	FALSE	FALSE	FALSE	purine nucleotide biosynthetic process	-2.468	-1.12405	18/300	506,2194,5198,5223,5538,5903,7175,9200,9611,9883,23225,54541,55526,57122,57546,221937,347734,100101267	ATP5F1B,FASN,PFAS,PGAM1,PPT1,RANBP2,TPR,HACD1,NCOR1,POM121,NUP210,DDIT4,DHTKD1,NUP107,PDP2,FOXK1,SLC35B2,POM121C
3_Member	GO Biological Processes	GO:0046390	FALSE	FALSE	FALSE	ribose phosphate biosynthetic process	-2.468	-1.12405	18/300	506,2194,5198,5223,5538,5903,7175,9200,9611,9883,23225,54541,55526,57122,57546,221937,347734,100101267	ATP5F1B,FASN,PFAS,PGAM1,PPT1,RANBP2,TPR,HACD1,NCOR1,POM121,NUP210,DDIT4,DHTKD1,NUP107,PDP2,FOXK1,SLC35B2,POM121C
3_Member	GO Biological Processes	GO:0051188	FALSE	FALSE	FALSE	cofactor biosynthetic process	-2.43646	-1.10028	19/326	2194,2643,4704,4837,5223,5538,5903,7175,9200,9611,9883,23225,29968,54541,55526,57122,57546,221937,100101267	FASN,GCH1,NDUFA9,NNMT,PGAM1,PPT1,RANBP2,TPR,HACD1,NCOR1,POM121,NUP210,PSAT1,DDIT4,DHTKD1,NUP107,PDP2,FOXK1,POM121C
3_Member	Reactome Gene Sets	R-HSA-176033	FALSE	FALSE	FALSE	Interactions of Vpr with host cellular proteins	-2.42416	-1.09543	5/36	5903,7175,9883,23225,57122	RANBP2,TPR,POM121,NUP210,NUP107
3_Member	Reactome Gene Sets	R-HSA-177243	FALSE	FALSE	FALSE	Interactions of Rev with host cellular proteins	-2.42416	-1.09543	5/36	5903,7175,9883,23225,57122	RANBP2,TPR,POM121,NUP210,NUP107
3_Member	Reactome Gene Sets	R-HSA-162906	FALSE	FALSE	FALSE	HIV Infection	-2.42397	-1.09543	15/233	160,567,2962,5430,5431,5696,5903,7175,8148,9883,23225,51271,51510,57122,83860	AP2A1,B2M,GTF2F1,POLR2A,POLR2B,PSMB8,RANBP2,TPR,TAF15,POM121,NUP210,UBAP1,CHMP5,NUP107,TAF3
3_Member	GO Biological Processes	GO:0006140	FALSE	FALSE	FALSE	regulation of nucleotide metabolic process	-2.41344	-1.08668	11/146	5223,5903,7175,9611,9883,23225,23479,54541,57122,57546,100101267	PGAM1,RANBP2,TPR,NCOR1,POM121,NUP210,ISCU,DDIT4,NUP107,PDP2,POM121C
3_Member	Reactome Gene Sets	R-HSA-3371453	FALSE	FALSE	FALSE	Regulation of HSF1-mediated heat shock response	-2.39755	-1.07443	7/69	573,5903,7175,9531,9883,23225,57122	BAG1,RANBP2,TPR,BAG3,POM121,NUP210,NUP107
3_Member	Reactome Gene Sets	R-HSA-3371556	FALSE	FALSE	FALSE	Cellular response to heat stress	-2.34108	-1.03128	8/89	573,1387,5903,7175,9531,9883,23225,57122	BAG1,CREBBP,RANBP2,TPR,BAG3,POM121,NUP210,NUP107
3_Member	GO Biological Processes	GO:0009206	FALSE	FALSE	FALSE	purine ribonucleoside triphosphate biosynthetic process	-2.33443	-1.02846	12/171	506,5223,5903,7175,9611,9883,23225,54541,55526,57122,221937,100101267	ATP5F1B,PGAM1,RANBP2,TPR,NCOR1,POM121,NUP210,DDIT4,DHTKD1,NUP107,FOXK1,POM121C
3_Member	GO Biological Processes	GO:0009145	FALSE	FALSE	FALSE	purine nucleoside triphosphate biosynthetic process	-2.31438	-1.0146	12/172	506,5223,5903,7175,9611,9883,23225,54541,55526,57122,221937,100101267	ATP5F1B,PGAM1,RANBP2,TPR,NCOR1,POM121,NUP210,DDIT4,DHTKD1,NUP107,FOXK1,POM121C
3_Member	GO Biological Processes	GO:0090407	FALSE	FALSE	FALSE	organophosphate biosynthetic process	-2.29047	-0.996185	33/699	506,1633,2194,2643,4837,5198,5223,5286,5338,5467,5538,5903,7175,9200,9519,9611,9883,10026,23225,23446,51196,54541,55526,57122,57546,65977,129607,197258,200576,221937,347734,100101267,100996939	ATP5F1B,DCK,FASN,GCH1,NNMT,PFAS,PGAM1,PIK3C2A,PLD2,PPARD,PPT1,RANBP2,TPR,HACD1,TBPL1,NCOR1,POM121,PIGK,NUP210,SLC44A1,PLCE1,DDIT4,DHTKD1,NUP107,PDP2,PLEKHA3,CMPK2,FCSK,PIKFYVE,FOXK1,SLC35B2,POM121C,PYURF
3_Member	GO Biological Processes	GO:0072524	FALSE	FALSE	FALSE	pyridine-containing compound metabolic process	-2.27817	-0.986818	13/196	4837,5223,5903,7175,9611,9883,23225,29968,54541,55526,57122,221937,100101267	NNMT,PGAM1,RANBP2,TPR,NCOR1,POM121,NUP210,PSAT1,DDIT4,DHTKD1,NUP107,FOXK1,POM121C
3_Member	GO Biological Processes	GO:0009156	FALSE	FALSE	FALSE	ribonucleoside monophosphate biosynthetic process	-2.25993	-0.973395	13/197	506,5198,5223,5903,7175,9611,9883,23225,54541,55526,57122,221937,100101267	ATP5F1B,PFAS,PGAM1,RANBP2,TPR,NCOR1,POM121,NUP210,DDIT4,DHTKD1,NUP107,FOXK1,POM121C
3_Member	GO Biological Processes	GO:0009201	FALSE	FALSE	FALSE	ribonucleoside triphosphate biosynthetic process	-2.21684	-0.946185	12/177	506,5223,5903,7175,9611,9883,23225,54541,55526,57122,221937,100101267	ATP5F1B,PGAM1,RANBP2,TPR,NCOR1,POM121,NUP210,DDIT4,DHTKD1,NUP107,FOXK1,POM121C
3_Member	Reactome Gene Sets	R-HSA-159231	FALSE	FALSE	FALSE	Transport of Mature mRNA Derived from an Intronless Transcript	-2.17772	-0.917089	5/41	5903,7175,9883,23225,57122	RANBP2,TPR,POM121,NUP210,NUP107
3_Member	GO Biological Processes	GO:0051186	FALSE	FALSE	FALSE	cofactor metabolic process	-2.17445	-0.914574	29/604	1956,2194,2643,2739,2805,2947,4363,4704,4837,5223,5538,5903,7175,7915,8836,9200,9611,9883,10539,23225,23479,29968,54541,54995,55526,57122,57546,221937,100101267	EGFR,FASN,GCH1,GLO1,GOT1,GSTM3,ABCC1,NDUFA9,NNMT,PGAM1,PPT1,RANBP2,TPR,ALDH5A1,GGH,HACD1,NCOR1,POM121,GLRX3,NUP210,ISCU,PSAT1,DDIT4,OXSM,DHTKD1,NUP107,PDP2,FOXK1,POM121C
3_Member	GO Biological Processes	GO:0043467	FALSE	FALSE	FALSE	regulation of generation of precursor metabolites and energy	-2.1584	-0.904195	11/158	5223,5903,7175,8660,9611,9883,23225,23479,54541,57122,100101267	PGAM1,RANBP2,TPR,IRS2,NCOR1,POM121,NUP210,ISCU,DDIT4,NUP107,POM121C
3_Member	Reactome Gene Sets	R-HSA-159234	FALSE	FALSE	FALSE	Transport of Mature mRNAs Derived from Intronless Transcripts	-2.13304	-0.890315	5/42	5903,7175,9883,23225,57122	RANBP2,TPR,POM121,NUP210,NUP107
3_Member	GO Biological Processes	GO:0006733	FALSE	FALSE	FALSE	oxidoreduction coenzyme metabolic process	-2.08561	-0.852289	13/207	4704,4837,5223,5903,7175,9611,9883,23225,54541,55526,57122,221937,100101267	NDUFA9,NNMT,PGAM1,RANBP2,TPR,NCOR1,POM121,NUP210,DDIT4,DHTKD1,NUP107,FOXK1,POM121C
3_Member	GO Biological Processes	GO:0019362	FALSE	FALSE	FALSE	pyridine nucleotide metabolic process	-2.00007	-0.791091	12/189	4837,5223,5903,7175,9611,9883,23225,54541,55526,57122,221937,100101267	NNMT,PGAM1,RANBP2,TPR,NCOR1,POM121,NUP210,DDIT4,DHTKD1,NUP107,FOXK1,POM121C
3_Member	GO Biological Processes	GO:0046496	FALSE	FALSE	FALSE	nicotinamide nucleotide metabolic process	-2.00007	-0.791091	12/189	4837,5223,5903,7175,9611,9883,23225,54541,55526,57122,221937,100101267	NNMT,PGAM1,RANBP2,TPR,NCOR1,POM121,NUP210,DDIT4,DHTKD1,NUP107,FOXK1,POM121C
4_Summary	GO Biological Processes	GO:0043009	FALSE	FALSE	FALSE	chordate embryonic development	-10.7048	-7.23232	52/629	133,1277,1889,1906,1954,1956,2697,2736,3054,3726,4088,4245,4323,4627,4628,4678,4849,4851,5310,5362,5566,6385,6830,6949,7026,7042,7403,7477,7798,8061,8289,9221,9620,9968,10155,10733,22943,23250,23764,25912,27173,29072,55626,55636,55845,57178,57493,57498,65979,80790,84295,285855,578,668,2316,4221,5270,5467,5806,8728,9667,10046,10409,57122,84159,259266,8085,9519,23139,23762,64645	ADM,COL1A1,ECE1,EDN1,MEGF8,EGFR,GJA1,GLI2,HCFC1,JUNB,SMAD3,MGAT1,MMP14,MYH9,MYH10,NASP,CNOT3,NOTCH1,PKD1,PLXNA2,PRKACA,SDC4,SUPT6H,TCOF1,NR2F2,TGFB2,KDM6A,WNT7B,LUZP1,FOSL1,ARID1A,NOLC1,CELSR1,MED12,TRIM28,PLK4,DKK1,ATP11A,MAFF,C1orf43,SLC39A1,SETD2,AMBRA1,CHD7,BRK1,ZMIZ1,HEG1,KIDINS220,PHACTR4,CMIP,PHF6,RPL7L1,BAK1,FOXL2,FLNA,MEN1,SERPINE2,PPARD,PTX3,ADAM19,SAFB2,MAMLD1,BASP1,NUP107,ARID5B,ASPM,…
4_Member	GO Biological Processes	GO:0043009	FALSE	FALSE	FALSE	chordate embryonic development	-10.7048	-7.23232	52/629	133,1277,1889,1906,1954,1956,2697,2736,3054,3726,4088,4245,4323,4627,4628,4678,4849,4851,5310,5362,5566,6385,6830,6949,7026,7042,7403,7477,7798,8061,8289,9221,9620,9968,10155,10733,22943,23250,23764,25912,27173,29072,55626,55636,55845,57178,57493,57498,65979,80790,84295,285855	ADM,COL1A1,ECE1,EDN1,MEGF8,EGFR,GJA1,GLI2,HCFC1,JUNB,SMAD3,MGAT1,MMP14,MYH9,MYH10,NASP,CNOT3,NOTCH1,PKD1,PLXNA2,PRKACA,SDC4,SUPT6H,TCOF1,NR2F2,TGFB2,KDM6A,WNT7B,LUZP1,FOSL1,ARID1A,NOLC1,CELSR1,MED12,TRIM28,PLK4,DKK1,ATP11A,MAFF,C1orf43,SLC39A1,SETD2,AMBRA1,CHD7,BRK1,ZMIZ1,HEG1,KIDINS220,PHACTR4,CMIP,PHF6,RPL7L1
4_Member	GO Biological Processes	GO:0009792	FALSE	FALSE	FALSE	embryo development ending in birth or egg hatching	-10.2797	-7.00113	52/646	133,1277,1889,1906,1954,1956,2697,2736,3054,3726,4088,4245,4323,4627,4628,4678,4849,4851,5310,5362,5566,6385,6830,6949,7026,7042,7403,7477,7798,8061,8289,9221,9620,9968,10155,10733,22943,23250,23764,25912,27173,29072,55626,55636,55845,57178,57493,57498,65979,80790,84295,285855	ADM,COL1A1,ECE1,EDN1,MEGF8,EGFR,GJA1,GLI2,HCFC1,JUNB,SMAD3,MGAT1,MMP14,MYH9,MYH10,NASP,CNOT3,NOTCH1,PKD1,PLXNA2,PRKACA,SDC4,SUPT6H,TCOF1,NR2F2,TGFB2,KDM6A,WNT7B,LUZP1,FOSL1,ARID1A,NOLC1,CELSR1,MED12,TRIM28,PLK4,DKK1,ATP11A,MAFF,C1orf43,SLC39A1,SETD2,AMBRA1,CHD7,BRK1,ZMIZ1,HEG1,KIDINS220,PHACTR4,CMIP,PHF6,RPL7L1
4_Member	GO Biological Processes	GO:0001701	FALSE	FALSE	FALSE	in utero embryonic development	-8.73558	-5.77976	35/375	133,1906,1956,2697,2736,3054,3726,4088,4245,4627,4628,4678,4849,4851,5310,6830,7026,7403,7477,8061,10155,10733,23250,23764,25912,27173,29072,55636,55845,57178,57493,57498,80790,84295,285855	ADM,EDN1,EGFR,GJA1,GLI2,HCFC1,JUNB,SMAD3,MGAT1,MYH9,MYH10,NASP,CNOT3,NOTCH1,PKD1,SUPT6H,NR2F2,KDM6A,WNT7B,FOSL1,TRIM28,PLK4,ATP11A,MAFF,C1orf43,SLC39A1,SETD2,CHD7,BRK1,ZMIZ1,HEG1,KIDINS220,CMIP,PHF6,RPL7L1
4_Member	GO Biological Processes	GO:0048608	FALSE	FALSE	FALSE	reproductive structure development	-5.75674	-3.52556	32/432	133,578,668,1956,2316,2697,2736,3726,4221,4323,4678,4851,5270,5310,5467,5806,7026,7042,7477,8061,8289,8728,9667,10046,10155,10409,10733,29072,55636,57122,84159,259266	ADM,BAK1,FOXL2,EGFR,FLNA,GJA1,GLI2,JUNB,MEN1,MMP14,NASP,NOTCH1,SERPINE2,PKD1,PPARD,PTX3,NR2F2,TGFB2,WNT7B,FOSL1,ARID1A,ADAM19,SAFB2,MAMLD1,TRIM28,BASP1,PLK4,SETD2,CHD7,NUP107,ARID5B,ASPM
4_Member	GO Biological Processes	GO:0061458	FALSE	FALSE	FALSE	reproductive system development	-5.69282	-3.47393	32/435	133,578,668,1956,2316,2697,2736,3726,4221,4323,4678,4851,5270,5310,5467,5806,7026,7042,7477,8061,8289,8728,9667,10046,10155,10409,10733,29072,55636,57122,84159,259266	ADM,BAK1,FOXL2,EGFR,FLNA,GJA1,GLI2,JUNB,MEN1,MMP14,NASP,NOTCH1,SERPINE2,PKD1,PPARD,PTX3,NR2F2,TGFB2,WNT7B,FOSL1,ARID1A,ADAM19,SAFB2,MAMLD1,TRIM28,BASP1,PLK4,SETD2,CHD7,NUP107,ARID5B,ASPM
4_Member	GO Biological Processes	GO:0003006	FALSE	FALSE	FALSE	developmental process involved in reproduction	-3.95734	-2.14359	38/677	133,578,668,1956,2316,2697,2736,3726,4221,4323,4678,4851,5270,5310,5467,5566,5806,7026,7042,7477,8061,8085,8289,8728,9519,9667,10046,10155,10409,10733,23139,23762,29072,55636,57122,64645,84159,259266	ADM,BAK1,FOXL2,EGFR,FLNA,GJA1,GLI2,JUNB,MEN1,MMP14,NASP,NOTCH1,SERPINE2,PKD1,PPARD,PRKACA,PTX3,NR2F2,TGFB2,WNT7B,FOSL1,KMT2D,ARID1A,ADAM19,TBPL1,SAFB2,MAMLD1,TRIM28,BASP1,PLK4,MAST2,OSBP2,SETD2,CHD7,NUP107,MFSD14A,ARID5B,ASPM
4_Member	GO Biological Processes	GO:0007548	FALSE	FALSE	FALSE	sex differentiation	-2.20403	-0.93532	16/270	578,668,2316,2697,4323,4678,5310,5806,7042,9667,10046,10409,55636,57122,84159,259266	BAK1,FOXL2,FLNA,GJA1,MMP14,NASP,PKD1,PTX3,TGFB2,SAFB2,MAMLD1,BASP1,CHD7,NUP107,ARID5B,ASPM
5_Summary	GO Biological Processes	GO:0008380	TRUE	FALSE	TRUE	RNA splicing	-10.35	-7.00113	43/469	1153,2962,3178,3181,3184,3189,5411,5430,5431,6625,6634,6830,8175,8570,8896,9092,9589,9716,9879,9904,10179,10250,10291,10523,10992,11100,22985,23020,23524,23543,25929,26993,27336,55280,58506,58517,79026,79650,84687,91746,113146,220988,284695,984,5566,6294,9667,23248,57661,728642,5903,7175,9883,23225,57122,23013,1981,4691,4849,5578,5696,5976,8602,9790,23019,57050	CIRBP,GTF2F1,HNRNPA1,HNRNPA2B1,HNRNPD,HNRNPH3,PNN,POLR2A,POLR2B,SNRNP70,SNRPD3,SUPT6H,SF3A2,KHSRP,BUD31,SART1,WTAP,AQR,DDX46,RBM19,RBM7,SRRM1,SF3A1,CHERP,SF3B2,HNRNPUL1,ACIN1,SNRNP200,SRRM2,RBFOX2,GEMIN5,AKAP8L,HTATSF1,CWF19L1,SCAF1,RBM25,AHNAK,USB1,PPP1R9B,YTHDC1,AHNAK2,HNRNPA3,ZNF326,CDK11B,PRKACA,SAFB,SAFB2,RPRD2,PHRF1,CDK11A,RANBP2,TPR,POM121,NUP210,NUP107,SPEN,EIF4G1,NCL,CNOT3,PRKCA,PSMB8,UP…
5_Member	GO Biological Processes	GO:0008380	TRUE	FALSE	TRUE	RNA splicing	-10.35	-7.00113	43/469	1153,2962,3178,3181,3184,3189,5411,5430,5431,6625,6634,6830,8175,8570,8896,9092,9589,9716,9879,9904,10179,10250,10291,10523,10992,11100,22985,23020,23524,23543,25929,26993,27336,55280,58506,58517,79026,79650,84687,91746,113146,220988,284695	CIRBP,GTF2F1,HNRNPA1,HNRNPA2B1,HNRNPD,HNRNPH3,PNN,POLR2A,POLR2B,SNRNP70,SNRPD3,SUPT6H,SF3A2,KHSRP,BUD31,SART1,WTAP,AQR,DDX46,RBM19,RBM7,SRRM1,SF3A1,CHERP,SF3B2,HNRNPUL1,ACIN1,SNRNP200,SRRM2,RBFOX2,GEMIN5,AKAP8L,HTATSF1,CWF19L1,SCAF1,RBM25,AHNAK,USB1,PPP1R9B,YTHDC1,AHNAK2,HNRNPA3,ZNF326
5_Member	GO Biological Processes	GO:0006397	TRUE	TRUE	TRUE	mRNA processing	-9.92922	-6.81546	46/541	984,1153,2962,3178,3181,3184,3189,5411,5430,5431,5566,6294,6625,6634,6830,8175,8570,8896,9092,9589,9667,9716,9879,9904,10179,10250,10291,10523,10992,11100,22985,23020,23248,23524,23543,25929,26993,27336,55280,57661,58506,58517,91746,220988,284695,728642	CDK11B,CIRBP,GTF2F1,HNRNPA1,HNRNPA2B1,HNRNPD,HNRNPH3,PNN,POLR2A,POLR2B,PRKACA,SAFB,SNRNP70,SNRPD3,SUPT6H,SF3A2,KHSRP,BUD31,SART1,WTAP,SAFB2,AQR,DDX46,RBM19,RBM7,SRRM1,SF3A1,CHERP,SF3B2,HNRNPUL1,ACIN1,SNRNP200,RPRD2,SRRM2,RBFOX2,GEMIN5,AKAP8L,HTATSF1,CWF19L1,PHRF1,SCAF1,RBM25,YTHDC1,HNRNPA3,ZNF326,CDK11A
5_Member	Reactome Gene Sets	R-HSA-72203	TRUE	FALSE	TRUE	Processing of Capped Intron-Containing Pre-mRNA	-8.44122	-5.58608	27/244	2962,3178,3181,3184,5430,5431,5903,6625,6634,7175,8175,8896,9092,9589,9716,9879,9883,10250,10291,10523,10992,11100,23020,23225,23524,57122,220988	GTF2F1,HNRNPA1,HNRNPA2B1,HNRNPD,POLR2A,POLR2B,RANBP2,SNRNP70,SNRPD3,TPR,SF3A2,BUD31,SART1,WTAP,AQR,DDX46,POM121,SRRM1,SF3A1,CHERP,SF3B2,HNRNPUL1,SNRNP200,NUP210,SRRM2,NUP107,HNRNPA3
5_Member	GO Biological Processes	GO:0000375	TRUE	FALSE	TRUE	RNA splicing, via transesterification reactions	-7.9813	-5.24354	34/382	1153,2962,3178,3181,3184,3189,5411,5430,5431,6625,6634,8175,8570,8896,9092,9589,9716,9879,9904,10179,10250,10291,10523,10992,11100,23020,23524,23543,25929,27336,55280,58517,91746,220988	CIRBP,GTF2F1,HNRNPA1,HNRNPA2B1,HNRNPD,HNRNPH3,PNN,POLR2A,POLR2B,SNRNP70,SNRPD3,SF3A2,KHSRP,BUD31,SART1,WTAP,AQR,DDX46,RBM19,RBM7,SRRM1,SF3A1,CHERP,SF3B2,HNRNPUL1,SNRNP200,SRRM2,RBFOX2,GEMIN5,HTATSF1,CWF19L1,RBM25,YTHDC1,HNRNPA3
5_Member	GO Biological Processes	GO:0000377	TRUE	FALSE	TRUE	RNA splicing, via transesterification reactions with bulged adenosine as nucleophile	-7.53403	-4.87925	33/379	1153,2962,3178,3181,3184,3189,5411,5430,5431,6625,6634,8175,8896,9092,9589,9716,9879,9904,10179,10250,10291,10523,10992,11100,23020,23524,23543,25929,27336,55280,58517,91746,220988	CIRBP,GTF2F1,HNRNPA1,HNRNPA2B1,HNRNPD,HNRNPH3,PNN,POLR2A,POLR2B,SNRNP70,SNRPD3,SF3A2,BUD31,SART1,WTAP,AQR,DDX46,RBM19,RBM7,SRRM1,SF3A1,CHERP,SF3B2,HNRNPUL1,SNRNP200,SRRM2,RBFOX2,GEMIN5,HTATSF1,CWF19L1,RBM25,YTHDC1,HNRNPA3
5_Member	GO Biological Processes	GO:0000398	TRUE	FALSE	TRUE	mRNA splicing, via spliceosome	-7.53403	-4.87925	33/379	1153,2962,3178,3181,3184,3189,5411,5430,5431,6625,6634,8175,8896,9092,9589,9716,9879,9904,10179,10250,10291,10523,10992,11100,23020,23524,23543,25929,27336,55280,58517,91746,220988	CIRBP,GTF2F1,HNRNPA1,HNRNPA2B1,HNRNPD,HNRNPH3,PNN,POLR2A,POLR2B,SNRNP70,SNRPD3,SF3A2,BUD31,SART1,WTAP,AQR,DDX46,RBM19,RBM7,SRRM1,SF3A1,CHERP,SF3B2,HNRNPUL1,SNRNP200,SRRM2,RBFOX2,GEMIN5,HTATSF1,CWF19L1,RBM25,YTHDC1,HNRNPA3
5_Member	Reactome Gene Sets	R-HSA-72163	TRUE	FALSE	TRUE	mRNA Splicing - Major Pathway	-6.97791	-4.45731	21/183	2962,3178,3181,3184,5430,5431,6625,6634,8175,8896,9092,9716,9879,10250,10291,10523,10992,11100,23020,23524,220988	GTF2F1,HNRNPA1,HNRNPA2B1,HNRNPD,POLR2A,POLR2B,SNRNP70,SNRPD3,SF3A2,BUD31,SART1,AQR,DDX46,SRRM1,SF3A1,CHERP,SF3B2,HNRNPUL1,SNRNP200,SRRM2,HNRNPA3
5_Member	CORUM	CORUM:351	FALSE	FALSE	FALSE	Spliceosome	-6.76925	-4.34934	18/141	1153,6625,6634,8175,8896,9092,9589,9716,9879,10250,10291,10992,22985,23013,23020,23524,27336,58517	CIRBP,SNRNP70,SNRPD3,SF3A2,BUD31,SART1,WTAP,AQR,DDX46,SRRM1,SF3A1,SF3B2,ACIN1,SPEN,SNRNP200,SRRM2,HTATSF1,RBM25
5_Member	Reactome Gene Sets	R-HSA-72172	TRUE	FALSE	TRUE	mRNA Splicing	-6.6602	-4.26174	21/191	2962,3178,3181,3184,5430,5431,6625,6634,8175,8896,9092,9716,9879,10250,10291,10523,10992,11100,23020,23524,220988	GTF2F1,HNRNPA1,HNRNPA2B1,HNRNPD,POLR2A,POLR2B,SNRNP70,SNRPD3,SF3A2,BUD31,SART1,AQR,DDX46,SRRM1,SF3A1,CHERP,SF3B2,HNRNPUL1,SNRNP200,SRRM2,HNRNPA3
5_Member	CORUM	CORUM:1181	FALSE	FALSE	FALSE	C complex spliceosome	-6.33459	-3.98083	13/79	3178,3181,5411,6634,8175,9092,9716,10250,10291,10992,23020,23524,220988	HNRNPA1,HNRNPA2B1,PNN,SNRPD3,SF3A2,SART1,AQR,SRRM1,SF3A1,SF3B2,SNRNP200,SRRM2,HNRNPA3
5_Member	KEGG Pathway	hsa03040	FALSE	FALSE	FALSE	Spliceosome	-5.03093	-2.92823	15/134	3178,6625,6634,8175,8896,9092,9716,9879,10291,10523,10992,22985,23020,58517,220988	HNRNPA1,SNRNP70,SNRPD3,SF3A2,BUD31,SART1,AQR,DDX46,SF3A1,CHERP,SF3B2,ACIN1,SNRNP200,RBM25,HNRNPA3
5_Member	Reactome Gene Sets	R-HSA-8953854	TRUE	TRUE	TRUE	Metabolism of RNA	-4.31334	-2.4141	39/675	1981,2962,3178,3181,3184,4691,4849,5430,5431,5578,5696,5903,5976,6625,6634,7175,8175,8570,8602,8896,9092,9589,9716,9790,9879,9883,10250,10291,10523,10992,11100,23019,23020,23225,23524,25929,57050,57122,220988	EIF4G1,GTF2F1,HNRNPA1,HNRNPA2B1,HNRNPD,NCL,CNOT3,POLR2A,POLR2B,PRKCA,PSMB8,RANBP2,UPF1,SNRNP70,SNRPD3,TPR,SF3A2,KHSRP,NOP14,BUD31,SART1,WTAP,AQR,BMS1,DDX46,POM121,SRRM1,SF3A1,CHERP,SF3B2,HNRNPUL1,CNOT1,SNRNP200,NUP210,SRRM2,GEMIN5,UTP3,NUP107,HNRNPA3
5_Member	CORUM	CORUM:2755	FALSE	FALSE	FALSE	17S U2 snRNP	-3.45956	-1.78349	6/33	6634,8175,9879,10291,10523,10992	SNRPD3,SF3A2,DDX46,SF3A1,CHERP,SF3B2
6_Summary	Reactome Gene Sets	R-HSA-9006934	FALSE	FALSE	FALSE	Signaling by Receptor Tyrosine Kinases	-10.2906	-7.00113	43/471	160,998,1277,1282,1284,1289,1291,1292,1785,1849,1956,2335,2962,3178,3708,3710,3728,3912,5430,5431,5528,5566,5578,5829,6016,6093,6654,6678,7057,7074,8038,8660,8992,9564,9611,10048,10163,23543,53834,55845,57498,57761,64759,324,967,1019,1464,1942,2152,3482,3488,5286,5919,10628,10849,26509,51094,51196,51232,54541,64599,84159,90993,140710	AP2A1,CDC42,COL1A1,COL4A1,COL4A2,COL5A1,COL6A1,COL6A2,DNM2,DUSP7,EGFR,FN1,GTF2F1,HNRNPA1,ITPR1,ITPR3,JUP,LAMB1,POLR2A,POLR2B,PPP2R5D,PRKACA,PRKCA,PXN,RIT1,ROCK1,SOS1,SPARC,THBS1,TIAM1,ADAM12,IRS2,ATP6V0E1,BCAR1,NCOR1,RANBP9,WASF2,RBFOX2,FGFRL1,BRK1,KIDINS220,TRIB3,TNS3,APC,CD63,CDK4,CSPG4,EFNA1,F3,IGF2R,IGFBP5,PIK3C2A,RARRES2,TXNIP,CD3EAP,MYOF,ADIPOR1,PLCE1,CRIM1,DDIT4,GIGYF1,ARID5B,CREB3L1,SOGA1
6_Member	Reactome Gene Sets	R-HSA-9006934	FALSE	FALSE	FALSE	Signaling by Receptor Tyrosine Kinases	-10.2906	-7.00113	43/471	160,998,1277,1282,1284,1289,1291,1292,1785,1849,1956,2335,2962,3178,3708,3710,3728,3912,5430,5431,5528,5566,5578,5829,6016,6093,6654,6678,7057,7074,8038,8660,8992,9564,9611,10048,10163,23543,53834,55845,57498,57761,64759	AP2A1,CDC42,COL1A1,COL4A1,COL4A2,COL5A1,COL6A1,COL6A2,DNM2,DUSP7,EGFR,FN1,GTF2F1,HNRNPA1,ITPR1,ITPR3,JUP,LAMB1,POLR2A,POLR2B,PPP2R5D,PRKACA,PRKCA,PXN,RIT1,ROCK1,SOS1,SPARC,THBS1,TIAM1,ADAM12,IRS2,ATP6V0E1,BCAR1,NCOR1,RANBP9,WASF2,RBFOX2,FGFRL1,BRK1,KIDINS220,TRIB3,TNS3
6_Member	GO Biological Processes	GO:0007169	FALSE	FALSE	FALSE	transmembrane receptor protein tyrosine kinase signaling pathway	-5.36853	-3.19711	44/722	160,324,967,998,1019,1277,1282,1284,1464,1942,1956,2152,2962,3178,3482,3488,5286,5430,5431,5578,5829,5919,6093,6654,7057,7074,8660,8992,9564,10163,10628,10849,23543,26509,51094,51196,51232,53834,54541,55845,64599,84159,90993,140710	AP2A1,APC,CD63,CDC42,CDK4,COL1A1,COL4A1,COL4A2,CSPG4,EFNA1,EGFR,F3,GTF2F1,HNRNPA1,IGF2R,IGFBP5,PIK3C2A,POLR2A,POLR2B,PRKCA,PXN,RARRES2,ROCK1,SOS1,THBS1,TIAM1,IRS2,ATP6V0E1,BCAR1,WASF2,TXNIP,CD3EAP,RBFOX2,MYOF,ADIPOR1,PLCE1,CRIM1,FGFRL1,DDIT4,BRK1,GIGYF1,ARID5B,CREB3L1,SOGA1
7_Summary	GO Biological Processes	GO:0019058	FALSE	FALSE	FALSE	viral life cycle	-10.2773	-7.00113	35/329	290,998,1604,1956,3434,3576,3609,3669,4851,4938,5371,5806,5903,6737,7155,7175,8519,8638,8724,9076,9636,9883,10155,23225,23367,24138,27336,51271,51510,56829,57122,57506,91543,117854,100101267,2150,2962,3482,5430,5431,6597,1958,3133,3433,5696,11274,29072,54739,2316,3627,5366,7128,7178,7728,8061,8729,11100,51191,54541,85364,5578,23208	ANPEP,CDC42,CD55,EGFR,IFIT1,CXCL8,ILF3,ISG20,NOTCH1,OAS1,PML,PTX3,RANBP2,TRIM21,TOP2B,TPR,IFITM1,OASL,SNX3,CLDN1,ISG15,POM121,TRIM28,NUP210,LARP1,IFIT5,HTATSF1,UBAP1,CHMP5,ZC3HAV1,NUP107,MAVS,RSAD2,TRIM6,POM121C,F2RL1,GTF2F1,IGF2R,POLR2A,POLR2B,SMARCA4,EGR1,HLA-E,IFIT2,PSMB8,USP18,SETD2,XAF1,FLNA,CXCL10,PMAIP1,TNFAIP3,TPT1,ZNF175,FOSL1,GBF1,HNRNPUL1,HERC5,DDIT4,ZCCHC3,PRKCA,SYT11
7_Member	GO Biological Processes	GO:0019058	FALSE	FALSE	FALSE	viral life cycle	-10.2773	-7.00113	35/329	290,998,1604,1956,3434,3576,3609,3669,4851,4938,5371,5806,5903,6737,7155,7175,8519,8638,8724,9076,9636,9883,10155,23225,23367,24138,27336,51271,51510,56829,57122,57506,91543,117854,100101267	ANPEP,CDC42,CD55,EGFR,IFIT1,CXCL8,ILF3,ISG20,NOTCH1,OAS1,PML,PTX3,RANBP2,TRIM21,TOP2B,TPR,IFITM1,OASL,SNX3,CLDN1,ISG15,POM121,TRIM28,NUP210,LARP1,IFIT5,HTATSF1,UBAP1,CHMP5,ZC3HAV1,NUP107,MAVS,RSAD2,TRIM6,POM121C
7_Member	GO Biological Processes	GO:1903901	TRUE	FALSE	TRUE	negative regulation of viral life cycle	-9.45528	-6.39301	17/85	3434,3609,3669,4938,5371,5806,6737,8519,8638,8724,9636,10155,24138,56829,57506,91543,117854	IFIT1,ILF3,ISG20,OAS1,PML,PTX3,TRIM21,IFITM1,OASL,SNX3,ISG15,TRIM28,IFIT5,ZC3HAV1,MAVS,RSAD2,TRIM6
7_Member	GO Biological Processes	GO:0043903	FALSE	FALSE	FALSE	regulation of symbiosis, encompassing mutualism through parasitism	-9.35327	-6.31448	27/222	2150,2962,3434,3482,3576,3609,3669,4851,4938,5371,5430,5431,5806,6597,6737,7155,8519,8638,8724,9636,10155,23367,24138,56829,57506,91543,117854	F2RL1,GTF2F1,IFIT1,IGF2R,CXCL8,ILF3,ISG20,NOTCH1,OAS1,PML,POLR2A,POLR2B,PTX3,SMARCA4,TRIM21,TOP2B,IFITM1,OASL,SNX3,ISG15,TRIM28,LARP1,IFIT5,ZC3HAV1,MAVS,RSAD2,TRIM6
7_Member	GO Biological Processes	GO:0050792	FALSE	FALSE	FALSE	regulation of viral process	-9.29082	-6.27431	26/208	2962,3434,3482,3576,3609,3669,4851,4938,5371,5430,5431,5806,6597,6737,7155,8519,8638,8724,9636,10155,23367,24138,56829,57506,91543,117854	GTF2F1,IFIT1,IGF2R,CXCL8,ILF3,ISG20,NOTCH1,OAS1,PML,POLR2A,POLR2B,PTX3,SMARCA4,TRIM21,TOP2B,IFITM1,OASL,SNX3,ISG15,TRIM28,LARP1,IFIT5,ZC3HAV1,MAVS,RSAD2,TRIM6
7_Member	GO Biological Processes	GO:0045069	TRUE	FALSE	TRUE	regulation of viral genome replication	-8.66891	-5.74835	17/95	3434,3576,3609,3669,4851,4938,7155,8519,8638,9636,10155,23367,24138,56829,57506,91543,117854	IFIT1,CXCL8,ILF3,ISG20,NOTCH1,OAS1,TOP2B,IFITM1,OASL,ISG15,TRIM28,LARP1,IFIT5,ZC3HAV1,MAVS,RSAD2,TRIM6
7_Member	GO Biological Processes	GO:1903900	TRUE	FALSE	TRUE	regulation of viral life cycle	-8.57224	-5.66967	21/149	3434,3576,3609,3669,4851,4938,5371,5806,6737,7155,8519,8638,8724,9636,10155,23367,24138,56829,57506,91543,117854	IFIT1,CXCL8,ILF3,ISG20,NOTCH1,OAS1,PML,PTX3,TRIM21,TOP2B,IFITM1,OASL,SNX3,ISG15,TRIM28,LARP1,IFIT5,ZC3HAV1,MAVS,RSAD2,TRIM6
7_Member	GO Biological Processes	GO:0019079	FALSE	FALSE	FALSE	viral genome replication	-8.55308	-5.6669	19/122	998,3434,3576,3609,3669,4851,4938,7155,8519,8638,9636,10155,23367,24138,27336,56829,57506,91543,117854	CDC42,IFIT1,CXCL8,ILF3,ISG20,NOTCH1,OAS1,TOP2B,IFITM1,OASL,ISG15,TRIM28,LARP1,IFIT5,HTATSF1,ZC3HAV1,MAVS,RSAD2,TRIM6
7_Member	GO Biological Processes	GO:0048525	TRUE	FALSE	TRUE	negative regulation of viral process	-8.38335	-5.54293	17/99	3434,3609,3669,4938,5371,5806,6737,8519,8638,8724,9636,10155,24138,56829,57506,91543,117854	IFIT1,ILF3,ISG20,OAS1,PML,PTX3,TRIM21,IFITM1,OASL,SNX3,ISG15,TRIM28,IFIT5,ZC3HAV1,MAVS,RSAD2,TRIM6
7_Member	GO Biological Processes	GO:0045071	TRUE	FALSE	TRUE	negative regulation of viral genome replication	-7.91543	-5.21067	13/59	3434,3609,3669,4938,8519,8638,9636,10155,24138,56829,57506,91543,117854	IFIT1,ILF3,ISG20,OAS1,IFITM1,OASL,ISG15,TRIM28,IFIT5,ZC3HAV1,MAVS,RSAD2,TRIM6
7_Member	GO Biological Processes	GO:0034340	TRUE	TRUE	TRUE	response to type I interferon	-7.53804	-4.87925	16/99	1958,3133,3433,3434,3669,4938,5696,8519,8638,9636,11274,29072,54739,57506,91543,117854	EGR1,HLA-E,IFIT2,IFIT1,ISG20,OAS1,PSMB8,IFITM1,OASL,ISG15,USP18,SETD2,XAF1,MAVS,RSAD2,TRIM6
7_Member	Reactome Gene Sets	R-HSA-909733	TRUE	TRUE	TRUE	Interferon alpha/beta signaling	-7.05226	-4.47508	13/69	1958,3133,3433,3434,3669,4938,5696,8519,8638,9636,11274,54739,91543	EGR1,HLA-E,IFIT2,IFIT1,ISG20,OAS1,PSMB8,IFITM1,OASL,ISG15,USP18,XAF1,RSAD2
7_Member	GO Biological Processes	GO:0060337	TRUE	TRUE	TRUE	type I interferon signaling pathway	-6.96751	-4.45731	15/95	1958,3133,3433,3434,3669,4938,5696,8519,8638,9636,11274,54739,57506,91543,117854	EGR1,HLA-E,IFIT2,IFIT1,ISG20,OAS1,PSMB8,IFITM1,OASL,ISG15,USP18,XAF1,MAVS,RSAD2,TRIM6
7_Member	GO Biological Processes	GO:0071357	TRUE	TRUE	TRUE	cellular response to type I interferon	-6.96751	-4.45731	15/95	1958,3133,3433,3434,3669,4938,5696,8519,8638,9636,11274,54739,57506,91543,117854	EGR1,HLA-E,IFIT2,IFIT1,ISG20,OAS1,PSMB8,IFITM1,OASL,ISG15,USP18,XAF1,MAVS,RSAD2,TRIM6
7_Member	GO Biological Processes	GO:0009615	TRUE	FALSE	TRUE	response to virus	-6.86537	-4.39415	29/327	2150,2316,2962,3433,3434,3609,3627,3669,4938,5366,5371,7128,7178,7728,8061,8519,8638,8729,9636,11100,24138,29072,51191,54541,56829,57506,85364,91543,117854	F2RL1,FLNA,GTF2F1,IFIT2,IFIT1,ILF3,CXCL10,ISG20,OAS1,PMAIP1,PML,TNFAIP3,TPT1,ZNF175,FOSL1,IFITM1,OASL,GBF1,ISG15,HNRNPUL1,IFIT5,SETD2,HERC5,DDIT4,ZC3HAV1,MAVS,ZCCHC3,RSAD2,TRIM6
7_Member	GO Biological Processes	GO:0043900	FALSE	FALSE	FALSE	regulation of multi-organism process	-6.80356	-4.36108	33/407	1604,2150,2962,3434,3482,3576,3609,3669,4851,4938,5371,5430,5431,5578,5806,6597,6737,7128,7155,8519,8638,8724,9636,10155,23208,23367,24138,51191,56829,57506,85364,91543,117854	CD55,F2RL1,GTF2F1,IFIT1,IGF2R,CXCL8,ILF3,ISG20,NOTCH1,OAS1,PML,POLR2A,POLR2B,PRKCA,PTX3,SMARCA4,TRIM21,TNFAIP3,TOP2B,IFITM1,OASL,SNX3,ISG15,TRIM28,SYT11,LARP1,IFIT5,HERC5,ZC3HAV1,MAVS,ZCCHC3,RSAD2,TRIM6
7_Member	GO Biological Processes	GO:0051607	FALSE	FALSE	FALSE	defense response to virus	-6.77115	-4.34934	24/239	2150,2316,3433,3434,3609,3627,3669,4938,5366,5371,7128,7728,8519,8638,9636,24138,29072,51191,54541,56829,57506,85364,91543,117854	F2RL1,FLNA,IFIT2,IFIT1,ILF3,CXCL10,ISG20,OAS1,PMAIP1,PML,TNFAIP3,ZNF175,IFITM1,OASL,ISG15,IFIT5,SETD2,HERC5,DDIT4,ZC3HAV1,MAVS,ZCCHC3,RSAD2,TRIM6
7_Member	GO Biological Processes	GO:0043901	TRUE	FALSE	TRUE	negative regulation of multi-organism process	-5.52623	-3.33254	18/171	3434,3609,3669,4938,5371,5806,6737,7128,8519,8638,8724,9636,10155,24138,56829,57506,91543,117854	IFIT1,ILF3,ISG20,OAS1,PML,PTX3,TRIM21,TNFAIP3,IFITM1,OASL,SNX3,ISG15,TRIM28,IFIT5,ZC3HAV1,MAVS,RSAD2,TRIM6
8_Summary	GO Biological Processes	GO:0097435	FALSE	FALSE	FALSE	supramolecular fiber organization	-10.0937	-6.89014	53/674	81,87,165,324,390,567,998,1277,1289,1778,1832,1901,1906,2017,2150,2316,2801,4017,4053,4088,4130,4131,4430,4628,4744,4926,5317,5829,6093,6249,6385,6709,6711,7042,7169,7791,9564,9645,10048,10163,10174,10391,10456,11346,55114,55845,57701,58526,79649,83481,84687,136319,146909,1265,2037,2245,2317,4627,4983,8476,9322,9344,9578,9620,9758,9922,23022,23370,23384,64423,65979,154810,283431,2697,3728,5310,71…	ACTN4,ACTN1,AEBP1,APC,RND3,B2M,CDC42,COL1A1,COL5A1,DYNC1H1,DSP,S1PR1,EDN1,CTTN,F2RL1,FLNA,GOLGA2,LOXL2,LTBP2,SMAD3,MAP1A,MAP1B,MYO1B,MYH10,NEFH,NUMA1,PKP1,PXN,ROCK1,CLIP1,SDC4,SPTAN1,SPTBN1,TGFB2,TPM2,ZYX,BCAR1,MICAL2,RANBP9,WASF2,SORBS3,CORO2B,HAX1,SYNPO,ARHGAP17,BRK1,NCKAP5L,MID1IP1,MAP7D3,EPPK1,PPP1R9B,MTPN,KIF18B,CNN2,EPB41L2,FGD1,FLNB,MYH9,OPHN1,CDC42BPA,TRIP10,TAOK2,CDC42BPB,CELSR1,FRMPD4,I…
8_Member	GO Biological Processes	GO:0097435	FALSE	FALSE	FALSE	supramolecular fiber organization	-10.0937	-6.89014	53/674	81,87,165,324,390,567,998,1277,1289,1778,1832,1901,1906,2017,2150,2316,2801,4017,4053,4088,4130,4131,4430,4628,4744,4926,5317,5829,6093,6249,6385,6709,6711,7042,7169,7791,9564,9645,10048,10163,10174,10391,10456,11346,55114,55845,57701,58526,79649,83481,84687,136319,146909	ACTN4,ACTN1,AEBP1,APC,RND3,B2M,CDC42,COL1A1,COL5A1,DYNC1H1,DSP,S1PR1,EDN1,CTTN,F2RL1,FLNA,GOLGA2,LOXL2,LTBP2,SMAD3,MAP1A,MAP1B,MYO1B,MYH10,NEFH,NUMA1,PKP1,PXN,ROCK1,CLIP1,SDC4,SPTAN1,SPTBN1,TGFB2,TPM2,ZYX,BCAR1,MICAL2,RANBP9,WASF2,SORBS3,CORO2B,HAX1,SYNPO,ARHGAP17,BRK1,NCKAP5L,MID1IP1,MAP7D3,EPPK1,PPP1R9B,MTPN,KIF18B
8_Member	GO Biological Processes	GO:0030036	FALSE	FALSE	FALSE	actin cytoskeleton organization	-8.84216	-5.86704	50/667	81,87,390,998,1265,1901,1906,2017,2037,2150,2245,2316,2317,4088,4430,4627,4628,4983,5829,6093,6385,6709,6711,7169,7791,8476,9322,9344,9564,9578,9620,9645,9758,9922,10163,10174,10391,10456,11346,23022,23370,23384,55114,55845,64423,65979,84687,136319,154810,283431	ACTN4,ACTN1,RND3,CDC42,CNN2,S1PR1,EDN1,CTTN,EPB41L2,F2RL1,FGD1,FLNA,FLNB,SMAD3,MYO1B,MYH9,MYH10,OPHN1,PXN,ROCK1,SDC4,SPTAN1,SPTBN1,TPM2,ZYX,CDC42BPA,TRIP10,TAOK2,BCAR1,CDC42BPB,CELSR1,MICAL2,FRMPD4,IQSEC1,WASF2,SORBS3,CORO2B,HAX1,SYNPO,PALLD,ARHGEF18,SPECC1L,ARHGAP17,BRK1,INF2,PHACTR4,PPP1R9B,MTPN,AMOTL1,GAS2L3
8_Member	GO Biological Processes	GO:0030029	FALSE	FALSE	FALSE	actin filament-based process	-8.2503	-5.46424	53/760	81,87,390,998,1265,1832,1901,1906,2017,2037,2150,2245,2316,2317,2697,3728,4088,4430,4627,4628,4983,5829,6093,6385,6709,6711,7169,7791,8476,9322,9344,9564,9578,9620,9645,9758,9922,10163,10174,10391,10456,11346,23022,23370,23384,55114,55845,64423,65979,84687,136319,154810,283431	ACTN4,ACTN1,RND3,CDC42,CNN2,DSP,S1PR1,EDN1,CTTN,EPB41L2,F2RL1,FGD1,FLNA,FLNB,GJA1,JUP,SMAD3,MYO1B,MYH9,MYH10,OPHN1,PXN,ROCK1,SDC4,SPTAN1,SPTBN1,TPM2,ZYX,CDC42BPA,TRIP10,TAOK2,BCAR1,CDC42BPB,CELSR1,MICAL2,FRMPD4,IQSEC1,WASF2,SORBS3,CORO2B,HAX1,SYNPO,PALLD,ARHGEF18,SPECC1L,ARHGAP17,BRK1,INF2,PHACTR4,PPP1R9B,MTPN,AMOTL1,GAS2L3
8_Member	GO Biological Processes	GO:0051493	FALSE	FALSE	FALSE	regulation of cytoskeleton organization	-6.72541	-4.32053	39/534	324,390,998,1778,1901,1906,2017,2150,2316,4088,4130,4131,4926,5310,5829,6093,6249,6385,6709,6711,7175,8243,9344,9620,10163,10174,10391,10456,10733,10763,11064,11346,23187,51510,55114,55845,58526,91624,136319	APC,RND3,CDC42,DYNC1H1,S1PR1,EDN1,CTTN,F2RL1,FLNA,SMAD3,MAP1A,MAP1B,NUMA1,PKD1,PXN,ROCK1,CLIP1,SDC4,SPTAN1,SPTBN1,TPR,SMC1A,TAOK2,CELSR1,WASF2,SORBS3,CORO2B,HAX1,PLK4,NES,CNTRL,SYNPO,PHLDB1,CHMP5,ARHGAP17,BRK1,MID1IP1,NEXN,MTPN
8_Member	GO Biological Processes	GO:0044089	FALSE	FALSE	FALSE	positive regulation of cellular component biogenesis	-6.58047	-4.19235	39/541	324,998,1778,1785,1906,1981,2017,2073,2150,2316,4088,4131,4926,5366,5578,5829,6093,6249,6385,7175,8061,8408,9076,9231,9448,9774,10163,10174,10733,10801,11346,22883,23019,23187,29904,55845,79647,84464,347902	APC,CDC42,DYNC1H1,DNM2,EDN1,EIF4G1,CTTN,ERCC5,F2RL1,FLNA,SMAD3,MAP1B,NUMA1,PMAIP1,PRKCA,PXN,ROCK1,CLIP1,SDC4,TPR,FOSL1,ULK1,CLDN1,DLG5,MAP4K4,BCLAF1,WASF2,SORBS3,PLK4,SEPTIN9,SYNPO,CLSTN1,CNOT1,PHLDB1,EEF2K,BRK1,AKIRIN1,SLX4,AMIGO2
8_Member	GO Biological Processes	GO:0051017	FALSE	FALSE	FALSE	actin filament bundle assembly	-4.83802	-2.80151	16/156	81,87,390,998,1901,2316,4088,4430,5829,6093,6385,7791,10163,10174,10391,11346	ACTN4,ACTN1,RND3,CDC42,S1PR1,FLNA,SMAD3,MYO1B,PXN,ROCK1,SDC4,ZYX,WASF2,SORBS3,CORO2B,SYNPO
8_Member	GO Biological Processes	GO:1902903	FALSE	FALSE	FALSE	regulation of supramolecular fiber organization	-4.7713	-2.75479	26/352	165,324,998,1901,1906,2017,2150,2316,4088,4130,4131,4926,5829,6093,6249,6385,6709,6711,10163,10174,10391,10456,11346,55845,58526,136319	AEBP1,APC,CDC42,S1PR1,EDN1,CTTN,F2RL1,FLNA,SMAD3,MAP1A,MAP1B,NUMA1,PXN,ROCK1,CLIP1,SDC4,SPTAN1,SPTBN1,WASF2,SORBS3,CORO2B,HAX1,SYNPO,BRK1,MID1IP1,MTPN
8_Member	GO Biological Processes	GO:0010638	FALSE	FALSE	FALSE	positive regulation of organelle organization	-4.70843	-2.70265	38/624	578,998,1778,1906,2017,2150,2316,3178,3181,3184,4041,4088,4131,4926,5366,5371,5599,5829,6249,6385,7027,7175,8408,10155,10174,10456,10733,10763,10801,11346,23019,23274,23476,26993,54832,55845,79443,84464	BAK1,CDC42,DYNC1H1,EDN1,CTTN,F2RL1,FLNA,HNRNPA1,HNRNPA2B1,HNRNPD,LRP5,SMAD3,MAP1B,NUMA1,PMAIP1,PML,MAPK8,PXN,CLIP1,SDC4,TFDP1,TPR,ULK1,TRIM28,SORBS3,HAX1,PLK4,NES,SEPTIN9,SYNPO,CNOT1,CLEC16A,BRD4,AKAP8L,VPS13C,BRK1,FYCO1,SLX4
8_Member	GO Biological Processes	GO:0061572	FALSE	FALSE	FALSE	actin filament bundle organization	-4.70005	-2.70057	16/160	81,87,390,998,1901,2316,4088,4430,5829,6093,6385,7791,10163,10174,10391,11346	ACTN4,ACTN1,RND3,CDC42,S1PR1,FLNA,SMAD3,MYO1B,PXN,ROCK1,SDC4,ZYX,WASF2,SORBS3,CORO2B,SYNPO
8_Member	GO Biological Processes	GO:0007015	FALSE	FALSE	FALSE	actin filament organization	-4.62438	-2.6544	28/402	81,87,390,998,1901,2017,2150,2316,4088,4430,5829,6093,6385,6709,6711,7169,7791,9564,9645,10163,10174,10391,10456,11346,55114,55845,84687,136319	ACTN4,ACTN1,RND3,CDC42,S1PR1,CTTN,F2RL1,FLNA,SMAD3,MYO1B,PXN,ROCK1,SDC4,SPTAN1,SPTBN1,TPM2,ZYX,BCAR1,MICAL2,WASF2,SORBS3,CORO2B,HAX1,SYNPO,ARHGAP17,BRK1,PPP1R9B,MTPN
8_Member	GO Biological Processes	GO:0032970	FALSE	FALSE	FALSE	regulation of actin filament-based process	-4.45474	-2.52115	27/389	390,998,1265,1832,1901,1906,2017,2150,2316,3728,4088,4627,5829,6093,6385,6709,6711,9344,9620,10163,10174,10391,10456,11346,55114,55845,136319	RND3,CDC42,CNN2,DSP,S1PR1,EDN1,CTTN,F2RL1,FLNA,JUP,SMAD3,MYH9,PXN,ROCK1,SDC4,SPTAN1,SPTBN1,TAOK2,CELSR1,WASF2,SORBS3,CORO2B,HAX1,SYNPO,ARHGAP17,BRK1,MTPN
8_Member	GO Biological Processes	GO:0031032	FALSE	FALSE	FALSE	actomyosin structure organization	-4.0524	-2.20908	17/200	998,1265,1901,1906,2037,4088,4627,4628,5829,6093,6385,7791,8476,9578,10163,10174,10391	CDC42,CNN2,S1PR1,EDN1,EPB41L2,SMAD3,MYH9,MYH10,PXN,ROCK1,SDC4,ZYX,CDC42BPA,CDC42BPB,WASF2,SORBS3,CORO2B
8_Member	GO Biological Processes	GO:0032231	FALSE	FALSE	FALSE	regulation of actin filament bundle assembly	-3.8975	-2.09847	11/97	998,1901,2316,4088,5829,6093,6385,10163,10174,10391,11346	CDC42,S1PR1,FLNA,SMAD3,PXN,ROCK1,SDC4,WASF2,SORBS3,CORO2B,SYNPO
8_Member	GO Biological Processes	GO:0051495	FALSE	FALSE	FALSE	positive regulation of cytoskeleton organization	-3.89307	-2.09536	18/226	998,1778,1906,2017,2150,2316,4088,4131,4926,5829,6249,6385,10174,10456,10733,10763,11346,55845	CDC42,DYNC1H1,EDN1,CTTN,F2RL1,FLNA,SMAD3,MAP1B,NUMA1,PXN,CLIP1,SDC4,SORBS3,HAX1,PLK4,NES,SYNPO,BRK1
8_Member	GO Biological Processes	GO:0032956	FALSE	FALSE	FALSE	regulation of actin cytoskeleton organization	-3.64762	-1.92003	23/344	390,998,1901,1906,2017,2150,2316,4088,5829,6093,6385,6709,6711,9344,9620,10163,10174,10391,10456,11346,55114,55845,136319	RND3,CDC42,S1PR1,EDN1,CTTN,F2RL1,FLNA,SMAD3,PXN,ROCK1,SDC4,SPTAN1,SPTBN1,TAOK2,CELSR1,WASF2,SORBS3,CORO2B,HAX1,SYNPO,ARHGAP17,BRK1,MTPN
8_Member	GO Biological Processes	GO:0110020	FALSE	FALSE	FALSE	regulation of actomyosin structure organization	-3.33108	-1.70027	10/95	998,1901,1906,4088,5829,6093,6385,10163,10174,10391	CDC42,S1PR1,EDN1,SMAD3,PXN,ROCK1,SDC4,WASF2,SORBS3,CORO2B
8_Member	GO Biological Processes	GO:0030038	FALSE	FALSE	FALSE	contractile actin filament bundle assembly	-3.15388	-1.57828	10/100	998,1901,4088,5829,6093,6385,7791,10163,10174,10391	CDC42,S1PR1,SMAD3,PXN,ROCK1,SDC4,ZYX,WASF2,SORBS3,CORO2B
8_Member	GO Biological Processes	GO:0043149	FALSE	FALSE	FALSE	stress fiber assembly	-3.15388	-1.57828	10/100	998,1901,4088,5829,6093,6385,7791,10163,10174,10391	CDC42,S1PR1,SMAD3,PXN,ROCK1,SDC4,ZYX,WASF2,SORBS3,CORO2B
8_Member	GO Biological Processes	GO:0110053	FALSE	FALSE	FALSE	regulation of actin filament organization	-3.13623	-1.56454	18/261	998,1901,2017,2150,2316,4088,5829,6093,6385,6709,6711,10163,10174,10391,10456,11346,55845,136319	CDC42,S1PR1,CTTN,F2RL1,FLNA,SMAD3,PXN,ROCK1,SDC4,SPTAN1,SPTBN1,WASF2,SORBS3,CORO2B,HAX1,SYNPO,BRK1,MTPN
8_Member	GO Biological Processes	GO:0051492	FALSE	FALSE	FALSE	regulation of stress fiber assembly	-3.10804	-1.54714	9/84	998,1901,4088,5829,6093,6385,10163,10174,10391	CDC42,S1PR1,SMAD3,PXN,ROCK1,SDC4,WASF2,SORBS3,CORO2B
8_Member	GO Biological Processes	GO:0032233	FALSE	FALSE	FALSE	positive regulation of actin filament bundle assembly	-2.70378	-1.27036	7/61	998,2316,4088,5829,6385,10174,11346	CDC42,FLNA,SMAD3,PXN,SDC4,SORBS3,SYNPO
8_Member	GO Biological Processes	GO:1902905	FALSE	FALSE	FALSE	positive regulation of supramolecular fiber organization	-2.54503	-1.17313	14/204	998,1906,2017,2150,2316,4088,4131,4926,5829,6249,6385,10174,11346,55845	CDC42,EDN1,CTTN,F2RL1,FLNA,SMAD3,MAP1B,NUMA1,PXN,CLIP1,SDC4,SORBS3,SYNPO,BRK1
9_Summary	GO Biological Processes	GO:0048729	FALSE	FALSE	FALSE	tissue morphogenesis	-10.0937	-6.89014	53/674	133,160,998,1282,1289,1291,1292,1522,1832,1901,1906,1952,1954,1956,2022,2316,2697,2736,3488,3627,4041,4088,4323,4851,4983,5310,5371,5420,5566,5696,6385,6654,7041,7042,7052,7074,7403,7477,7798,8289,9231,9314,9500,9620,9645,9968,10155,22943,29072,51435,55636,57493,65979,668,1284,1387,1889,1942,2335,3912,6093,7290,23187,27173,28996,3576,3726,5919,7026,10733,10763,10848,5362,55626	ADM,AP2A1,CDC42,COL4A1,COL5A1,COL6A1,COL6A2,CTSZ,DSP,S1PR1,EDN1,CELSR2,MEGF8,EGFR,ENG,FLNA,GJA1,GLI2,IGFBP5,CXCL10,LRP5,SMAD3,MMP14,NOTCH1,OPHN1,PKD1,PML,PODXL,PRKACA,PSMB8,SDC4,SOS1,TGFB1I1,TGFB2,TGM2,TIAM1,KDM6A,WNT7B,LUZP1,ARID1A,DLG5,KLF4,MAGED1,CELSR1,MICAL2,MED12,TRIM28,DKK1,SETD2,SCARA3,CHD7,HEG1,PHACTR4,FOXL2,COL4A2,CREBBP,ECE1,EFNA1,FN1,LAMB1,ROCK1,HIRA,PHLDB1,SLC39A1,HIPK2,CXCL8,JUNB,RA…
9_Member	GO Biological Processes	GO:0048729	FALSE	FALSE	FALSE	tissue morphogenesis	-10.0937	-6.89014	53/674	133,160,998,1282,1289,1291,1292,1522,1832,1901,1906,1952,1954,1956,2022,2316,2697,2736,3488,3627,4041,4088,4323,4851,4983,5310,5371,5420,5566,5696,6385,6654,7041,7042,7052,7074,7403,7477,7798,8289,9231,9314,9500,9620,9645,9968,10155,22943,29072,51435,55636,57493,65979	ADM,AP2A1,CDC42,COL4A1,COL5A1,COL6A1,COL6A2,CTSZ,DSP,S1PR1,EDN1,CELSR2,MEGF8,EGFR,ENG,FLNA,GJA1,GLI2,IGFBP5,CXCL10,LRP5,SMAD3,MMP14,NOTCH1,OPHN1,PKD1,PML,PODXL,PRKACA,PSMB8,SDC4,SOS1,TGFB1I1,TGFB2,TGM2,TIAM1,KDM6A,WNT7B,LUZP1,ARID1A,DLG5,KLF4,MAGED1,CELSR1,MICAL2,MED12,TRIM28,DKK1,SETD2,SCARA3,CHD7,HEG1,PHACTR4
9_Member	GO Biological Processes	GO:0002009	FALSE	FALSE	FALSE	morphogenesis of an epithelium	-9.95586	-6.81546	46/540	133,160,998,1282,1289,1522,1906,1952,1954,1956,2022,2316,2697,2736,3488,3627,4041,4088,4323,4851,4983,5310,5371,5420,5566,5696,6385,6654,7041,7042,7052,7074,7403,7477,7798,8289,9231,9314,9500,9620,9645,9968,10155,22943,29072,65979	ADM,AP2A1,CDC42,COL4A1,COL5A1,CTSZ,EDN1,CELSR2,MEGF8,EGFR,ENG,FLNA,GJA1,GLI2,IGFBP5,CXCL10,LRP5,SMAD3,MMP14,NOTCH1,OPHN1,PKD1,PML,PODXL,PRKACA,PSMB8,SDC4,SOS1,TGFB1I1,TGFB2,TGM2,TIAM1,KDM6A,WNT7B,LUZP1,ARID1A,DLG5,KLF4,MAGED1,CELSR1,MICAL2,MED12,TRIM28,DKK1,SETD2,PHACTR4
9_Member	GO Biological Processes	GO:0060562	FALSE	FALSE	FALSE	epithelial tube morphogenesis	-7.00856	-4.45731	29/322	133,1282,1522,1906,1954,2022,2697,2736,3627,4041,4088,4323,4851,5310,5371,5420,5566,6385,7042,7403,7798,8289,9231,9500,9620,9645,9968,29072,65979	ADM,COL4A1,CTSZ,EDN1,MEGF8,ENG,GJA1,GLI2,CXCL10,LRP5,SMAD3,MMP14,NOTCH1,PKD1,PML,PODXL,PRKACA,SDC4,TGFB2,KDM6A,LUZP1,ARID1A,DLG5,MAGED1,CELSR1,MICAL2,MED12,SETD2,PHACTR4
9_Member	GO Biological Processes	GO:0048598	FALSE	FALSE	FALSE	embryonic morphogenesis	-6.97293	-4.45731	42/586	133,668,1284,1289,1291,1387,1889,1906,1942,1954,2022,2335,2697,2736,3912,4041,4088,4323,4851,5566,6093,6385,6654,7041,7042,7290,7403,7477,7798,8289,9314,9620,9645,9968,10155,22943,23187,27173,28996,29072,55636,65979	ADM,FOXL2,COL4A2,COL5A1,COL6A1,CREBBP,ECE1,EDN1,EFNA1,MEGF8,ENG,FN1,GJA1,GLI2,LAMB1,LRP5,SMAD3,MMP14,NOTCH1,PRKACA,ROCK1,SDC4,SOS1,TGFB1I1,TGFB2,HIRA,KDM6A,WNT7B,LUZP1,ARID1A,KLF4,CELSR1,MICAL2,MED12,TRIM28,DKK1,PHLDB1,SLC39A1,HIPK2,SETD2,CHD7,PHACTR4
9_Member	GO Biological Processes	GO:0048568	FALSE	FALSE	FALSE	embryonic organ development	-6.28186	-3.94026	33/429	133,668,1906,1942,1954,1956,2022,2697,2736,3576,3726,4088,4323,4851,5310,5919,7026,7042,7403,7477,8289,9620,9645,9968,10155,10733,10763,10848,27173,28996,29072,55636,65979	ADM,FOXL2,EDN1,EFNA1,MEGF8,EGFR,ENG,GJA1,GLI2,CXCL8,JUNB,SMAD3,MMP14,NOTCH1,PKD1,RARRES2,NR2F2,TGFB2,KDM6A,WNT7B,ARID1A,CELSR1,MICAL2,MED12,TRIM28,PLK4,NES,PPP1R13L,SLC39A1,HIPK2,SETD2,CHD7,PHACTR4
9_Member	GO Biological Processes	GO:0021915	FALSE	FALSE	FALSE	neural tube development	-4.70005	-2.70057	16/160	133,2736,4851,5310,5362,5566,6385,7042,7403,7798,8289,9620,9968,29072,55626,65979	ADM,GLI2,NOTCH1,PKD1,PLXNA2,PRKACA,SDC4,TGFB2,KDM6A,LUZP1,ARID1A,CELSR1,MED12,SETD2,AMBRA1,PHACTR4
9_Member	GO Biological Processes	GO:0035148	FALSE	FALSE	FALSE	tube formation	-3.92653	-2.11414	14/148	133,4851,5420,5566,6385,7042,7052,7403,7798,8289,9620,9968,29072,65979	ADM,NOTCH1,PODXL,PRKACA,SDC4,TGFB2,TGM2,KDM6A,LUZP1,ARID1A,CELSR1,MED12,SETD2,PHACTR4
9_Member	GO Biological Processes	GO:0014020	FALSE	FALSE	FALSE	primary neural tube formation	-3.8975	-2.09847	11/97	133,5566,6385,7042,7403,7798,8289,9620,9968,29072,65979	ADM,PRKACA,SDC4,TGFB2,KDM6A,LUZP1,ARID1A,CELSR1,MED12,SETD2,PHACTR4
9_Member	GO Biological Processes	GO:0016331	FALSE	FALSE	FALSE	morphogenesis of embryonic epithelium	-3.86434	-2.08241	14/150	133,2736,5566,6385,7041,7042,7403,7477,7798,8289,9620,9968,29072,65979	ADM,GLI2,PRKACA,SDC4,TGFB1I1,TGFB2,KDM6A,WNT7B,LUZP1,ARID1A,CELSR1,MED12,SETD2,PHACTR4
9_Member	GO Biological Processes	GO:0001841	FALSE	FALSE	FALSE	neural tube formation	-3.59019	-1.87688	11/105	133,5566,6385,7042,7403,7798,8289,9620,9968,29072,65979	ADM,PRKACA,SDC4,TGFB2,KDM6A,LUZP1,ARID1A,CELSR1,MED12,SETD2,PHACTR4
9_Member	GO Biological Processes	GO:0001843	FALSE	FALSE	FALSE	neural tube closure	-3.52151	-1.82928	10/90	133,5566,6385,7042,7403,8289,9620,9968,29072,65979	ADM,PRKACA,SDC4,TGFB2,KDM6A,ARID1A,CELSR1,MED12,SETD2,PHACTR4
9_Member	GO Biological Processes	GO:0060606	FALSE	FALSE	FALSE	tube closure	-3.48229	-1.80023	10/91	133,5566,6385,7042,7403,8289,9620,9968,29072,65979	ADM,PRKACA,SDC4,TGFB2,KDM6A,ARID1A,CELSR1,MED12,SETD2,PHACTR4
9_Member	GO Biological Processes	GO:0048562	FALSE	FALSE	FALSE	embryonic organ morphogenesis	-3.45848	-1.7834	20/288	668,1906,1942,1954,2022,2697,2736,4088,4323,4851,7403,8289,9620,9645,9968,27173,28996,29072,55636,65979	FOXL2,EDN1,EFNA1,MEGF8,ENG,GJA1,GLI2,SMAD3,MMP14,NOTCH1,KDM6A,ARID1A,CELSR1,MICAL2,MED12,SLC39A1,HIPK2,SETD2,CHD7,PHACTR4
9_Member	GO Biological Processes	GO:0072175	FALSE	FALSE	FALSE	epithelial tube formation	-3.2907	-1.673	12/132	133,5420,5566,6385,7042,7403,7798,8289,9620,9968,29072,65979	ADM,PODXL,PRKACA,SDC4,TGFB2,KDM6A,LUZP1,ARID1A,CELSR1,MED12,SETD2,PHACTR4
9_Member	GO Biological Processes	GO:0001838	FALSE	FALSE	FALSE	embryonic epithelial tube formation	-2.97498	-1.45332	11/124	133,5566,6385,7042,7403,7798,8289,9620,9968,29072,65979	ADM,PRKACA,SDC4,TGFB2,KDM6A,LUZP1,ARID1A,CELSR1,MED12,SETD2,PHACTR4
10_Summary	GO Biological Processes	GO:0031589	FALSE	FALSE	FALSE	cell-substrate adhesion	-9.92888	-6.81546	36/356	81,87,967,998,1277,1305,1785,1942,2017,2316,2335,3339,3728,3912,4059,4088,4221,4241,4323,4811,4851,5310,5467,5829,6093,6385,7057,7074,7402,7791,9344,9448,10174,10391,53834,79834,5339,7145,1832,4301,9231,9922,2697,5566,7082,9076	ACTN4,ACTN1,CD63,CDC42,COL1A1,COL13A1,DNM2,EFNA1,CTTN,FLNA,FN1,HSPG2,JUP,LAMB1,BCAM,SMAD3,MEN1,MELTF,MMP14,NID1,NOTCH1,PKD1,PPARD,PXN,ROCK1,SDC4,THBS1,TIAM1,UTRN,ZYX,TAOK2,MAP4K4,SORBS3,CORO2B,FGFRL1,PEAK1,PLEC,TNS1,DSP,AFDN,DLG5,IQSEC1,GJA1,PRKACA,TJP1,CLDN1
10_Member	GO Biological Processes	GO:0031589	FALSE	FALSE	FALSE	cell-substrate adhesion	-9.92888	-6.81546	36/356	81,87,967,998,1277,1305,1785,1942,2017,2316,2335,3339,3728,3912,4059,4088,4221,4241,4323,4811,4851,5310,5467,5829,6093,6385,7057,7074,7402,7791,9344,9448,10174,10391,53834,79834	ACTN4,ACTN1,CD63,CDC42,COL1A1,COL13A1,DNM2,EFNA1,CTTN,FLNA,FN1,HSPG2,JUP,LAMB1,BCAM,SMAD3,MEN1,MELTF,MMP14,NID1,NOTCH1,PKD1,PPARD,PXN,ROCK1,SDC4,THBS1,TIAM1,UTRN,ZYX,TAOK2,MAP4K4,SORBS3,CORO2B,FGFRL1,PEAK1
10_Member	GO Biological Processes	GO:0007044	FALSE	FALSE	FALSE	cell-substrate junction assembly	-6.05328	-3.75693	14/97	87,2017,2335,4088,4323,5339,6093,6385,7057,7145,9344,9448,10391,79834	ACTN1,CTTN,FN1,SMAD3,MMP14,PLEC,ROCK1,SDC4,THBS1,TNS1,TAOK2,MAP4K4,CORO2B,PEAK1
10_Member	GO Biological Processes	GO:0007160	FALSE	FALSE	FALSE	cell-matrix adhesion	-5.46182	-3.27461	21/226	87,967,1305,2017,2335,3728,4059,4088,4323,4811,5310,6093,6385,7057,7074,7402,7791,9344,9448,10391,79834	ACTN1,CD63,COL13A1,CTTN,FN1,JUP,BCAM,SMAD3,MMP14,NID1,PKD1,ROCK1,SDC4,THBS1,TIAM1,UTRN,ZYX,TAOK2,MAP4K4,CORO2B,PEAK1
10_Member	GO Biological Processes	GO:0034332	FALSE	FALSE	FALSE	adherens junction organization	-5.36253	-3.1942	16/142	87,1832,2017,3728,4088,4301,4323,6093,6385,7057,9231,9344,9448,9922,10391,79834	ACTN1,DSP,CTTN,JUP,SMAD3,AFDN,MMP14,ROCK1,SDC4,THBS1,DLG5,TAOK2,MAP4K4,IQSEC1,CORO2B,PEAK1
10_Member	GO Biological Processes	GO:0010810	FALSE	FALSE	FALSE	regulation of cell-substrate adhesion	-5.23877	-3.10875	20/215	81,998,1277,1785,2316,2335,3728,4088,4221,4241,4323,4811,4851,6093,6385,7057,7402,9448,10391,79834	ACTN4,CDC42,COL1A1,DNM2,FLNA,FN1,JUP,SMAD3,MEN1,MELTF,MMP14,NID1,NOTCH1,ROCK1,SDC4,THBS1,UTRN,MAP4K4,CORO2B,PEAK1
10_Member	GO Biological Processes	GO:0034333	FALSE	FALSE	FALSE	adherens junction assembly	-4.91238	-2.84769	12/90	87,2017,4088,4323,6093,6385,7057,9231,9344,9448,10391,79834	ACTN1,CTTN,SMAD3,MMP14,ROCK1,SDC4,THBS1,DLG5,TAOK2,MAP4K4,CORO2B,PEAK1
10_Member	GO Biological Processes	GO:0007045	FALSE	FALSE	FALSE	cell-substrate adherens junction assembly	-4.6281	-2.65495	11/81	87,2017,4088,4323,6093,6385,7057,9344,9448,10391,79834	ACTN1,CTTN,SMAD3,MMP14,ROCK1,SDC4,THBS1,TAOK2,MAP4K4,CORO2B,PEAK1
10_Member	GO Biological Processes	GO:0048041	FALSE	FALSE	FALSE	focal adhesion assembly	-4.6281	-2.65495	11/81	87,2017,4088,4323,6093,6385,7057,9344,9448,10391,79834	ACTN1,CTTN,SMAD3,MMP14,ROCK1,SDC4,THBS1,TAOK2,MAP4K4,CORO2B,PEAK1
10_Member	GO Biological Processes	GO:1901888	FALSE	FALSE	FALSE	regulation of cell junction assembly	-4.28685	-2.39256	11/88	2697,4088,4323,5566,6093,6385,7057,7082,9076,9448,79834	GJA1,SMAD3,MMP14,PRKACA,ROCK1,SDC4,THBS1,TJP1,CLDN1,MAP4K4,PEAK1
10_Member	GO Biological Processes	GO:1903391	FALSE	FALSE	FALSE	regulation of adherens junction organization	-3.13268	-1.5641	8/67	4088,4323,6093,6385,7057,9448,9922,79834	SMAD3,MMP14,ROCK1,SDC4,THBS1,MAP4K4,IQSEC1,PEAK1
10_Member	GO Biological Processes	GO:0010811	FALSE	FALSE	FALSE	positive regulation of cell-substrate adhesion	-3.06293	-1.51713	11/121	998,1785,2316,2335,3728,4088,4811,6093,6385,7402,9448	CDC42,DNM2,FLNA,FN1,JUP,SMAD3,NID1,ROCK1,SDC4,UTRN,MAP4K4
10_Member	GO Biological Processes	GO:0051893	FALSE	FALSE	FALSE	regulation of focal adhesion assembly	-2.74582	-1.29574	7/60	4088,4323,6093,6385,7057,9448,79834	SMAD3,MMP14,ROCK1,SDC4,THBS1,MAP4K4,PEAK1
10_Member	GO Biological Processes	GO:0090109	FALSE	FALSE	FALSE	regulation of cell-substrate junction assembly	-2.74582	-1.29574	7/60	4088,4323,6093,6385,7057,9448,79834	SMAD3,MMP14,ROCK1,SDC4,THBS1,MAP4K4,PEAK1
10_Member	GO Biological Processes	GO:1903393	FALSE	FALSE	FALSE	positive regulation of adherens junction organization	-2.71812	-1.28226	5/31	4088,6093,6385,9448,9922	SMAD3,ROCK1,SDC4,MAP4K4,IQSEC1
10_Member	GO Biological Processes	GO:1901890	FALSE	FALSE	FALSE	positive regulation of cell junction assembly	-2.59386	-1.20672	5/33	4088,6093,6385,9076,9448	SMAD3,ROCK1,SDC4,CLDN1,MAP4K4
10_Member	GO Biological Processes	GO:0001954	FALSE	FALSE	FALSE	positive regulation of cell-matrix adhesion	-2.44154	-1.10491	6/51	3728,4088,6093,6385,7402,9448	JUP,SMAD3,ROCK1,SDC4,UTRN,MAP4K4
10_Member	GO Biological Processes	GO:0051894	FALSE	FALSE	FALSE	positive regulation of focal adhesion assembly	-2.24858	-0.964058	4/25	4088,6093,6385,9448	SMAD3,ROCK1,SDC4,MAP4K4
10_Member	GO Biological Processes	GO:0001952	FALSE	FALSE	FALSE	regulation of cell-matrix adhesion	-2.07831	-0.846421	9/119	3728,4088,4323,6093,6385,7057,7402,9448,79834	JUP,SMAD3,MMP14,ROCK1,SDC4,THBS1,UTRN,MAP4K4,PEAK1
11_Summary	GO Biological Processes	GO:0000904	FALSE	FALSE	FALSE	cell morphogenesis involved in differentiation	-9.89041	-6.80332	56/745	81,87,998,1291,1292,1523,1785,1942,1952,1954,2017,2316,2317,2335,2736,2803,3339,3912,4130,4131,4241,4627,4628,4744,4851,4983,5306,5362,5578,5829,6093,6405,6654,6709,6711,7074,7155,8408,8660,9344,10048,10678,22906,22943,23022,23543,29071,29904,51435,53834,57493,57498,65059,79834,80781,91624,1956,2697,7477,9448,10163,10763,5792,9314,160,1282,1284,1289,1981,4651,5566,5599,5621,5696,10627,24137,10391…	ACTN4,ACTN1,CDC42,COL6A1,COL6A2,CUX1,DNM2,EFNA1,CELSR2,MEGF8,CTTN,FLNA,FLNB,FN1,GLI2,GOLGA4,HSPG2,LAMB1,MAP1A,MAP1B,MELTF,MYH9,MYH10,NEFH,NOTCH1,OPHN1,PITPNA,PLXNA2,PRKCA,PXN,ROCK1,SEMA3F,SOS1,SPTAN1,SPTBN1,TIAM1,TOP2B,ULK1,IRS2,TAOK2,RANBP9,B3GNT2,TRAK1,DKK1,PALLD,RBFOX2,C1GALT1C1,EEF2K,SCARA3,FGFRL1,HEG1,KIDINS220,RAPH1,PEAK1,COL18A1,NEXN,EGFR,GJA1,WNT7B,MAP4K4,WASF2,NES,PTPRF,KLF4,AP2A1,COL4A1…
11_Member	GO Biological Processes	GO:0000904	FALSE	FALSE	FALSE	cell morphogenesis involved in differentiation	-9.89041	-6.80332	56/745	81,87,998,1291,1292,1523,1785,1942,1952,1954,2017,2316,2317,2335,2736,2803,3339,3912,4130,4131,4241,4627,4628,4744,4851,4983,5306,5362,5578,5829,6093,6405,6654,6709,6711,7074,7155,8408,8660,9344,10048,10678,22906,22943,23022,23543,29071,29904,51435,53834,57493,57498,65059,79834,80781,91624	ACTN4,ACTN1,CDC42,COL6A1,COL6A2,CUX1,DNM2,EFNA1,CELSR2,MEGF8,CTTN,FLNA,FLNB,FN1,GLI2,GOLGA4,HSPG2,LAMB1,MAP1A,MAP1B,MELTF,MYH9,MYH10,NEFH,NOTCH1,OPHN1,PITPNA,PLXNA2,PRKCA,PXN,ROCK1,SEMA3F,SOS1,SPTAN1,SPTBN1,TIAM1,TOP2B,ULK1,IRS2,TAOK2,RANBP9,B3GNT2,TRAK1,DKK1,PALLD,RBFOX2,C1GALT1C1,EEF2K,SCARA3,FGFRL1,HEG1,KIDINS220,RAPH1,PEAK1,COL18A1,NEXN
11_Member	GO Biological Processes	GO:0048858	FALSE	FALSE	FALSE	cell projection morphogenesis	-6.29048	-3.94142	44/666	998,1523,1785,1942,1952,1954,1956,2017,2335,2697,2736,2803,4130,4131,4628,4744,4851,4983,5306,5362,5578,6093,6405,6654,6709,6711,7074,7155,7477,8408,8660,9344,9448,10048,10163,10678,10763,22906,23022,23543,29904,57498,65059,91624	CDC42,CUX1,DNM2,EFNA1,CELSR2,MEGF8,EGFR,CTTN,FN1,GJA1,GLI2,GOLGA4,MAP1A,MAP1B,MYH10,NEFH,NOTCH1,OPHN1,PITPNA,PLXNA2,PRKCA,ROCK1,SEMA3F,SOS1,SPTAN1,SPTBN1,TIAM1,TOP2B,WNT7B,ULK1,IRS2,TAOK2,MAP4K4,RANBP9,WASF2,B3GNT2,NES,TRAK1,PALLD,RBFOX2,EEF2K,KIDINS220,RAPH1,NEXN
11_Member	GO Biological Processes	GO:0120039	FALSE	FALSE	FALSE	plasma membrane bounded cell projection morphogenesis	-5.9664	-3.69796	43/662	998,1523,1785,1942,1952,1954,1956,2017,2335,2697,2736,2803,4130,4131,4628,4744,4851,4983,5306,5362,5578,6093,6405,6654,6709,6711,7074,7155,7477,8408,8660,9344,9448,10048,10163,10678,22906,23022,23543,29904,57498,65059,91624	CDC42,CUX1,DNM2,EFNA1,CELSR2,MEGF8,EGFR,CTTN,FN1,GJA1,GLI2,GOLGA4,MAP1A,MAP1B,MYH10,NEFH,NOTCH1,OPHN1,PITPNA,PLXNA2,PRKCA,ROCK1,SEMA3F,SOS1,SPTAN1,SPTBN1,TIAM1,TOP2B,WNT7B,ULK1,IRS2,TAOK2,MAP4K4,RANBP9,WASF2,B3GNT2,TRAK1,PALLD,RBFOX2,EEF2K,KIDINS220,RAPH1,NEXN
11_Member	GO Biological Processes	GO:0032990	FALSE	FALSE	FALSE	cell part morphogenesis	-5.96264	-3.69796	44/685	998,1523,1785,1942,1952,1954,1956,2017,2335,2697,2736,2803,4130,4131,4628,4744,4851,4983,5306,5362,5578,6093,6405,6654,6709,6711,7074,7155,7477,8408,8660,9344,9448,10048,10163,10678,10763,22906,23022,23543,29904,57498,65059,91624	CDC42,CUX1,DNM2,EFNA1,CELSR2,MEGF8,EGFR,CTTN,FN1,GJA1,GLI2,GOLGA4,MAP1A,MAP1B,MYH10,NEFH,NOTCH1,OPHN1,PITPNA,PLXNA2,PRKCA,ROCK1,SEMA3F,SOS1,SPTAN1,SPTBN1,TIAM1,TOP2B,WNT7B,ULK1,IRS2,TAOK2,MAP4K4,RANBP9,WASF2,B3GNT2,NES,TRAK1,PALLD,RBFOX2,EEF2K,KIDINS220,RAPH1,NEXN
[truncated: 110 more rows]
