# Supplementary material for: FOXO1 mitigates the SMAD3/FOXL2C134W transcriptomic effect in a model of human adult granulosa cell tumor
Source: J Transl Med. 2021 Feb 27;19:90. doi: 10.1186/s12967-021-02754-0 (PMC7913442; doi:10.1186/s12967-021-02754-0)
Supplement: Supplementary file 2 — Additional file 2: Table S1. List of the significant gene annotation sets. Tables S2–S4: Genes and GO Categories. [file 12967_2021_2754_MOESM2_ESM.zip › Additional file 2/TABLE S4_metascape_result.DEG_DOWN_mut_vs_wt.xlsx]

## Sheet: Annotation
Input ID	Gene ID	Type	Tax ID	Homologene Gene ID	Homologene Gene Tax ID	Gene Symbol	Description	Biological Process (GO)	Kinase Class (UniProt)	Protein Function (Protein Atlas)	Subcellular Location (Protein Atlas)	Drug (DrugBank)	Canonical Pathways	Hallmark Gene Sets	GO:1903901 negative regulation of viral l	GO:0019221 cytokine-mediated signaling pa	GO:0030003 cellular cation homeostasis	GO:0002237 response to molecule of bacter	GO:0070059 intrinsic apoptotic signaling	GO:0009612 response to mechanical stimulu	GO:0010035 response to inorganic substanc	GO:0071496 cellular response to external	GO:0042060 wound healing	M145 PID P53 DOWNSTREAM PATHWAY	GO:0001101 response to acid chemical	hsa04216 Ferroptosis	GO:0010942 positive regulation of cell de	GO:1902532 negative regulation of intrace	hsa04142 Lysosome	GO:1901652 response to peptide	hsa04622 RIG-I-like receptor signaling	GO:0097327 response to antineoplastic age	GO:1901137 carbohydrate derivative biosyn	GO:0050921 positive regulation of chemota
SMAD3	4088	symbol	H. sapiens	4088	H. sapiens	SMAD3	SMAD family member 3	GO:0097296 activation of cysteine-type endopeptidase activity involved in apoptotic signaling pathway;GO:1903243 negative regulation of cardiac muscle hypertrophy in response to stress;GO:0061767 negative regulation of lung blood pressure		Transcription factors	Cytosol;Nucleoplasm(Enhanced)		(M228)PID SMAD2 3PATHWAY; (M286)PID TGFBR PATHWAY; (M254)PID MYC REPRESS PATHWAY	(M5896)HALLMARK TGF BETA SIGNALING; (M5942)HALLMARK UV RESPONSE DN; (M5890)HALLMARK TNFA SIGNALING VIA NFKB	0	1	1	0	1	0	0	0	1	1	0	0	1	0	0	1	1	0	0	1
FOXL2	668	symbol	H. sapiens	668	H. sapiens	FOXL2	forkhead box L2	GO:0033686 positive regulation of luteinizing hormone secretion;GO:0046881 positive regulation of follicle-stimulating hormone secretion;GO:0032278 positive regulation of gonadotropin secretion		Transcription factors/Helix-turn-helix domains	Cytokinetic bridge;Nucleus(Supported)				0	0	0	0	0	0	0	0	0	1	0	0	1	0	0	0	0	0	0	0
PMAIP1	5366	symbol	H. sapiens	5366	H. sapiens	PMAIP1	phorbol-12-myristate-13-acetate-induced protein 1	GO:1900740 positive regulation of protein insertion into mitochondrial membrane involved in apoptotic signaling pathway;GO:1900739 regulation of protein insertion into mitochondrial membrane involved in apoptotic signaling pathway;GO:1901030 positive regulation of mitochondrial outer membrane permeabilization involved in apoptotic signaling pathway			Vesicles(Approved)		(M256)PID TAP63 PATHWAY; (M66)PID MYC ACTIV PATHWAY; (M145)PID P53 DOWNSTREAM PATHWAY	(M5902)HALLMARK APOPTOSIS; (M5906)HALLMARK ESTROGEN RESPONSE EARLY	1	0	0	0	1	0	0	1	0	1	0	0	1	0	0	0	1	0	0	0
CXCL8	3576	symbol	H. sapiens	3576	H. sapiens	CXCL8	C-X-C motif chemokine ligand 8	GO:2000535 regulation of entry of bacterium into host cell;GO:0045091 regulation of single stranded viral RNA replication via double stranded DNA intermediate;GO:0090023 positive regulation of neutrophil chemotaxis				ABT-510 (Interleukin-8 receptor binding);MDX-018 (Interleukin-8 receptor binding);Rivanicline (Interleukin-8 receptor binding)	(M251)PID SYNDECAN 3 PATHWAY; (M252)PID IL8 CXCR1 PATHWAY; (M240)PID SYNDECAN 2 PATHWAY	(M5932)HALLMARK INFLAMMATORY RESPONSE; (M5930)HALLMARK EPITHELIAL MESENCHYMAL TRANSITION	1	1	0	1	1	0	0	1	0	0	0	0	0	0	0	0	1	0	0	1
NFKBIA	4792	symbol	H. sapiens	4792	H. sapiens	NFKBIA	NFKB inhibitor alpha	GO:0070427 nucleotide-binding oligomerization domain containing 1 signaling pathway;GO:0070431 nucleotide-binding oligomerization domain containing 2 signaling pathway;GO:0070423 nucleotide-binding oligomerization domain containing signaling pathway		Transcription factors/Immunoglobulin fold	Cytosol(Enhanced)	Acetylsalicylic acid (Ubiquitin protein ligase binding)	(M26)PID NFKAPPAB ATYPICAL PATHWAY; (M37)PID NFKAPPAB CANONICAL PATHWAY; (M7416)ST GAQ PATHWAY	(M5941)HALLMARK UV RESPONSE UP; (M5932)HALLMARK INFLAMMATORY RESPONSE; (M5913)HALLMARK INTERFERON GAMMA RESPONSE	0	1	0	1	0	1	0	0	0	0	0	0	1	0	0	1	1	0	0	1
TAP1	6890	symbol	H. sapiens	6890	H. sapiens	TAP1	transporter 1, ATP binding cassette subfamily B member	GO:1990668 vesicle fusion with endoplasmic reticulum-Golgi intermediate compartment (ERGIC) membrane;GO:0046967 cytosol to ER transport;GO:0002479 antigen processing and presentation of exogenous peptide antigen via MHC class I, TAP-dependent		Transporters/Primary Active Transporters	Endoplasmic reticulum(Supported)Microtubule organizing center(Approved)		(M145)PID P53 DOWNSTREAM PATHWAY	(M5911)HALLMARK INTERFERON ALPHA RESPONSE; (M5941)HALLMARK UV RESPONSE UP; (M5902)HALLMARK APOPTOSIS	0	0	0	0	0	0	0	0	0	1	0	0	0	0	0	0	1	0	0	0
IFIT2	3433	symbol	H. sapiens	3433	H. sapiens	IFIT2	interferon induced protein with tetratricopeptide repeats 2	GO:0035457 cellular response to interferon-alpha;GO:0060337 type I interferon signaling pathway;GO:0035455 response to interferon-alpha			Vesicles(Approved)			(M5911)HALLMARK INTERFERON ALPHA RESPONSE; (M5913)HALLMARK INTERFERON GAMMA RESPONSE; (M5890)HALLMARK TNFA SIGNALING VIA NFKB	1	1	0	0	0	0	0	0	0	0	0	0	1	0	0	0	0	0	0	0
F2RL1	2150	symbol	H. sapiens	2150	H. sapiens	F2RL1	F2R like trypsin receptor 1	GO:0070963 positive regulation of neutrophil mediated killing of gram-negative bacterium;GO:1900135 positive regulation of renin secretion into blood stream;GO:0070962 positive regulation of neutrophil mediated killing of bacterium		G-protein coupled receptors/GPCRs excl olfactory receptors;Transporters	Plasma membrane(Approved)		(M15743)ST GA12 PATHWAY	(M5953)HALLMARK KRAS SIGNALING UP; (M5890)HALLMARK TNFA SIGNALING VIA NFKB	1	1	1	1	1	0	0	0	1	0	0	0	0	1	0	0	0	0	0	1
OASL	8638	symbol	H. sapiens	8638	H. sapiens	OASL	2'-5'-oligoadenylate synthetase like	GO:0045071 negative regulation of viral genome replication;GO:0060700 regulation of ribonuclease activity;GO:1903901 negative regulation of viral life cycle			Cytosol(Supported)Nucleoplasm(Approved)			(M5911)HALLMARK INTERFERON ALPHA RESPONSE; (M5913)HALLMARK INTERFERON GAMMA RESPONSE	1	1	0	0	0	0	0	0	0	0	0	0	0	0	0	0	0	0	0	0
XBP1	7494	symbol	H. sapiens	7494	H. sapiens	XBP1	X-box binding protein 1	GO:1900100 positive regulation of plasma cell differentiation;GO:1900098 regulation of plasma cell differentiation;GO:0035470 positive regulation of vascular wound healing		Transcription factors/Basic domains			(M285)PID HNF3A PATHWAY; (M200)PID ERA GENOMIC PATHWAY	(M5922)HALLMARK UNFOLDED PROTEIN RESPONSE; (M5947)HALLMARK IL2 STAT5 SIGNALING; (M5924)HALLMARK MTORC1 SIGNALING	0	0	0	1	1	0	0	1	1	0	1	0	1	1	0	1	1	0	0	1
GEM	2669	symbol	H. sapiens	2669	H. sapiens	GEM	GTP binding protein overexpressed in skeletal muscle	GO:1901842 negative regulation of high voltage-gated calcium channel activity;GO:1901841 regulation of high voltage-gated calcium channel activity;GO:1901386 negative regulation of voltage-gated calcium channel activity						(M5930)HALLMARK EPITHELIAL MESENCHYMAL TRANSITION; (M5890)HALLMARK TNFA SIGNALING VIA NFKB	0	0	1	0	0	0	0	0	0	0	0	0	0	0	0	0	0	0	0	0
OAS1	4938	symbol	H. sapiens	4938	H. sapiens	OAS1	2'-5'-oligoadenylate synthetase 1	GO:0045071 negative regulation of viral genome replication;GO:0060700 regulation of ribonuclease activity;GO:1903901 negative regulation of viral life cycle		Enzymes/ENZYME proteins/Transferases	Cytosol(Approved)	Cysteine-S-Acetamide (Zinc ion binding)		(M5911)HALLMARK INTERFERON ALPHA RESPONSE	1	1	0	0	0	0	0	0	0	0	0	0	0	0	0	0	1	0	0	0
USP18	11274	symbol	H. sapiens	11274	H. sapiens	USP18	ubiquitin specific peptidase 18	GO:0060338 regulation of type I interferon-mediated signaling pathway;GO:0060337 type I interferon signaling pathway;GO:0071357 cellular response to type I interferon		Enzymes/Peptidases/Cysteine-type peptidases	Cytosol(Approved)			(M5911)HALLMARK INTERFERON ALPHA RESPONSE; (M5913)HALLMARK INTERFERON GAMMA RESPONSE	1	1	0	0	0	0	0	0	0	0	0	0	0	0	0	0	0	0	0	0
SLC44A1	23446	symbol	H. sapiens	23446	H. sapiens	SLC44A1	solute carrier family 44 member 1	GO:0042426 choline catabolic process;GO:0015871 choline transport;GO:0019695 choline metabolic process		CD markers;Transporters/Electrochemical Potential-driven transporters	Mitochondria(Supported)Nucleoplasm(Approved)				0	0	0	0	0	0	0	0	0	0	0	0	0	0	0	0	0	0	0	0
IFIT1	3434	symbol	H. sapiens	3434	H. sapiens	IFIT1	interferon induced protein with tetratricopeptide repeats 1	GO:0019060 intracellular transport of viral protein in host cell;GO:0030581 symbiont intracellular protein transport in host;GO:0051708 intracellular protein transport in other organism involved in symbiotic interaction			Cytosol(Supported)			(M5922)HALLMARK UNFOLDED PROTEIN RESPONSE; (M5913)HALLMARK INTERFERON GAMMA RESPONSE	1	1	0	0	0	0	0	0	0	0	0	0	0	0	0	1	1	1	0	0
SLC39A14	23516	symbol	H. sapiens	23516	H. sapiens	SLC39A14	solute carrier family 39 member 14	GO:0071578 zinc ion import across plasma membrane;GO:0051344 negative regulation of cyclic-nucleotide phosphodiesterase activity;GO:0070574 cadmium ion transmembrane transport			Endoplasmic reticulum;Golgi apparatus;Plasma membrane(Approved)				0	0	1	0	0	0	0	0	0	0	0	1	0	0	0	0	0	0	0	0
TRAM1	23471	symbol	H. sapiens	23471	H. sapiens	TRAM1	translocation associated membrane protein 1	GO:0006616 SRP-dependent cotranslational protein targeting to membrane, translocation;GO:0006614 SRP-dependent cotranslational protein targeting to membrane;GO:0006613 cotranslational protein targeting to membrane							0	0	0	0	0	0	0	1	0	0	0	0	0	0	0	0	0	0	0	0
AMIGO2	347902	symbol	H. sapiens	347902	H. sapiens	AMIGO2	adhesion molecule with Ig like domain 2	GO:0007157 heterophilic cell-cell adhesion via plasma membrane cell adhesion molecules;GO:0051965 positive regulation of synapse assembly;GO:0007156 homophilic cell adhesion via plasma membrane adhesion molecules			Cytosol;Golgi apparatus;Plasma membrane(Approved)			(M5915)HALLMARK APICAL JUNCTION	0	0	0	0	0	0	0	0	0	0	0	0	0	0	0	0	0	0	0	0
ITM2B	9445	symbol	H. sapiens	9445	H. sapiens	ITM2B	integral membrane protein 2B	GO:0042985 negative regulation of amyloid precursor protein biosynthetic process;GO:0010561 negative regulation of glycoprotein biosynthetic process;GO:0042984 regulation of amyloid precursor protein biosynthetic process			Golgi apparatus;Vesicles(Enhanced)				0	0	0	0	0	0	0	0	0	0	0	0	0	0	0	0	0	0	1	0
NNMT	4837	symbol	H. sapiens	4837	H. sapiens	NNMT	nicotinamide N-methyltransferase	GO:0034356 NAD biosynthesis via nicotinamide riboside salvage pathway;GO:0009435 NAD biosynthetic process;GO:0019674 NAD metabolic process		Enzymes/ENZYME proteins/Transferases	Cytosol(Supported)Golgi apparatus;Nucleoplasm(Approved)	Niacin (Nicotinamide n-methyltransferase activity)		(M5930)HALLMARK EPITHELIAL MESENCHYMAL TRANSITION	0	0	0	0	0	0	0	0	0	0	0	0	0	0	0	0	0	0	0	0
KLF4	9314	symbol	H. sapiens	9314	H. sapiens	KLF4	Kruppel like factor 4	GO:1904998 negative regulation of leukocyte adhesion to arterial endothelial cell;GO:0007500 mesodermal cell fate determination;GO:0014740 negative regulation of muscle hyperplasia		Transcription factors/Zinc-coordinating DNA-binding domains	Nucleoplasm(Supported)		(M223)PID BETA CATENIN NUC PATHWAY	(M5953)HALLMARK KRAS SIGNALING UP; (M5939)HALLMARK P53 PATHWAY; (M5906)HALLMARK ESTROGEN RESPONSE EARLY	0	0	0	1	1	0	1	0	1	1	1	0	0	1	0	1	0	1	0	0
MAFF	23764	symbol	H. sapiens	23764	H. sapiens	MAFF	MAF bZIP transcription factor F	GO:0007567 parturition;GO:0035914 skeletal muscle cell differentiation;GO:0045604 regulation of epidermal cell differentiation		Transcription factors/Basic domains	Nucleus(Supported)Mitochondria(Uncertain)			(M5946)HALLMARK COAGULATION; (M5947)HALLMARK IL2 STAT5 SIGNALING; (M5891)HALLMARK HYPOXIA	0	0	0	0	0	0	0	0	1	0	0	0	0	0	0	0	0	0	0	0
RSAD2	91543	symbol	H. sapiens	91543	H. sapiens	RSAD2	radical S-adenosyl methionine domain containing 2	GO:0034157 positive regulation of toll-like receptor 7 signaling pathway;GO:0034165 positive regulation of toll-like receptor 9 signaling pathway;GO:0034155 regulation of toll-like receptor 7 signaling pathway			Endoplasmic reticulum(Supported)Nucleoli fibrillar center(Approved)			(M5911)HALLMARK INTERFERON ALPHA RESPONSE; (M5956)HALLMARK KRAS SIGNALING DN; (M5913)HALLMARK INTERFERON GAMMA RESPONSE	1	1	0	0	0	0	0	0	0	0	0	0	0	0	0	0	1	0	0	0
CD63	967	symbol	H. sapiens	967	H. sapiens	CD63	CD63 molecule	GO:0035646 endosome to melanosome transport;GO:0043485 endosome to pigment granule transport;GO:0048757 pigment granule maturation		CD markers;Transporters/Accessory Factors Involved in Transport	Vesicles(Supported)			(M5910)HALLMARK PROTEIN SECRETION	0	0	1	0	0	0	0	0	0	0	0	0	0	0	1	0	0	0	0	0
PSMB8	5696	symbol	H. sapiens	5696	H. sapiens	PSMB8	proteasome 20S subunit beta 8	GO:0002223 stimulatory C-type lectin receptor signaling pathway;GO:0002479 antigen processing and presentation of exogenous peptide antigen via MHC class I, TAP-dependent;GO:0002220 innate immune response activating cell surface receptor signaling pathway		Enzymes/{ENZYME proteins/Hydrolases,Peptidases/Threonine-type peptidases}	Cytokinetic bridge;Vesicles(Approved)	Carfilzomib (Threonine-type endopeptidase activity)		(M5911)HALLMARK INTERFERON ALPHA RESPONSE; (M5953)HALLMARK KRAS SIGNALING UP; (M5913)HALLMARK INTERFERON GAMMA RESPONSE	1	1	0	0	0	0	0	0	0	1	0	0	0	0	0	1	1	0	0	0
TXNIP	10628	symbol	H. sapiens	10628	H. sapiens	TXNIP	thioredoxin interacting protein	GO:0071228 cellular response to tumor cell;GO:0051782 negative regulation of cell division;GO:0032570 response to progesterone			Cytosol;Plasma membrane(Approved)			(M5911)HALLMARK INTERFERON ALPHA RESPONSE; (M5902)HALLMARK APOPTOSIS; (M5939)HALLMARK P53 PATHWAY	0	0	0	1	0	1	1	0	0	0	0	0	1	0	0	0	1	1	0	0
UBE2L6	9246	symbol	H. sapiens	9246	H. sapiens	UBE2L6	ubiquitin conjugating enzyme E2 L6	GO:0032020 ISG15-protein conjugation;GO:0032480 negative regulation of type I interferon production;GO:0019985 translesion synthesis		Enzymes/ENZYME proteins/Transferases	Cytosol(Approved)			(M5911)HALLMARK INTERFERON ALPHA RESPONSE; (M5935)HALLMARK FATTY ACID METABOLISM; (M5913)HALLMARK INTERFERON GAMMA RESPONSE	1	0	0	0	0	0	0	0	0	0	0	0	0	0	0	0	0	0	0	0
ATRAID	51374	symbol	H. sapiens	51374	H. sapiens	ATRAID	all-trans retinoic acid induced differentiation factor	GO:0033689 negative regulation of osteoblast proliferation;GO:0030501 positive regulation of bone mineralization;GO:0070169 positive regulation of biomineral tissue development							0	0	0	0	0	0	0	0	0	0	0	0	0	0	0	0	0	0	0	0
SLC3A2	6520	symbol	H. sapiens	6520	H. sapiens	SLC3A2	solute carrier family 3 member 2	GO:1903801 L-leucine import across plasma membrane;GO:0098713 leucine import across plasma membrane;GO:0015827 tryptophan transport		CD markers;Transporters/Accessory Factors Involved in Transport	Cytosol;Nucleus;Plasma membrane(Supported)		(M60)PID NFAT TFPATHWAY	(M5939)HALLMARK P53 PATHWAY	0	0	1	0	0	0	0	0	0	0	0	1	0	0	0	0	0	0	0	1
ATF3	467	symbol	H. sapiens	467	H. sapiens	ATF3	activating transcription factor 3	GO:1903984 positive regulation of TRAIL-activated apoptotic signaling pathway;GO:1903121 regulation of TRAIL-activated apoptotic signaling pathway;GO:0061394 regulation of transcription from RNA polymerase II promoter in response to arsenic-containing substance		Transcription factors/Basic domains	Nucleoli;Nucleus(Enhanced)		(M166)PID ATF2 PATHWAY; (M167)PID AP1 PATHWAY; (M2)PID SMAD2 3NUCLEAR PATHWAY	(M5892)HALLMARK CHOLESTEROL HOMEOSTASIS; (M5922)HALLMARK UNFOLDED PROTEIN RESPONSE; (M5941)HALLMARK UV RESPONSE UP	0	0	0	0	1	0	0	1	0	1	0	0	1	1	0	0	0	0	0	0
ISG20	3669	symbol	H. sapiens	3669	H. sapiens	ISG20	interferon stimulated exonuclease gene 20	GO:0000738 DNA catabolic process, exonucleolytic;GO:0045071 negative regulation of viral genome replication;GO:1903901 negative regulation of viral life cycle		Enzymes/ENZYME proteins/Hydrolases		Uridine-5'-Monophosphate (U3 snorna binding)		(M5911)HALLMARK INTERFERON ALPHA RESPONSE; (M5902)HALLMARK APOPTOSIS; (M5913)HALLMARK INTERFERON GAMMA RESPONSE	1	1	0	0	0	0	0	0	0	0	0	0	0	0	0	0	0	0	0	0
LAMP2	3920	symbol	H. sapiens	3920	H. sapiens	LAMP2	lysosomal associated membrane protein 2	GO:0061740 protein targeting to lysosome involved in chaperone-mediated autophagy;GO:0071211 protein targeting to vacuole involved in autophagy;GO:0006622 protein targeting to lysosome		CD markers;Transporters				(M5910)HALLMARK PROTEIN SECRETION; (M5946)HALLMARK COAGULATION; (M5921)HALLMARK COMPLEMENT	0	0	0	0	0	0	0	1	0	0	0	0	0	0	1	0	0	0	0	0
HES6	55502	symbol	H. sapiens	55502	H. sapiens	HES6	hes family bHLH transcription factor 6	GO:0009952 anterior/posterior pattern specification;GO:0000122 negative regulation of transcription by RNA polymerase II;GO:0045892 negative regulation of transcription, DNA-templated		Transcription factors/Basic domains	Cytosol;Nuclear bodies;Nucleoli;Nucleus(Approved)		(M288)PID HES HEY PATHWAY	(M5934)HALLMARK XENOBIOTIC METABOLISM	0	0	0	0	0	0	0	0	0	0	0	0	0	0	0	0	0	0	0	0
PLD2	5338	symbol	H. sapiens	5338	H. sapiens	PLD2	phospholipase D2	GO:0038096 Fc-gamma receptor signaling pathway involved in phagocytosis;GO:0006654 phosphatidic acid biosynthetic process;GO:0002431 Fc receptor mediated stimulatory signaling pathway		Enzymes/ENZYME proteins/Hydrolases;RAS pathway related proteins		Choline (Phospholipase d activity)	(M120)PID ARF6 DOWNSTREAM PATHWAY; (M243)PID ARF 3PATHWAY; (M15743)ST GA12 PATHWAY		0	0	0	0	0	0	0	0	0	0	0	0	0	0	0	0	1	0	0	0
IRAK2	3656	symbol	H. sapiens	3656	H. sapiens	IRAK2	interleukin 1 receptor associated kinase 2	GO:0070423 nucleotide-binding oligomerization domain containing signaling pathway;GO:0034162 toll-like receptor 9 signaling pathway;GO:0002755 MyD88-dependent toll-like receptor signaling pathway	TKL Ser/Thr protein kinase family	Enzymes/Kinases/TKL Ser/Thr protein kinases	Vesicles(Approved)		(M264)PID TOLL ENDOGENOUS PATHWAY	(M5932)HALLMARK INFLAMMATORY RESPONSE	0	1	0	1	0	0	0	0	0	0	0	0	0	0	0	0	1	0	0	0
LAPTM4A	9741	symbol	H. sapiens	9741	H. sapiens	LAPTM4A	lysosomal protein transmembrane 4 alpha				Golgi apparatus;Plasma membrane;Vesicles(Approved)				0	0	0	0	0	0	0	0	0	0	0	0	0	0	1	0	0	0	0	0
CD164	8763	symbol	H. sapiens	8763	H. sapiens	CD164	CD164 molecule	GO:0007157 heterophilic cell-cell adhesion via plasma membrane cell adhesion molecules;GO:0007162 negative regulation of cell adhesion;GO:0098742 cell-cell adhesion via plasma-membrane adhesion molecules		CD markers					0	0	0	0	0	0	0	0	0	0	0	0	0	0	1	0	0	0	0	0
KLF10	7071	symbol	H. sapiens	7071	H. sapiens	KLF10	Kruppel like factor 10	GO:0045672 positive regulation of osteoclast differentiation;GO:0002763 positive regulation of myeloid leukocyte differentiation;GO:0045670 regulation of osteoclast differentiation		Transcription factors/Zinc-coordinating DNA-binding domains				(M5896)HALLMARK TGF BETA SIGNALING; (M5906)HALLMARK ESTROGEN RESPONSE EARLY; (M5890)HALLMARK TNFA SIGNALING VIA NFKB	0	0	0	0	0	0	0	1	0	0	0	0	0	0	0	1	0	0	0	0
C1orf43	25912	symbol	H. sapiens	25912	H. sapiens	C1orf43	chromosome 1 open reading frame 43								0	0	0	0	0	0	0	0	0	0	0	0	0	0	0	0	0	0	0	0
CDKN2D	1032	symbol	H. sapiens	1032	H. sapiens	CDKN2D	cyclin dependent kinase inhibitor 2D	GO:0045736 negative regulation of cyclin-dependent protein serine/threonine kinase activity;GO:1902230 negative regulation of intrinsic apoptotic signaling pathway in response to DNA damage;GO:1904030 negative regulation of cyclin-dependent protein kinase activity			Cytosol;Nucleoplasm(Supported)			(M5938)HALLMARK REACTIVE OXIGEN SPECIES PATHWAY	0	0	0	0	1	0	0	1	0	1	1	0	0	1	0	0	0	0	0	0
TPT1	7178	symbol	H. sapiens	7178	H. sapiens	TPT1	tumor protein, translationally-controlled 1	GO:1902230 negative regulation of intrinsic apoptotic signaling pathway in response to DNA damage;GO:1902229 regulation of intrinsic apoptotic signaling pathway in response to DNA damage;GO:2001243 negative regulation of intrinsic apoptotic signaling pathway			Cytosol(Supported)		(M129)PID PLK1 PATHWAY		1	0	1	0	1	0	0	0	0	0	0	0	0	1	0	0	0	0	0	0
UBAP1	51271	symbol	H. sapiens	51271	H. sapiens	UBAP1	ubiquitin associated protein 1	GO:0075733 intracellular transport of virus;GO:0043162 ubiquitin-dependent protein catabolic process via the multivesicular body sorting pathway;GO:0046794 transport of virus			Cytosol;Plasma membrane(Enhanced)				1	0	0	0	0	0	0	0	0	0	0	0	0	0	0	0	0	0	0	0
BUD31	8896	symbol	H. sapiens	8896	H. sapiens	BUD31	BUD31 homolog	GO:2000825 positive regulation of androgen receptor activity;GO:2000823 regulation of androgen receptor activity;GO:0033145 positive regulation of intracellular steroid hormone receptor signaling pathway			Centrosome;Microtubules;Nucleus(Approved)				0	0	0	1	0	0	0	0	0	0	0	0	0	0	0	1	0	1	0	0
ATF4	468	symbol	H. sapiens	468	H. sapiens	ATF4	activating transcription factor 4	GO:2000120 positive regulation of sodium-dependent phosphate transport;GO:0061395 positive regulation of transcription from RNA polymerase II promoter in response to arsenic-containing substance;GO:1905461 positive regulation of vascular associated smooth muscle cell apoptotic process		Transcription factors/Basic domains	Cytosol;Microtubule organizing center(Supported)		(M65)PID FRA PATHWAY	(M5922)HALLMARK UNFOLDED PROTEIN RESPONSE	0	0	1	0	1	1	1	1	0	0	0	0	1	0	0	1	1	1	0	0
CXCL10	3627	symbol	H. sapiens	3627	H. sapiens	CXCL10	C-X-C motif chemokine ligand 10	GO:0051281 positive regulation of release of sequestered calcium ion into cytosol;GO:1901740 negative regulation of myoblast fusion;GO:0051279 regulation of release of sequestered calcium ion into cytosol				N-Methylleucine (Receptor binding)	(M222)PID CXCR3 PATHWAY; (M5883)NABA SECRETED FACTORS; (M5885)NABA MATRISOME ASSOCIATED	(M5897)HALLMARK IL6 JAK STAT3 SIGNALING; (M5911)HALLMARK INTERFERON ALPHA RESPONSE; (M5947)HALLMARK IL2 STAT5 SIGNALING	1	1	1	1	0	1	0	1	0	0	0	0	0	0	0	0	1	0	0	1
MAP1LC3B	81631	symbol	H. sapiens	81631	H. sapiens	MAP1LC3B	microtubule associated protein 1 light chain 3 beta	GO:0006995 cellular response to nitrogen starvation;GO:0043562 cellular response to nitrogen levels;GO:0097352 autophagosome maturation							0	0	0	0	0	0	0	1	0	0	0	1	0	0	0	0	0	0	0	0
TMBIM4	51643	symbol	H. sapiens	51643	H. sapiens	TMBIM4	transmembrane BAX inhibitor motif containing 4	GO:0050848 regulation of calcium-mediated signaling;GO:0019722 calcium-mediated signaling;GO:0043066 negative regulation of apoptotic process		Transporters/Transporter channels and pores	Golgi apparatus(Supported)				0	0	0	0	0	0	0	0	0	0	0	0	0	0	0	0	0	0	0	0
ADM	133	symbol	H. sapiens	133	H. sapiens	ADM	adrenomedullin	GO:2000184 positive regulation of progesterone biosynthetic process;GO:2000182 regulation of progesterone biosynthetic process;GO:0045906 negative regulation of vasoconstriction					(M255)PID HIF1 TFPATHWAY	(M5932)HALLMARK INFLAMMATORY RESPONSE; (M5891)HALLMARK HYPOXIA	0	0	1	1	0	0	1	1	1	0	0	0	1	0	0	1	0	1	0	0
SAT1	6303	symbol	H. sapiens	6303	H. sapiens	SAT1	spermidine/spermine N1-acetyltransferase 1	GO:0009447 putrescine catabolic process;GO:0032918 spermidine acetylation;GO:0032917 polyamine acetylation		Enzymes/ENZYME proteins/Transferases		N-ethyl-N-[3-(propylamino)propyl]propane-1,3-diamine (Diamine n-acetyltransferase activity)	(M118)PID INTEGRIN A9B1 PATHWAY	(M5908)HALLMARK ANDROGEN RESPONSE; (M5902)HALLMARK APOPTOSIS; (M5930)HALLMARK EPITHELIAL MESENCHYMAL TRANSITION	0	0	0	1	0	0	0	0	0	0	0	1	0	0	0	0	0	0	0	0
CMPK2	129607	symbol	H. sapiens	129607	H. sapiens	CMPK2	cytidine/uridine monophosphate kinase 2	GO:0006233 dTDP biosynthetic process;GO:0006227 dUDP biosynthetic process;GO:0006235 dTTP biosynthetic process		Enzymes/ENZYME proteins/Transferases	Mitochondria(Approved)			(M5911)HALLMARK INTERFERON ALPHA RESPONSE; (M5898)HALLMARK DNA REPAIR; (M5913)HALLMARK INTERFERON GAMMA RESPONSE	0	0	0	1	0	0	0	0	0	0	0	0	0	0	0	0	0	0	1	0
EFNA1	1942	symbol	H. sapiens	1942	H. sapiens	EFNA1	ephrin A1	GO:0061002 negative regulation of dendritic spine morphogenesis;GO:0070244 negative regulation of thymocyte apoptotic process;GO:0003199 endocardial cushion to mesenchymal transition involved in heart valve formation		RAS pathway related proteins			(M273)PID EPHA2 FWD PATHWAY; (M177)PID EPHA FWDPATHWAY; (M44)PID HIF2PATHWAY	(M5891)HALLMARK HYPOXIA; (M5890)HALLMARK TNFA SIGNALING VIA NFKB	0	0	0	1	0	0	0	0	0	1	0	0	0	1	0	0	0	0	0	0
TEF	7008	symbol	H. sapiens	7008	H. sapiens	TEF	TEF transcription factor, PAR bZIP family member	GO:0045944 positive regulation of transcription by RNA polymerase II;GO:0048511 rhythmic process;GO:0045893 positive regulation of transcription, DNA-templated		Transcription factors/Basic domains					0	0	0	0	0	0	0	0	0	0	0	0	0	0	0	0	0	0	0	0
GLA	2717	symbol	H. sapiens	2717	H. sapiens	GLA	galactosidase alpha	GO:0046477 glycosylceramide catabolic process;GO:0045019 negative regulation of nitric oxide biosynthetic process;GO:0051001 negative regulation of nitric-oxide synthase activity		Enzymes/ENZYME proteins/Hydrolases		Migalastat (Receptor binding)		(M5910)HALLMARK PROTEIN SECRETION; (M5906)HALLMARK ESTROGEN RESPONSE EARLY; (M5907)HALLMARK ESTROGEN RESPONSE LATE	0	0	0	0	0	0	0	0	0	0	0	0	0	0	1	0	0	0	0	0
CLDN1	9076	symbol	H. sapiens	9076	H. sapiens	CLDN1	claudin 1	GO:1903348 positive regulation of bicellular tight junction assembly;GO:1903545 cellular response to butyrate;GO:1903544 response to butyrate		Transporters/Transporter channels and pores			(M72)PID NECTIN PATHWAY		1	0	0	1	0	0	1	0	1	0	1	0	0	0	0	0	1	1	0	1
ALDH2	217	symbol	H. sapiens	217	H. sapiens	ALDH2	aldehyde dehydrogenase 2 family member	GO:0006068 ethanol catabolic process;GO:0006069 ethanol oxidation;GO:0034310 primary alcohol catabolic process		Enzymes/ENZYME proteins/Oxidoreductases		NADH (Electron carrier activity);Guanidine (Electron carrier activity);Disulfiram (Electron carrier activity);Daidzin (Electron carrier activity);Crotonaldehyde (Electron carrier activity)		(M5905)HALLMARK ADIPOGENESIS; (M5934)HALLMARK XENOBIOTIC METABOLISM	0	0	0	0	0	0	0	0	0	0	0	0	0	0	0	0	0	0	0	0
TRIB3	57761	symbol	H. sapiens	57761	H. sapiens	TRIB3	tribbles pseudokinase 3	GO:0045717 negative regulation of fatty acid biosynthetic process;GO:0032436 positive regulation of proteasomal ubiquitin-dependent protein catabolic process;GO:0045922 negative regulation of fatty acid metabolic process	CAMK Ser/Thr protein kinase family	Enzymes/Kinases/CAMK Ser/Thr protein kinases	Nuclear membrane;Nucleoli;Nucleus(Supported)			(M5892)HALLMARK CHOLESTEROL HOMEOSTASIS; (M5923)HALLMARK PI3K AKT MTOR SIGNALING; (M5939)HALLMARK P53 PATHWAY	0	0	1	0	1	0	0	1	0	1	0	0	0	1	0	1	0	0	0	0
MCUB	55013	symbol	H. sapiens	55013	H. sapiens	MCUB	mitochondrial calcium uniporter dominant negative subunit beta	GO:0036444 calcium import into the mitochondrion;GO:0051560 mitochondrial calcium ion homeostasis;GO:0006851 mitochondrial calcium ion transmembrane transport		Transporters/Transporter channels and pores	Cytosol;Nucleoplasm(Approved)				0	0	1	0	0	0	0	0	0	0	0	0	0	0	0	0	0	0	0	0
SARAF	51669	symbol	H. sapiens	51669	H. sapiens	SARAF	store-operated calcium entry associated regulatory factor	GO:2001256 regulation of store-operated calcium entry;GO:0002115 store-operated calcium entry;GO:0051924 regulation of calcium ion transport			Endoplasmic reticulum(Supported)Rods & Rings(Approved)				0	0	1	0	0	0	0	0	0	0	0	0	0	0	0	0	0	0	0	0
DDIT4	54541	symbol	H. sapiens	54541	H. sapiens	DDIT4	DNA damage inducible transcript 4	GO:0045820 negative regulation of glycolytic process;GO:2001170 negative regulation of ATP biosynthetic process;GO:0006110 regulation of glycolytic process			Cytosol(Supported)		(M121)PID MTOR 4PATHWAY; (M145)PID P53 DOWNSTREAM PATHWAY	(M5922)HALLMARK UNFOLDED PROTEIN RESPONSE; (M5891)HALLMARK HYPOXIA; (M5937)HALLMARK GLYCOLYSIS	1	0	0	1	1	0	0	0	0	1	0	0	1	1	0	1	0	1	1	0
HAX1	10456	symbol	H. sapiens	10456	H. sapiens	HAX1	HCLS1 associated protein X-1	GO:0030854 positive regulation of granulocyte differentiation;GO:0030852 regulation of granulocyte differentiation;GO:1903214 regulation of protein targeting to mitochondrion			Mitochondria(Supported)			(M5897)HALLMARK IL6 JAK STAT3 SIGNALING; (M5937)HALLMARK GLYCOLYSIS	0	0	0	0	0	0	0	0	0	0	0	0	0	0	0	0	0	0	0	0
RELB	5971	symbol	H. sapiens	5971	H. sapiens	RELB	RELB proto-oncogene, NF-kB subunit	GO:0045063 T-helper 1 cell differentiation;GO:0042093 T-helper cell differentiation;GO:0002294 CD4-positive, alpha-beta T cell differentiation involved in immune response		Transcription factors/Immunoglobulin fold	Cytosol;Nucleoplasm(Approved)		(M54)PID IL12 2PATHWAY	(M5890)HALLMARK TNFA SIGNALING VIA NFKB	0	0	0	0	0	1	0	0	0	0	0	0	1	0	0	0	1	0	0	0
HTATIP2	10553	symbol	H. sapiens	10553	H. sapiens	HTATIP2	HIV-1 Tat interactive protein 2	GO:0045765 regulation of angiogenesis;GO:0051170 import into nucleus;GO:0001525 angiogenesis			Cytosol(Supported)			(M5945)HALLMARK HEME METABOLISM	0	0	0	1	0	0	0	0	0	0	0	0	1	0	0	0	0	0	0	0
ISG15	9636	symbol	H. sapiens	9636	H. sapiens	ISG15	ISG15 ubiquitin like modifier	GO:0045648 positive regulation of erythrocyte differentiation;GO:0072608 interleukin-10 secretion;GO:0045071 negative regulation of viral genome replication						(M5911)HALLMARK INTERFERON ALPHA RESPONSE; (M5913)HALLMARK INTERFERON GAMMA RESPONSE	1	1	0	1	0	0	0	0	0	0	0	0	0	1	0	0	1	0	0	0
ASNS	440	symbol	H. sapiens	440	H. sapiens	ASNS	asparagine synthetase (glutamine-hydrolyzing)	GO:0070981 L-asparagine biosynthetic process;GO:0070982 L-asparagine metabolic process;GO:0006529 asparagine biosynthetic process		Enzymes/ENZYME proteins/Ligase	Cytosol(Enhanced)	L-Aspartic Acid (Protein homodimerization activity);L-Glutamic Acid (Protein homodimerization activity);Adenosine triphosphate (Protein homodimerization activity);L-Asparagine (Protein homodimerization activity)		(M5922)HALLMARK UNFOLDED PROTEIN RESPONSE; (M5941)HALLMARK UV RESPONSE UP; (M5924)HALLMARK MTORC1 SIGNALING	0	0	0	0	1	1	1	1	0	0	1	0	0	0	0	1	0	1	0	0
FTL	2512	symbol	H. sapiens	2512	H. sapiens	FTL	ferritin light chain	GO:0006880 intracellular sequestering of iron ion;GO:0097577 sequestering of iron ion;GO:0006879 cellular iron ion homeostasis			Cytosol(Approved)	Iron Dextran (Iron ion binding);Protoporphyrin Ix (Iron ion binding)		(M5938)HALLMARK REACTIVE OXIGEN SPECIES PATHWAY	0	0	1	0	0	0	0	0	0	0	0	1	0	0	0	0	0	0	0	0
SNX3	8724	symbol	H. sapiens	8724	H. sapiens	SNX3	sorting nexin 3	GO:0046597 negative regulation of viral entry into host cell;GO:2000642 negative regulation of early endosome to late endosome transport;GO:0046596 regulation of viral entry into host cell				S,S-(2-Hydroxyethyl)Thiocysteine (Protein phosphatase binding)			1	0	0	1	0	0	0	0	0	0	0	0	0	0	0	0	0	0	0	0
TNFAIP3	7128	symbol	H. sapiens	7128	H. sapiens	TNFAIP3	TNF alpha induced protein 3	GO:0070429 negative regulation of nucleotide-binding oligomerization domain containing 1 signaling pathway;GO:0070433 negative regulation of nucleotide-binding oligomerization domain containing 2 signaling pathway;GO:0034148 negative regulation of toll-like receptor 5 signaling pathway		Enzymes/{ENZYME proteins/Hydrolases,Peptidases/Cysteine-type peptidases}	Vesicles(Supported)		(M37)PID NFKAPPAB CANONICAL PATHWAY; (M18030)ST TUMOR NECROSIS FACTOR PATHWAY; (M45)PID CD40 PATHWAY	(M5953)HALLMARK KRAS SIGNALING UP; (M5913)HALLMARK INTERFERON GAMMA RESPONSE; (M5891)HALLMARK HYPOXIA	1	1	0	1	1	0	1	0	1	0	0	0	0	1	0	1	1	1	0	0
IFIT5	24138	symbol	H. sapiens	24138	H. sapiens	IFIT5	interferon induced protein with tetratricopeptide repeats 5	GO:0045071 negative regulation of viral genome replication;GO:1903901 negative regulation of viral life cycle;GO:0045069 regulation of viral genome replication			Plasma membrane(Supported)Vesicles(Approved)				1	0	0	0	0	0	0	0	0	0	0	0	0	0	0	0	0	0	0	0
MGAT1	4245	symbol	H. sapiens	4245	H. sapiens	MGAT1	alpha-1,3-mannosyl-glycoprotein 2-beta-N-acetylglucosaminyltransferase	GO:0006049 UDP-N-acetylglucosamine catabolic process;GO:0009227 nucleotide-sugar catabolic process;GO:0018279 protein N-linked glycosylation via asparagine		Enzymes/ENZYME proteins/Transferases		Uridine-Diphosphate-N-Acetylglucosamine (Metal ion binding)		(M5941)HALLMARK UV RESPONSE UP	0	0	0	0	0	0	0	0	0	0	0	0	0	0	0	0	0	0	1	0
PLEKHA3	65977	symbol	H. sapiens	65977	H. sapiens	PLEKHA3	pleckstrin homology domain containing A3	GO:1902389 ceramide 1-phosphate transport;GO:0035621 ER to Golgi ceramide transport;GO:0120009 intermembrane lipid transfer			Golgi apparatus(Enhanced)				0	0	0	0	0	0	0	0	0	0	0	0	0	0	0	0	0	0	0	0
TMEM59	9528	symbol	H. sapiens	9528	H. sapiens	TMEM59	transmembrane protein 59	GO:0090285 negative regulation of protein glycosylation in Golgi;GO:0090283 regulation of protein glycosylation in Golgi;GO:0060051 negative regulation of protein glycosylation							0	0	0	0	0	0	0	0	0	0	0	0	0	1	0	0	0	0	1	0
TMEM128	85013	symbol	H. sapiens	85013	H. sapiens	TMEM128	transmembrane protein 128	GO:0008150 biological_process		Transporters					0	0	0	0	0	0	0	0	0	0	0	0	0	0	0	0	0	0	0	0
SLC35B2	347734	symbol	H. sapiens	347734	H. sapiens	SLC35B2	solute carrier family 35 member B2	GO:1902559 3'-phospho-5'-adenylyl sulfate transmembrane transport;GO:0050428 3'-phosphoadenosine 5'-phosphosulfate biosynthetic process;GO:0046963 3'-phosphoadenosine 5'-phosphosulfate transport		Transporters/Electrochemical Potential-driven transporters	Vesicles(Approved)			(M5949)HALLMARK PEROXISOME; (M5948)HALLMARK BILE ACID METABOLISM	0	0	0	0	0	0	0	0	0	0	0	0	0	0	0	0	0	0	1	0
JUNB	3726	symbol	H. sapiens	3726	H. sapiens	JUNB	JunB proto-oncogene, AP-1 transcription factor subunit	GO:0001829 trophectodermal cell differentiation;GO:0060716 labyrinthine layer blood vessel development;GO:0046697 decidualization		Transcription factors/Basic domains	Nucleoplasm(Enhanced)		(M235)PID TCR CALCIUM PATHWAY; (M65)PID FRA PATHWAY; (M60)PID NFAT TFPATHWAY	(M5938)HALLMARK REACTIVE OXIGEN SPECIES PATHWAY; (M5896)HALLMARK TGF BETA SIGNALING; (M5941)HALLMARK UV RESPONSE UP	0	1	0	1	0	1	1	0	0	0	0	0	0	0	0	1	1	0	0	0
BAMBI	25805	symbol	H. sapiens	25805	H. sapiens	BAMBI	BMP and activin membrane bound inhibitor	GO:0010718 positive regulation of epithelial to mesenchymal transition;GO:0030512 negative regulation of transforming growth factor beta receptor signaling pathway;GO:1903845 negative regulation of cellular response to transforming growth factor beta stimulus			Lipid droplets;Nucleoli fibrillar center;Vesicles(Approved)		(M181)PID BMP PATHWAY; (M286)PID TGFBR PATHWAY		0	0	0	0	0	0	0	0	0	0	0	0	0	0	0	0	0	0	0	0
EMC7	56851	symbol	H. sapiens	56851	H. sapiens	EMC7	ER membrane protein complex subunit 7	GO:0008150 biological_process			Nucleoplasm(Approved)				0	0	0	0	0	0	0	0	0	0	0	0	0	0	0	0	0	0	0	0
GMPR	2766	symbol	H. sapiens	2766	H. sapiens	GMPR	guanosine monophosphate reductase	GO:0015951 purine ribonucleotide interconversion;GO:0015950 purine nucleotide interconversion;GO:0015949 nucleobase-containing small molecule interconversion		Enzymes/ENZYME proteins/Oxidoreductases		Guanosine-5'-Monophosphate (Metal ion binding)		(M5911)HALLMARK INTERFERON ALPHA RESPONSE	0	0	0	0	0	0	0	0	0	0	0	0	0	0	0	0	0	0	0	0
OXSM	54995	symbol	H. sapiens	54995	H. sapiens	OXSM	3-oxoacyl-ACP synthase, mitochondrial	GO:0051792 medium-chain fatty acid biosynthetic process;GO:0051790 short-chain fatty acid biosynthetic process;GO:0051791 medium-chain fatty acid metabolic process		Enzymes/ENZYME proteins/Transferases	Mitochondria(Supported)Cytosol(Uncertain)				0	0	0	0	0	0	0	0	0	0	0	0	0	0	0	0	0	0	0	0
TGIF1	7050	symbol	H. sapiens	7050	H. sapiens	TGIF1	TGFB induced factor homeobox 1	GO:0000122 negative regulation of transcription by RNA polymerase II;GO:0045892 negative regulation of transcription, DNA-templated;GO:0071363 cellular response to growth factor stimulus		Transcription factors/Helix-turn-helix domains	Nucleoplasm(Supported)		(M58)PID AR PATHWAY; (M2)PID SMAD2 3NUCLEAR PATHWAY	(M5896)HALLMARK TGF BETA SIGNALING; (M5890)HALLMARK TNFA SIGNALING VIA NFKB	0	0	0	0	0	0	0	0	0	0	0	0	0	0	0	0	0	0	0	0
GID4	79018	symbol	H. sapiens	79018	H. sapiens	GID4	GID complex subunit 4 homolog	GO:0043161 proteasome-mediated ubiquitin-dependent protein catabolic process;GO:0006511 ubiquitin-dependent protein catabolic process;GO:0010498 proteasomal protein catabolic process			Cytosol(Approved)				0	0	0	0	0	0	0	0	0	0	0	0	0	0	0	0	0	0	0	0
LAMTOR3	8649	symbol	H. sapiens	8649	H. sapiens	LAMTOR3	late endosomal/lysosomal adaptor, MAPK and MTOR activator 3	GO:0000186 activation of MAPKK activity;GO:0043312 neutrophil degranulation;GO:0043406 positive regulation of MAP kinase activity							0	0	0	0	0	0	0	0	0	1	1	0	0	0	0	1	0	0	0	0
GOT1	2805	symbol	H. sapiens	2805	H. sapiens	GOT1	glutamic-oxaloacetic transaminase 1	GO:0019550 glutamate catabolic process to aspartate;GO:0019551 glutamate catabolic process to 2-oxoglutarate;GO:0006532 aspartate biosynthetic process		Enzymes/ENZYME proteins/Transferases	Cytosol;Nucleoplasm(Supported)	Pyridoxal Phosphate (Pyridoxal phosphate binding);L-Aspartic Acid (Pyridoxal phosphate binding);L-Glutamic Acid (Pyridoxal phosphate binding);L-Cysteine (Pyridoxal phosphate binding);Maleic Acid (Pyridoxal phosphate binding)		(M5937)HALLMARK GLYCOLYSIS; (M5924)HALLMARK MTORC1 SIGNALING	0	0	1	0	0	1	1	1	0	0	0	0	0	0	0	1	0	1	0	0
MYL12B	103910	symbol	H. sapiens	103910	H. sapiens	MYL12B	myosin light chain 12B	GO:0008360 regulation of cell shape;GO:0006936 muscle contraction;GO:0022604 regulation of cell morphogenesis			Nucleoli fibrillar center;Nucleus(Approved)			(M5915)HALLMARK APICAL JUNCTION	0	0	0	0	0	0	0	0	0	0	0	0	0	0	0	0	0	0	0	0
TSC22D3	1831	symbol	H. sapiens	1831	H. sapiens	TSC22D3	TSC22 domain family member 3	GO:0070236 negative regulation of activation-induced cell death of T cells;GO:0070235 regulation of activation-induced cell death of T cells;GO:0006924 activation-induced cell death of T cells		Transcription factors/Basic domains	Cytosol;Golgi apparatus;Nuclear speckles(Approved)				0	0	0	0	0	0	0	0	0	0	0	0	0	0	0	0	0	0	0	0
SOD2	6648	symbol	H. sapiens	6648	H. sapiens	SOD2	superoxide dismutase 2	GO:0003069 acetylcholine-mediated vasodilation involved in regulation of systemic arterial blood pressure;GO:1905932 positive regulation of vascular smooth muscle cell differentiation involved in phenotypic switching;GO:0003068 regulation of systemic arterial blood pressure by acetylcholine		Enzymes/ENZYME proteins/Oxidoreductases		Benzylsulfinic Acid (Superoxide dismutase activity);3-Fluorotyrosine (Superoxide dismutase activity)	(M136)PID FOXO PATHWAY	(M5938)HALLMARK REACTIVE OXIGEN SPECIES PATHWAY; (M5949)HALLMARK PEROXISOME; (M5941)HALLMARK UV RESPONSE UP	0	1	0	1	1	0	1	0	0	0	0	0	1	1	0	0	0	0	0	1
TMEM219	124446	symbol	H. sapiens	124446	H. sapiens	TMEM219	transmembrane protein 219	GO:0042981 regulation of apoptotic process;GO:0043067 regulation of programmed cell death;GO:0006915 apoptotic process							0	0	0	0	0	0	0	0	0	1	0	0	0	0	0	0	0	0	0	0
MYL12A	10627	symbol	H. sapiens	10627	H. sapiens	MYL12A	myosin light chain 12A	GO:0070527 platelet aggregation;GO:0030168 platelet activation;GO:0034109 homotypic cell-cell adhesion			Nucleoli fibrillar center;Nucleus(Approved)	4-[4-(2,5-DIOXO-PYRROLIDIN-1-YL)-PHENYLAMINO]-4-HYDROXY-BUTYRIC ACID (Calcium ion binding)		(M5908)HALLMARK ANDROGEN RESPONSE	0	0	0	0	0	0	0	0	1	0	0	0	0	0	0	0	0	0	0	0
SYT11	23208	symbol	H. sapiens	23208	H. sapiens	SYT11	synaptotagmin 11	GO:1900243 negative regulation of synaptic vesicle endocytosis;GO:1905171 positive regulation of protein localization to phagocytic vesicle;GO:1905469 negative regulation of clathrin-coated pit assembly						(M5947)HALLMARK IL2 STAT5 SIGNALING	1	0	1	1	0	0	1	0	1	0	0	0	0	0	0	0	0	0	0	0
PSAT1	29968	symbol	H. sapiens	29968	H. sapiens	PSAT1	phosphoserine aminotransferase 1	GO:0008615 pyridoxine biosynthetic process;GO:0006564 L-serine biosynthetic process;GO:0008614 pyridoxine metabolic process		Enzymes/ENZYME proteins/Transferases	Cytosol(Enhanced)	Pyridoxal Phosphate (O-phospho-l-serine:2-oxoglutarate aminotransferase activity);L-Glutamic Acid (O-phospho-l-serine:2-oxoglutarate aminotransferase activity)		(M5922)HALLMARK UNFOLDED PROTEIN RESPONSE; (M5924)HALLMARK MTORC1 SIGNALING	0	0	0	0	0	0	0	0	0	0	0	0	0	0	0	0	0	0	0	0
CHMP5	51510	symbol	H. sapiens	51510	H. sapiens	CHMP5	charged multivesicular body protein 5	GO:1904903 ESCRT III complex disassembly;GO:0061952 midbody abscission;GO:0071225 cellular response to muramyl dipeptide			Cytosol;Midbody(Supported)Microtubules(Approved)				1	0	0	1	0	0	0	0	0	0	0	0	0	0	0	1	0	1	0	0
FBXO32	114907	symbol	H. sapiens	114907	H. sapiens	FBXO32	F-box protein 32	GO:0014894 response to denervation involved in regulation of muscle adaptation;GO:0014877 response to muscle inactivity involved in regulation of muscle adaptation;GO:0071549 cellular response to dexamethasone stimulus			Cytosol;Nucleoplasm(Supported)		(M136)PID FOXO PATHWAY		0	0	0	1	0	0	0	0	0	0	0	0	0	0	0	1	0	1	0	0
IFITM1	8519	symbol	H. sapiens	8519	H. sapiens	IFITM1	interferon induced transmembrane protein 1	GO:0046597 negative regulation of viral entry into host cell;GO:0046596 regulation of viral entry into host cell;GO:0045071 negative regulation of viral genome replication		CD markers;Transporters/Accessory Factors Involved in Transport	Cytosol(Supported)			(M5911)HALLMARK INTERFERON ALPHA RESPONSE; (M5932)HALLMARK INFLAMMATORY RESPONSE	1	1	0	0	0	0	0	0	0	0	0	0	0	0	0	0	0	0	0	0
TMED7	51014	symbol	H. sapiens	51014	H. sapiens	TMED7	transmembrane p24 trafficking protein 7	GO:0006890 retrograde vesicle-mediated transport, Golgi to ER;GO:0007030 Golgi organization;GO:0006888 ER to Golgi vesicle-mediated transport							0	0	0	0	0	0	0	0	0	0	0	0	0	0	0	0	0	0	0	0
ZC3HAV1	56829	symbol	H. sapiens	56829	H. sapiens	ZC3HAV1	zinc finger CCCH-type containing, antiviral 1	GO:0045071 negative regulation of viral genome replication;GO:0070212 protein poly-ADP-ribosylation;GO:0061014 positive regulation of mRNA catabolic process			Cytosol(Enhanced)Golgi apparatus(Approved)				1	0	0	0	0	0	0	0	0	0	0	0	0	0	0	0	0	0	0	0
GLO1	2739	symbol	H. sapiens	2739	H. sapiens	GLO1	glyoxalase I	GO:0009438 methylglyoxal metabolic process;GO:0030316 osteoclast differentiation;GO:0002573 myeloid leukocyte differentiation		Enzymes/ENZYME proteins/Lyases	Cytosol;Nucleoplasm;Plasma membrane(Supported)	Glutathione (Zinc ion binding);Indomethacin (Zinc ion binding);S-P-Nitrobenzyloxycarbonylglutathione (Zinc ion binding);S-(N-Hydroxy-N-Iodophenylcarbamoyl)Glutathione (Zinc ion binding);Beta-Mercaptoethanol (Zinc ion binding);S-Benzyl-Glutathione (Zinc ion binding);S-Hexylglutathione (Zinc ion binding);methyl 4-(2,3-dihydroxy-5-methylphenoxy)-2-hydroxy-6-methylbenzoate (Zinc ion binding)		(M5926)HALLMARK MYC TARGETS V1	0	0	0	0	0	0	0	0	0	0	0	0	0	0	0	0	0	0	0	0
JTB	10899	symbol	H. sapiens	10899	H. sapiens	JTB	jumping translocation breakpoint	GO:0000281 mitotic cytokinesis;GO:0061640 cytoskeleton-dependent cytokinesis;GO:0045860 positive regulation of protein kinase activity			Actin filaments;Vesicles(Approved)				0	0	0	0	0	0	0	0	0	0	0	0	0	0	0	0	0	0	0	0
SLC38A2	54407	symbol	H. sapiens	54407	H. sapiens	SLC38A2	solute carrier family 38 member 2	GO:0031460 glycine betaine transport;GO:1903841 cellular response to arsenite(3-);GO:0015825 L-serine transport			Vesicles(Approved)			(M5908)HALLMARK ANDROGEN RESPONSE	0	0	0	0	1	1	1	1	0	0	1	0	0	0	0	0	0	0	0	0
NEU1	4758	symbol	H. sapiens	4758	H. sapiens	NEU1	neuraminidase 1	GO:0006689 ganglioside catabolic process;GO:0046479 glycosphingolipid catabolic process;GO:0046514 ceramide catabolic process		Enzymes/ENZYME proteins/Hydrolases	Cell Junctions;Vesicles(Supported)	Oseltamivir (Exo-alpha-sialidase activity)			0	0	0	0	0	0	0	0	0	0	0	0	0	0	1	0	0	0	0	0
HACD1	9200	symbol	H. sapiens	9200	H. sapiens	HACD1	3-hydroxyacyl-CoA dehydratase 1	GO:0035338 long-chain fatty-acyl-CoA biosynthetic process;GO:0046949 fatty-acyl-CoA biosynthetic process;GO:0035336 long-chain fatty-acyl-CoA metabolic process		Enzymes/ENZYME proteins/Lyases					0	0	0	0	0	0	0	0	0	0	0	0	0	0	1	0	0	0	1	0
NFIL3	4783	symbol	H. sapiens	4783	H. sapiens	NFIL3	nuclear factor, interleukin 3 regulated	GO:0071353 cellular response to interleukin-4;GO:0070670 response to interleukin-4;GO:0000122 negative regulation of transcription by RNA polymerase II		Transcription factors/Basic domains	Nuclear bodies(Approved)			(M5892)HALLMARK CHOLESTEROL HOMEOSTASIS; (M5947)HALLMARK IL2 STAT5 SIGNALING; (M5891)HALLMARK HYPOXIA	0	0	0	0	0	0	0	0	0	0	0	0	0	0	0	0	0	0	0	0
AKIRIN1	79647	symbol	H. sapiens	79647	H. sapiens	AKIRIN1	akirin 1	GO:1902725 negative regulation of satellite cell differentiation;GO:1902723 negative regulation of skeletal muscle satellite cell proliferation;GO:0014859 negative regulation of skeletal muscle cell proliferation			Nucleoplasm(Supported)Nuclear membrane(Approved)				0	0	0	0	0	0	0	0	1	0	0	0	0	0	0	0	0	0	0	1
SLC31A2	1318	symbol	H. sapiens	1318	H. sapiens	SLC31A2	solute carrier family 31 member 2	GO:1902311 regulation of copper ion transmembrane transport;GO:0006878 cellular copper ion homeostasis;GO:0035434 copper ion transmembrane transport		Transporters/Transporter channels and pores	Intermediate filaments;Nuclear speckles;Plasma membrane(Approved)			(M5932)HALLMARK INFLAMMATORY RESPONSE	0	0	1	0	0	0	0	0	0	0	0	1	0	0	0	0	0	0	0	0
ATP5F1B	506	symbol	H. sapiens	506	H. sapiens	ATP5F1B	ATP synthase F1 subunit beta	GO:0042776 mitochondrial ATP synthesis coupled proton transport;GO:0006933 negative regulation of cell adhesion involved in substrate-bound cell migration;GO:0043536 positive regulation of blood vessel endothelial cell migration		Enzymes/ENZYME proteins/Hydrolases	Mitochondria(Enhanced)	Quercetin (Transporter activity);1-ACETYL-2-CARBOXYPIPERIDINE (Transporter activity);AUROVERTIN B (Transporter activity);PICEATANNOL (Transporter activity);N1-(2-AMINO-4-METHYLPENTYL)OCTAHYDRO-PYRROLO[1,2-A] PYRIMIDINE (Transporter activity)		(M5936)HALLMARK OXIDATIVE PHOSPHORYLATION	0	0	1	1	0	0	0	0	0	0	0	0	0	0	0	0	0	0	1	1
RHEB	6009	symbol	H. sapiens	6009	H. sapiens	RHEB	Ras homolog, mTORC1 binding	GO:2000074 regulation of type B pancreatic cell development;GO:0003323 type B pancreatic cell development;GO:0048714 positive regulation of oligodendrocyte differentiation				Guanosine-5'-Triphosphate (Metal ion binding);Guanosine-5'-Diphosphate (Metal ion binding)	(M121)PID MTOR 4PATHWAY		0	0	0	0	0	0	0	0	0	1	0	0	0	0	0	0	0	0	0	0
HERPUD1	9709	symbol	H. sapiens	9709	H. sapiens	HERPUD1	homocysteine inducible ER protein with ubiquitin like domain 1	GO:1903071 positive regulation of ER-associated ubiquitin-dependent protein catabolic process;GO:1903069 regulation of ER-associated ubiquitin-dependent protein catabolic process;GO:1904294 positive regulation of ERAD pathway			Cytosol;Plasma membrane(Uncertain)			(M5922)HALLMARK UNFOLDED PROTEIN RESPONSE	0	0	1	0	1	0	0	1	0	1	0	0	0	1	0	0	0	0	0	0
PARP12	64761	symbol	H. sapiens	64761	H. sapiens	PARP12	poly(ADP-ribose) polymerase family member 12	GO:0070213 protein auto-ADP-ribosylation;GO:0006471 protein ADP-ribosylation;GO:0006464 cellular protein modification process		Enzymes/ENZYME proteins/Transferases	Nucleus(Approved)			(M5911)HALLMARK INTERFERON ALPHA RESPONSE; (M5913)HALLMARK INTERFERON GAMMA RESPONSE	0	0	0	0	0	0	0	0	0	0	0	0	0	0	0	0	0	0	0	0
ATP6V0E1	8992	symbol	H. sapiens	8992	H. sapiens	ATP6V0E1	ATPase H+ transporting V0 subunit e1	GO:0090383 phagosome acidification;GO:0007035 vacuolar acidification;GO:0033572 transferrin transport						(M5936)HALLMARK OXIDATIVE PHOSPHORYLATION	0	0	1	0	0	0	0	0	0	0	0	1	0	0	0	1	1	0	0	0
DKK1	22943	symbol	H. sapiens	22943	H. sapiens	DKK1	dickkopf WNT signaling pathway inhibitor 1	GO:0090082 positive regulation of heart induction by negative regulation of canonical Wnt signaling pathway;GO:1901296 negative regulation of canonical Wnt signaling pathway involved in cardiac muscle cell fate commitment;GO:0090081 regulation of heart induction by regulation of canonical Wnt signaling pathway					(M77)PID WNT SIGNALING PATHWAY; (M17761)ST WNT BETA CATENIN PATHWAY; (M70)PID PS1 PATHWAY	(M5895)HALLMARK WNT BETA CATENIN SIGNALING; (M5930)HALLMARK EPITHELIAL MESENCHYMAL TRANSITION	0	0	0	0	1	0	1	0	0	1	1	0	1	1	0	0	0	0	0	0
CCL4L2	9560	symbol	H. sapiens	9560	H. sapiens	CCL4L2	C-C motif chemokine ligand 4 like 2						(M5883)NABA SECRETED FACTORS; (M5885)NABA MATRISOME ASSOCIATED; (M5889)NABA MATRISOME		0	0	0	0	0	0	0	0	0	0	0	0	0	0	0	0	1	0	0	0
SDC4	6385	symbol	H. sapiens	6385	H. sapiens	SDC4	syndecan 4	GO:1903553 positive regulation of extracellular exosome assembly;GO:1903551 regulation of extracellular exosome assembly;GO:0051894 positive regulation of focal adhesion assembly		Transporters	Golgi apparatus;Plasma membrane(Approved)		(M165)PID SYNDECAN 4 PATHWAY; (M53)PID INTEGRIN3 PATHWAY; (M5880)NABA ECM AFFILIATED	(M5891)HALLMARK HYPOXIA; (M5890)HALLMARK TNFA SIGNALING VIA NFKB; (M5930)HALLMARK EPITHELIAL MESENCHYMAL TRANSITION	0	0	0	0	0	0	0	0	1	0	0	0	0	0	0	0	0	0	1	1
S1PR1	1901	symbol	H. sapiens	1901	H. sapiens	S1PR1	sphingosine-1-phosphate receptor 1	GO:0003245 cardiac muscle tissue growth involved in heart morphogenesis;GO:0051497 negative regulation of stress fiber assembly;GO:0003241 growth involved in heart morphogenesis		CD markers;G-protein coupled receptors/{GPCRs excl olfactory receptors,Lysolipids receptors};Transporters	Vesicles(Supported)		(M155)PID S1P META PATHWAY; (M103)PID S1P S1P1 PATHWAY; (M55)PID S1P S1P3 PATHWAY		0	1	1	1	0	0	0	0	0	0	0	0	0	0	0	0	0	0	0	1
TFDP1	7027	symbol	H. sapiens	7027	H. sapiens	TFDP1	transcription factor Dp-1	GO:1900740 positive regulation of protein insertion into mitochondrial membrane involved in apoptotic signaling pathway;GO:1900739 regulation of protein insertion into mitochondrial membrane involved in apoptotic signaling pathway;GO:1901030 positive regulation of mitochondrial outer membrane permeabilization involved in apoptotic signaling pathway		Transcription factors/Helix-turn-helix domains	Cytosol;Nucleoplasm(Supported)		(M279)PID RB 1PATHWAY; (M40)PID E2F PATHWAY; (M2)PID SMAD2 3NUCLEAR PATHWAY	(M5901)HALLMARK G2M CHECKPOINT; (M5926)HALLMARK MYC TARGETS V1	0	0	0	0	1	0	0	0	0	1	0	0	1	0	0	0	0	0	0	0
COG3	83548	symbol	H. sapiens	83548	H. sapiens	COG3	component of oligomeric golgi complex 3	GO:0006891 intra-Golgi vesicle-mediated transport;GO:0006890 retrograde vesicle-mediated transport, Golgi to ER;GO:0050821 protein stabilization			Golgi apparatus(Enhanced)Cytosol;Plasma membrane(Supported)Nucleoplasm(Approved)				0	0	0	0	0	0	0	0	0	0	0	0	0	0	0	0	0	0	1	0
PYURF	100996939	symbol	H. sapiens	100996939	H. sapiens	PYURF	PIGY upstream reading frame	GO:0006506 GPI anchor biosynthetic process;GO:0006505 GPI anchor metabolic process;GO:0006661 phosphatidylinositol biosynthetic process			Nucleoplasm(Approved)				0	0	0	0	0	0	0	0	0	0	0	0	0	0	1	0	0	0	1	0
CDK4	1019	symbol	H. sapiens	1019	H. sapiens	CDK4	cyclin dependent kinase 4	GO:1904637 cellular response to ionomycin;GO:1904628 cellular response to phorbol 13-acetate 12-myristate;GO:1904636 response to ionomycin	CMGC Ser/Thr protein kinase family	Enzymes/{ENZYME proteins/Transferases,Kinases/CMGC Ser/Thr protein kinases}	Cytosol;Nuclear membrane;Nucleoli;Nucleus(Supported)	Purvalanol (Cyclin-dependent protein serine/threonine kinase regulator activity);Flavopiridol (Cyclin-dependent protein serine/threonine kinase regulator activity);Palbociclib (Cyclin-dependent protein serine/threonine kinase regulator activity)	(M3686)SA REG CASCADE OF CYCLIN EXPR; (M1529)SA G1 AND S PHASES; (M176)PID FOXM1 PATHWAY	(M5928)HALLMARK MYC TARGETS V2; (M5923)HALLMARK PI3K AKT MTOR SIGNALING; (M5901)HALLMARK G2M CHECKPOINT	0	0	0	1	0	0	1	0	0	1	1	0	1	0	0	1	1	1	0	0
BAG1	573	symbol	H. sapiens	573	H. sapiens	BAG1	BAG cochaperone 1	GO:1900034 regulation of cellular response to heat;GO:0051085 chaperone cofactor-dependent protein refolding;GO:0051084 'de novo' posttranslational protein folding			Nucleoplasm(Supported)	(2R,3R,4S,5R)-2-[6-amino-8-[(3,4-dichlorophenyl)methylamino]purin-9-yl]-5-(hydroxymethyl)oxolane-3,4-diol (Receptor signaling protein activity)	(M167)PID AP1 PATHWAY	(M5909)HALLMARK MYOGENESIS; (M5906)HALLMARK ESTROGEN RESPONSE EARLY; (M5907)HALLMARK ESTROGEN RESPONSE LATE	0	0	0	0	1	0	0	1	0	0	0	0	0	0	0	0	0	0	0	0
GSTM3	2947	symbol	H. sapiens	2947	H. sapiens	GSTM3	glutathione S-transferase mu 3	GO:0008065 establishment of blood-nerve barrier;GO:0070458 cellular detoxification of nitrogen compound;GO:0018916 nitrobenzene metabolic process		Enzymes/ENZYME proteins/Transferases	Cytosol(Supported)	Glutathione (Protein homodimerization activity)		(M5916)HALLMARK APICAL SURFACE; (M5951)HALLMARK SPERMATOGENESIS	0	0	0	0	0	0	1	0	0	0	0	0	0	0	0	0	0	0	0	1
CD83	9308	symbol	H. sapiens	9308	H. sapiens	CD83	CD83 molecule	GO:0043372 positive regulation of CD4-positive, alpha-beta T cell differentiation;GO:0046638 positive regulation of alpha-beta T cell differentiation;GO:0043370 regulation of CD4-positive, alpha-beta T cell differentiation		CD markers	Vesicles(Approved)			(M5947)HALLMARK IL2 STAT5 SIGNALING; (M5890)HALLMARK TNFA SIGNALING VIA NFKB	0	0	0	0	0	0	0	0	0	0	0	0	0	0	0	0	0	0	0	0
POC1B	282809	symbol	H. sapiens	282809	H. sapiens	POC1B	POC1 centriolar protein B	GO:0001895 retina homeostasis;GO:0001894 tissue homeostasis;GO:0060271 cilium assembly							0	0	0	0	0	0	0	0	0	0	0	0	0	0	0	0	0	0	0	0
SNX11	29916	symbol	H. sapiens	29916	H. sapiens	SNX11	sorting nexin 11	GO:0016050 vesicle organization;GO:0006886 intracellular protein transport;GO:0015031 protein transport			Cytosol(Approved)				0	0	0	0	0	0	0	0	0	0	0	0	0	0	0	0	0	0	0	0
RND3	390	symbol	H. sapiens	390	H. sapiens	RND3	Rho family GTPase 3	GO:0030950 establishment or maintenance of actin cytoskeleton polarity;GO:0030952 establishment or maintenance of cytoskeleton polarity;GO:0051017 actin filament bundle assembly				Guanosine-5'-Triphosphate (Gtpase activity)		(M5942)HALLMARK UV RESPONSE DN	0	0	0	0	0	0	0	0	0	0	0	0	0	0	0	0	0	0	0	0
MTPN	136319	symbol	H. sapiens	136319	H. sapiens	MTPN	myotrophin	GO:0021707 cerebellar granule cell differentiation;GO:2000812 regulation of barbed-end actin filament capping;GO:0021684 cerebellar granular layer formation			Cytosol;Plasma membrane(Approved)				0	0	0	0	0	1	0	1	1	0	0	0	0	0	0	0	0	0	0	0
PIK3IP1	113791	symbol	H. sapiens	113791	H. sapiens	PIK3IP1	phosphoinositide-3-kinase interacting protein 1	GO:0043553 negative regulation of phosphatidylinositol 3-kinase activity;GO:0090219 negative regulation of lipid kinase activity;GO:0014067 negative regulation of phosphatidylinositol 3-kinase signaling					(M5883)NABA SECRETED FACTORS; (M5885)NABA MATRISOME ASSOCIATED; (M5889)NABA MATRISOME		0	0	0	0	0	0	0	0	0	0	0	0	0	1	0	0	0	0	0	0
EDN1	1906	symbol	H. sapiens	1906	H. sapiens	EDN1	endothelin 1	GO:0032308 positive regulation of prostaglandin secretion;GO:0014826 vein smooth muscle contraction;GO:0070101 positive regulation of chemokine-mediated signaling pathway			Golgi apparatus(Approved)Nucleoli;Nucleus(Uncertain)	TBC-3711 (Hormone activity)	(M8)PID ENDOTHELIN PATHWAY; (M255)PID HIF1 TFPATHWAY; (M167)PID AP1 PATHWAY	(M5956)HALLMARK KRAS SIGNALING DN; (M5932)HALLMARK INFLAMMATORY RESPONSE; (M5890)HALLMARK TNFA SIGNALING VIA NFKB	0	1	1	1	1	1	1	0	1	0	1	0	0	0	0	1	1	1	0	1
TAGLN2	8407	symbol	H. sapiens	8407	H. sapiens	TAGLN2	transgelin 2	GO:0002576 platelet degranulation;GO:0045055 regulated exocytosis;GO:0006887 exocytosis			Actin filaments;Cytosol(Approved)				0	0	0	0	0	0	0	0	0	0	0	0	0	0	0	0	0	0	0	0
CCDC117	150275	symbol	H. sapiens	150275	H. sapiens	CCDC117	coiled-coil domain containing 117				Cytosol;Microtubules;Nucleus(Approved)				0	0	0	0	0	0	0	0	0	0	0	0	0	0	0	0	0	0	0	0
MFSD14A	64645	symbol	H. sapiens	64645	H. sapiens	MFSD14A	major facilitator superfamily domain containing 14A	GO:0001675 acrosome assembly;GO:0007289 spermatid nucleus differentiation;GO:0030382 sperm mitochondrion organization			Vesicles(Approved)				0	0	0	0	0	0	0	0	0	0	0	0	0	0	0	0	0	0	0	0
RIT1	6016	symbol	H. sapiens	6016	H. sapiens	RIT1	Ras like without CAAX 1	GO:0007265 Ras protein signal transduction;GO:0007264 small GTPase mediated signal transduction;GO:0035556 intracellular signal transduction					(M270)PID MAPK TRK PATHWAY; (M187)PID TRKR PATHWAY	(M5923)HALLMARK PI3K AKT MTOR SIGNALING; (M5909)HALLMARK MYOGENESIS; (M5924)HALLMARK MTORC1 SIGNALING	0	0	0	0	0	0	0	0	0	0	0	0	0	0	0	0	0	0	0	0
SLC25A17	10478	symbol	H. sapiens	10478	H. sapiens	SLC25A17	solute carrier family 25 member 17	GO:0035349 coenzyme A transmembrane transport;GO:0015880 coenzyme A transport;GO:0071106 adenosine 3',5'-bisphosphate transmembrane transport		Transporters/Electrochemical Potential-driven transporters	Peroxisomes(Supported)			(M5949)HALLMARK PEROXISOME	0	0	0	0	0	0	0	0	0	0	0	0	0	0	0	0	0	0	0	0
TRIM21	6737	symbol	H. sapiens	6737	H. sapiens	TRIM21	tripartite motif containing 21	GO:1902187 negative regulation of viral release from host cell;GO:0046598 positive regulation of viral entry into host cell;GO:1902186 regulation of viral release from host cell		Enzymes/ENZYME proteins/Transferases	Nucleoplasm(Approved)			(M5911)HALLMARK INTERFERON ALPHA RESPONSE; (M5913)HALLMARK INTERFERON GAMMA RESPONSE	1	1	0	0	0	0	0	0	0	0	0	0	0	1	0	0	0	0	0	0
B3GNT2	10678	symbol	H. sapiens	10678	H. sapiens	B3GNT2	UDP-GlcNAc:betaGal beta-1,3-N-acetylglucosaminyltransferase 2	GO:0018146 keratan sulfate biosynthetic process;GO:0042339 keratan sulfate metabolic process;GO:0030311 poly-N-acetyllactosamine biosynthetic process		Enzymes/ENZYME proteins/Transferases	Vesicles(Approved)				0	0	0	0	0	0	0	0	0	0	0	0	0	0	0	0	0	0	1	0
TMEM263	90488	symbol	H. sapiens	90488	H. sapiens	TMEM263	transmembrane protein 263								0	0	0	0	0	0	0	0	0	0	0	0	0	0	0	0	0	0	0	0
PIM3	415116	symbol	H. sapiens	415116	H. sapiens	PIM3	Pim-3 proto-oncogene, serine/threonine kinase	GO:0061179 negative regulation of insulin secretion involved in cellular response to glucose stimulus;GO:0046676 negative regulation of insulin secretion;GO:0061178 regulation of insulin secretion involved in cellular response to glucose stimulus	CAMK Ser/Thr protein kinase family	Enzymes/{ENZYME proteins/Transferases,Kinases/CAMK Ser/Thr protein kinases}	Cytosol(Supported)			(M5905)HALLMARK ADIPOGENESIS	0	0	0	0	0	0	0	0	0	0	0	0	0	0	0	0	0	0	0	0
RRAGA	10670	symbol	H. sapiens	10670	H. sapiens	RRAGA	Ras related GTP binding A	GO:0019048 modulation by virus of host morphology or physiology;GO:1904263 positive regulation of TORC1 signaling;GO:0034198 cellular response to amino acid starvation			Golgi apparatus;Vesicles(Approved)		(M121)PID MTOR 4PATHWAY		0	0	0	0	0	0	0	1	0	1	1	0	0	0	0	1	0	0	0	0
DCK	1633	symbol	H. sapiens	1633	H. sapiens	DCK	deoxycytidine kinase	GO:0043097 pyrimidine nucleoside salvage;GO:0009157 deoxyribonucleoside monophosphate biosynthetic process;GO:0043174 nucleoside salvage		Enzymes/ENZYME proteins/Transferases	Nucleus(Supported)	Fludarabine (Protein homodimerization activity);2'-Deoxycytidine (Protein homodimerization activity);CP-4055 (Protein homodimerization activity)		(M5925)HALLMARK E2F TARGETS	0	0	0	0	0	0	0	0	0	0	0	0	0	0	0	0	0	0	1	0
NQO1	1728	symbol	H. sapiens	1728	H. sapiens	NQO1	NAD(P)H quinone dehydrogenase 1	GO:0019430 removal of superoxide radicals;GO:1904880 response to hydrogen sulfide;GO:0071451 cellular response to superoxide		Enzymes/ENZYME proteins/Oxidoreductases	Cytosol(Enhanced)	Menadione (Superoxide dismutase activity);Dicoumarol (Superoxide dismutase activity);Duroquinone (Superoxide dismutase activity);3-Hydroxymethyl-5-Aziridinyl-1methyl-2-[1h-Indole-4,7-Dione]-Propanol (Superoxide dismutase activity);5-Methoxy-1,2-Dimethyl-3-(4-Nitrophenoxymethyl)Indole-4,7-Dione (Superoxide dismutase activity);Cibacron Blue (Superoxide dismutase activity);Flavin adenine dinucleotid…	(M256)PID TAP63 PATHWAY	(M5938)HALLMARK REACTIVE OXIGEN SPECIES PATHWAY; (M5909)HALLMARK MYOGENESIS; (M5934)HALLMARK XENOBIOTIC METABOLISM	0	0	0	0	0	0	1	1	0	0	1	0	1	0	0	0	0	1	0	0
ISCU	23479	symbol	H. sapiens	23479	H. sapiens	ISCU	iron-sulfur cluster assembly enzyme	GO:1904439 negative regulation of ferrous iron import across plasma membrane;GO:1902958 positive regulation of mitochondrial electron transport, NADH to ubiquinone;GO:1904438 regulation of ferrous iron import across plasma membrane			Cytosol(Supported)			(M5946)HALLMARK COAGULATION; (M5936)HALLMARK OXIDATIVE PHOSPHORYLATION; (M5939)HALLMARK P53 PATHWAY	0	0	1	0	0	0	0	0	0	0	0	1	0	0	0	0	0	0	0	0
SLC39A1	27173	symbol	H. sapiens	27173	H. sapiens	SLC39A1	solute carrier family 39 member 1	GO:0071577 zinc ion transmembrane transport;GO:0048701 embryonic cranial skeleton morphogenesis;GO:0006829 zinc ion transport		Transporters/Electrochemical Potential-driven transporters	Cytosol(Uncertain)				0	0	1	0	0	0	0	0	0	0	0	1	0	0	0	0	0	0	0	0
RARRES2	5919	symbol	H. sapiens	5919	H. sapiens	RARRES2	retinoic acid receptor responder 2	GO:0010759 positive regulation of macrophage chemotaxis;GO:1905523 positive regulation of macrophage migration;GO:0010758 regulation of macrophage chemotaxis			Cytosol(Uncertain)				1	0	0	1	0	0	0	0	0	0	0	0	0	0	0	1	0	0	0	1
RBM7	10179	symbol	H. sapiens	10179	H. sapiens	RBM7	RNA binding motif protein 7	GO:0016076 snRNA catabolic process;GO:0000381 regulation of alternative mRNA splicing, via spliceosome;GO:0000380 alternative mRNA splicing, via spliceosome			Nucleoplasm(Enhanced)				0	0	0	0	0	0	0	0	0	0	0	0	0	0	0	0	0	0	0	0
LAPTM4B	55353	symbol	H. sapiens	55353	H. sapiens	LAPTM4B	lysosomal protein transmembrane 4 beta	GO:1905166 negative regulation of lysosomal protein catabolic process;GO:0097213 regulation of lysosomal membrane permeability;GO:1904351 negative regulation of protein catabolic process in the vacuole		Transporters/Electrochemical Potential-driven transporters	Golgi apparatus(Approved)				0	0	0	0	0	0	0	0	0	0	0	0	0	0	1	0	0	0	0	0
MOB1A	55233	symbol	H. sapiens	55233	H. sapiens	MOB1A	MOB kinase activator 1A	GO:0035329 hippo signaling;GO:0035556 intracellular signal transduction;GO:0007165 signal transduction			Cytosol;Nucleoli;Nucleus(Approved)				0	0	0	0	0	0	0	0	0	0	0	0	0	0	0	0	0	0	0	0
GOLPH3	64083	symbol	H. sapiens	64083	H. sapiens	GOLPH3	golgi phosphoprotein 3	GO:0090164 asymmetric Golgi ribbon formation;GO:0072752 cellular response to rapamycin;GO:1901355 response to rapamycin			Golgi apparatus;Vesicles(Supported)				0	0	0	0	0	0	1	0	0	0	0	0	0	0	0	1	0	1	1	1
WTAP	9589	symbol	H. sapiens	9589	H. sapiens	WTAP	WT1 associated protein	GO:0080009 mRNA methylation;GO:0000381 regulation of alternative mRNA splicing, via spliceosome;GO:0000380 alternative mRNA splicing, via spliceosome			Nuclear speckles(Enhanced)Nucleoplasm(Supported)				0	0	0	0	0	0	0	0	0	0	0	0	0	0	0	0	0	0	0	0
PPT1	5538	symbol	H. sapiens	5538	H. sapiens	PPT1	palmitoyl-protein thioesterase 1	GO:0007042 lysosomal lumen acidification;GO:0035751 regulation of lysosomal lumen pH;GO:0007035 vacuolar acidification		Enzymes/ENZYME proteins/Hydrolases		1-Hexadecylsulfonyl Fluoride (Palmitoyl-coa hydrolase activity);Palmitic Acid (Palmitoyl-coa hydrolase activity)		(M5910)HALLMARK PROTEIN SECRETION; (M5941)HALLMARK UV RESPONSE UP; (M5902)HALLMARK APOPTOSIS	0	0	1	0	0	0	0	0	0	0	0	0	0	0	1	0	0	0	1	0
CA3	761	symbol	H. sapiens	761	H. sapiens	CA3	carbonic anhydrase 3	GO:0015701 bicarbonate transport;GO:0045471 response to ethanol;GO:0015711 organic anion transport		Enzymes/ENZYME proteins/Lyases		Acetazolamide (Zinc ion binding);Zonisamide (Zinc ion binding);Ellagic Acid (Zinc ion binding)			0	0	0	1	0	0	1	0	0	0	0	0	0	0	0	0	0	0	0	0
ORMDL1	94101	symbol	H. sapiens	94101	H. sapiens	ORMDL1	ORMDL sphingolipid biosynthesis regulator 1	GO:1900060 negative regulation of ceramide biosynthetic process;GO:0090155 negative regulation of sphingolipid biosynthetic process;GO:2000303 regulation of ceramide biosynthetic process			Endoplasmic reticulum(Supported)				0	0	0	0	0	0	0	0	0	0	0	0	0	0	1	0	0	0	0	0
DAXX	1616	symbol	H. sapiens	1616	H. sapiens	DAXX	death domain associated protein	GO:0007257 activation of JUN kinase activity;GO:0072738 cellular response to diamide;GO:1903936 cellular response to sodium arsenite			Nuclear bodies;Nucleus(Enhanced)		(M197)PID HIV NEF PATHWAY; (M286)PID TGFBR PATHWAY; (M261)PID P53 REGULATION PATHWAY		0	0	0	1	1	0	1	1	0	1	0	0	1	0	0	1	1	1	0	0
IFT27	11020	symbol	H. sapiens	11020	H. sapiens	IFT27	intraflagellar transport 27	GO:0060122 inner ear receptor cell stereocilium organization;GO:0035735 intraciliary transport involved in cilium assembly;GO:0060119 inner ear receptor cell development			Mitochondria;Nucleoplasm(Approved)				0	0	0	0	0	0	0	0	0	0	0	0	0	0	0	0	0	0	0	0
RAB5IF	55969	symbol	H. sapiens	55969	H. sapiens	RAB5IF	RAB5 interacting factor	GO:0097250 mitochondrial respiratory chain supercomplex assembly;GO:0007005 mitochondrion organization;GO:0034622 cellular protein-containing complex assembly			Cytosol(Approved)				0	0	0	0	0	0	0	0	0	0	0	0	0	0	0	0	0	0	0	0
RASSF3	283349	symbol	H. sapiens	283349	H. sapiens	RASSF3	Ras association domain family member 3	GO:0042981 regulation of apoptotic process;GO:0043067 regulation of programmed cell death;GO:0006915 apoptotic process			Cytosol(Supported)Plasma membrane(Approved)				0	0	0	0	0	0	0	0	0	0	0	0	0	0	0	0	0	0	0	0
TMEM64	169200	symbol	H. sapiens	169200	H. sapiens	TMEM64	transmembrane protein 64	GO:0045672 positive regulation of osteoclast differentiation;GO:0045780 positive regulation of bone resorption;GO:0002763 positive regulation of myeloid leukocyte differentiation		Transporters					0	0	1	0	0	0	0	0	0	0	0	0	0	0	0	1	0	0	0	0
POLE3	54107	symbol	H. sapiens	54107	H. sapiens	POLE3	DNA polymerase epsilon 3, accessory subunit	GO:0070869 heterochromatin assembly involved in chromatin silencing;GO:0032201 telomere maintenance via semi-conservative replication;GO:0070868 heterochromatin organization involved in chromatin silencing		Enzymes/ENZYME proteins/Transferases	Nucleoli;Nucleus(Approved)	Cladribine (Dna-directed dna polymerase activity)		(M5941)HALLMARK UV RESPONSE UP; (M5926)HALLMARK MYC TARGETS V1	0	0	0	0	0	0	0	0	0	0	0	0	1	0	0	0	0	0	0	0
STX3	6809	symbol	H. sapiens	6809	H. sapiens	STX3	syntaxin 3	GO:0098967 exocytic insertion of neurotransmitter receptor to postsynaptic membrane;GO:0098881 exocytic insertion of neurotransmitter receptor to plasma membrane;GO:0098969 neurotransmitter receptor transport to postsynaptic membrane			Cytosol;Golgi apparatus;Nuclear bodies;Nucleus(Approved)			(M5898)HALLMARK DNA REPAIR	0	1	0	0	0	0	0	0	0	0	0	0	0	0	0	0	0	0	0	1
GJA1	2697	symbol	H. sapiens	2697	H. sapiens	GJA1	gap junction protein alpha 1	GO:0003104 positive regulation of glomerular filtration;GO:0086014 atrial cardiac muscle cell action potential;GO:1905772 positive regulation of mesodermal cell differentiation			Cell Junctions(Supported)Nucleoplasm;Vesicles(Approved)	Carvedilol (Signal transducer activity)	(M266)PID NCADHERIN PATHWAY; (M65)PID FRA PATHWAY; (M167)PID AP1 PATHWAY	(M5942)HALLMARK UV RESPONSE DN; (M5906)HALLMARK ESTROGEN RESPONSE EARLY; (M5930)HALLMARK EPITHELIAL MESENCHYMAL TRANSITION	1	0	1	1	0	1	0	1	1	0	1	0	0	0	0	1	1	0	0	1
MAP3K8	1326	symbol	H. sapiens	1326	H. sapiens	MAP3K8	mitogen-activated protein kinase kinase kinase 8	GO:0031295 T cell costimulation;GO:0000186 activation of MAPKK activity;GO:0031294 lymphocyte costimulation	STE Ser/Thr protein kinase family	Enzymes/{ENZYME proteins/Transferases,Kinases/STE Ser/Thr protein kinases}	Cytosol(Supported)		(M190)PID TCR JNK PATHWAY; (M134)PID TCR RAS PATHWAY; (M4910)ST ERK1 ERK2 MAPK PATHWAY	(M5897)HALLMARK IL6 JAK STAT3 SIGNALING; (M5947)HALLMARK IL2 STAT5 SIGNALING; (M5890)HALLMARK TNFA SIGNALING VIA NFKB	0	1	0	0	0	0	0	0	0	0	0	0	0	0	0	0	1	0	0	0
PERP	64065	symbol	H. sapiens	64065	H. sapiens	PERP	p53 apoptosis effector related to PMP22	GO:0097202 activation of cysteine-type endopeptidase activity;GO:0070268 cornification;GO:0097186 amelogenesis					(M236)PID DELTA NP63 PATHWAY; (M256)PID TAP63 PATHWAY; (M145)PID P53 DOWNSTREAM PATHWAY	(M5939)HALLMARK P53 PATHWAY; (M5907)HALLMARK ESTROGEN RESPONSE LATE	0	0	0	0	1	0	0	0	0	1	0	0	0	0	0	0	0	0	0	0
CCNG1	900	symbol	H. sapiens	900	H. sapiens	CCNG1	cyclin G1	GO:0000079 regulation of cyclin-dependent protein serine/threonine kinase activity;GO:1904029 regulation of cyclin-dependent protein kinase activity;GO:0071900 regulation of protein serine/threonine kinase activity			Nucleoplasm(Supported)		(M261)PID P53 REGULATION PATHWAY; (M145)PID P53 DOWNSTREAM PATHWAY	(M5939)HALLMARK P53 PATHWAY; (M5924)HALLMARK MTORC1 SIGNALING	0	0	0	0	0	0	0	0	0	1	0	0	0	0	0	0	0	0	0	0
PTX3	5806	symbol	H. sapiens	5806	H. sapiens	PTX3	pentraxin 3	GO:0044869 negative regulation by host of viral exo-alpha-sialidase activity;GO:0044866 modulation by host of viral exo-alpha-sialidase activity;GO:0052403 negative regulation by host of symbiont catalytic activity					(M2701)ST MYOCYTE AD PATHWAY; (M19043)ST ADRENERGIC	(M5930)HALLMARK EPITHELIAL MESENCHYMAL TRANSITION; (M5890)HALLMARK TNFA SIGNALING VIA NFKB	1	0	0	0	0	0	0	0	0	0	0	0	0	0	0	0	0	0	1	0
CDC42	998	symbol	H. sapiens	998	H. sapiens	CDC42	cell division cycle 42	GO:0060501 positive regulation of epithelial cell proliferation involved in lung morphogenesis;GO:0060661 submandibular salivary gland formation;GO:2000794 regulation of epithelial cell proliferation involved in lung morphogenesis		RAS pathway related proteins	Cytokinetic bridge;Microtubules(Enhanced)	Aminophosphonic Acid-Guanylate Ester (Ubiquitin protein ligase activity);Guanosine-5'-Diphosphate (Ubiquitin protein ligase activity)	(M64)PID S1P S1P4 PATHWAY; (M163)PID LIS1 PATHWAY; (M83)PID CDC42 REG PATHWAY	(M5893)HALLMARK MITOTIC SPINDLE	1	1	0	1	1	0	0	0	1	0	0	0	1	0	0	0	1	0	0	1
SARS1	6301	symbol	H. sapiens	6301	H. sapiens	SARS1	seryl-tRNA synthetase 1	GO:0006434 seryl-tRNA aminoacylation;GO:1904046 negative regulation of vascular endothelial growth factor production;GO:0016259 selenocysteine metabolic process		Enzymes/ENZYME proteins/Ligase	Cytosol(Enhanced)	L-Serine (Serine-trna ligase activity)			0	0	0	1	0	0	0	0	0	0	0	0	0	0	0	0	0	0	0	0
RHBDD2	57414	symbol	H. sapiens	57414	H. sapiens	RHBDD2	rhomboid domain containing 2	GO:0030433 ubiquitin-dependent ERAD pathway;GO:0036503 ERAD pathway;GO:0030968 endoplasmic reticulum unfolded protein response		Enzymes/Peptidases/Serine-type peptidases	Golgi apparatus(Enhanced)				0	0	0	0	1	0	0	1	0	0	0	0	0	0	0	0	0	0	0	0
GPR89A	653519	symbol	H. sapiens	653519	H. sapiens	GPR89A	G protein-coupled receptor 89A	GO:0051452 intracellular pH reduction;GO:0051453 regulation of intracellular pH;GO:0045851 pH reduction			Endoplasmic reticulum(Approved)				0	0	1	0	0	0	0	0	0	0	0	0	0	0	0	0	0	0	0	0
SERPINE2	5270	symbol	H. sapiens	5270	H. sapiens	SERPINE2	serpin family E member 2	GO:0021683 cerebellar granular layer morphogenesis;GO:0042628 mating plug formation;GO:0061108 seminal vesicle epithelium development					(M3468)NABA ECM REGULATORS; (M5885)NABA MATRISOME ASSOCIATED; (M5889)NABA MATRISOME	(M5930)HALLMARK EPITHELIAL MESENCHYMAL TRANSITION	0	0	1	0	0	1	0	0	1	1	0	0	0	1	0	0	0	0	0	0
SECTM1	6398	symbol	H. sapiens	6398	H. sapiens	SECTM1	secreted and transmembrane 1	GO:0043123 positive regulation of I-kappaB kinase/NF-kappaB signaling;GO:0043122 regulation of I-kappaB kinase/NF-kappaB signaling;GO:0007498 mesoderm development						(M5913)HALLMARK INTERFERON GAMMA RESPONSE	0	0	0	0	0	0	0	0	0	0	0	0	0	0	0	0	0	0	0	0
FGFR1OP2	26127	symbol	H. sapiens	26127	H. sapiens	FGFR1OP2	FGFR1 oncogene partner 2	GO:0042060 wound healing;GO:0009611 response to wounding;GO:0006950 response to stress			Mitochondria(Approved)				0	0	0	0	0	0	0	0	1	0	0	0	0	0	0	0	0	0	0	0
EIPR1	7260	symbol	H. sapiens	7260	H. sapiens	EIPR1	EARP complex and GARP complex interacting protein 1	GO:1905281 positive regulation of retrograde transport, endosome to Golgi;GO:2001137 positive regulation of endocytic recycling;GO:1905279 regulation of retrograde transport, endosome to Golgi			Nucleoli;Nucleus(Supported)Intermediate filaments(Approved)				0	0	0	0	0	0	0	0	0	0	0	0	0	0	0	0	0	0	0	0
INTS5	80789	symbol	H. sapiens	80789	H. sapiens	INTS5	integrator complex subunit 5	GO:0042795 snRNA transcription by RNA polymerase II;GO:0034472 snRNA 3'-end processing;GO:0009301 snRNA transcription			Nucleus(Supported)				0	0	0	0	0	0	0	0	0	0	0	0	0	0	0	0	0	0	0	0
CLIC1	1192	symbol	H. sapiens	1192	H. sapiens	CLIC1	chloride intracellular channel 1	GO:0070527 platelet aggregation;GO:0045669 positive regulation of osteoblast differentiation;GO:1902476 chloride transmembrane transport		Transporters/Transporter channels and pores	Cytosol(Supported)				0	0	1	0	0	0	0	0	1	0	0	0	0	0	0	0	0	0	0	0
BACE2	25825	symbol	H. sapiens	25825	H. sapiens	BACE2	beta-secretase 2	GO:0042985 negative regulation of amyloid precursor protein biosynthetic process;GO:0048143 astrocyte activation;GO:0010561 negative regulation of glycoprotein biosynthetic process		Enzymes/{ENZYME proteins/Hydrolases,Peptidases/Aspartic-type peptidases}					0	0	0	0	0	0	0	0	0	0	0	0	0	0	0	0	0	0	1	0
TBPL1	9519	symbol	H. sapiens	9519	H. sapiens	TBPL1	TATA-box binding protein like 1	GO:0006235 dTTP biosynthetic process;GO:0046075 dTTP metabolic process;GO:0009212 pyrimidine deoxyribonucleoside triphosphate biosynthetic process		Transcription factors	Nucleoplasm(Enhanced)Nucleoli(Approved)				0	0	0	0	0	0	0	0	0	0	0	0	1	0	0	0	1	0	1	0
CD55	1604	symbol	H. sapiens	1604	H. sapiens	CD55	CD55 molecule (Cromer blood group)	GO:2000563 positive regulation of CD4-positive, alpha-beta T cell proliferation;GO:2000561 regulation of CD4-positive, alpha-beta T cell proliferation;GO:0046641 positive regulation of alpha-beta T cell proliferation		Blood group antigen proteins;CD markers	Midbody ring;Vesicles(Uncertain)	Chloramphenicol (Virus receptor activity)	(M14532)ST PHOSPHOINOSITIDE 3 KINASE PATHWAY	(M5921)HALLMARK COMPLEMENT; (M5932)HALLMARK INFLAMMATORY RESPONSE	1	0	1	1	0	0	0	0	0	0	0	0	0	0	0	0	0	0	0	0
RNF7	9616	symbol	H. sapiens	9616	H. sapiens	RNF7	ring finger protein 7	GO:0031146 SCF-dependent proteasomal ubiquitin-dependent protein catabolic process;GO:0051775 response to redox state;GO:0045116 protein neddylation			Nucleoplasm(Supported)				0	0	0	0	0	0	0	0	0	0	0	0	0	0	0	0	0	0	0	0
HSH2D	84941	symbol	H. sapiens	84941	H. sapiens	HSH2D	hematopoietic SH2 domain containing	GO:0051902 negative regulation of mitochondrial depolarization;GO:0002903 negative regulation of B cell apoptotic process;GO:1904180 negative regulation of membrane depolarization			Cytosol;Focal adhesion sites;Plasma membrane(Approved)				0	0	0	0	0	0	0	0	0	0	0	0	0	0	0	0	0	0	0	0
HLA-E	3133	symbol	H. sapiens	3133	H. sapiens	HLA-E	major histocompatibility complex, class I, E	GO:0001815 positive regulation of antibody-dependent cellular cytotoxicity;GO:0001813 regulation of antibody-dependent cellular cytotoxicity;GO:0001798 positive regulation of type IIa hypersensitivity			Vesicles(Approved)			(M5950)HALLMARK ALLOGRAFT REJECTION	1	1	0	1	0	0	0	0	0	0	0	0	1	0	0	0	1	0	0	1
MXRA7	439921	symbol	H. sapiens	439921	H. sapiens	MXRA7	matrix remodeling associated 7				Endoplasmic reticulum;Nucleus(Approved)				0	0	0	0	0	0	0	0	0	0	0	0	0	0	0	0	0	0	0	0
MYLIP	29116	symbol	H. sapiens	29116	H. sapiens	MYLIP	myosin regulatory light chain interacting protein	GO:0010989 negative regulation of low-density lipoprotein particle clearance;GO:0032803 regulation of low-density lipoprotein particle receptor catabolic process;GO:0010985 negative regulation of lipoprotein particle clearance		Enzymes/ENZYME proteins/Transferases					0	0	0	0	0	0	0	0	0	0	0	0	0	0	0	0	0	0	0	0
SPARC	6678	symbol	H. sapiens	6678	H. sapiens	SPARC	secreted protein acidic and cysteine rich	GO:0033591 response to L-ascorbic acid;GO:0016525 negative regulation of angiogenesis;GO:0010595 positive regulation of endothelial cell migration					(M3008)NABA ECM GLYCOPROTEINS; (M5884)NABA CORE MATRISOME; (M5889)NABA MATRISOME	(M5946)HALLMARK COAGULATION; (M5909)HALLMARK MYOGENESIS; (M5930)HALLMARK EPITHELIAL MESENCHYMAL TRANSITION	0	0	0	1	0	0	1	1	1	0	1	0	0	0	0	1	0	1	0	1
ADIPOR1	51094	symbol	H. sapiens	51094	H. sapiens	ADIPOR1	adiponectin receptor 1	GO:0046628 positive regulation of insulin receptor signaling pathway;GO:1900078 positive regulation of cellular response to insulin stimulus;GO:0033210 leptin-mediated signaling pathway		Transporters/Transporter channels and pores				(M5945)HALLMARK HEME METABOLISM	0	1	0	0	0	0	0	0	0	0	0	0	0	1	0	1	1	0	0	0
HIBADH	11112	symbol	H. sapiens	11112	H. sapiens	HIBADH	3-hydroxyisobutyrate dehydrogenase	GO:0006574 valine catabolic process;GO:0006573 valine metabolic process;GO:0009083 branched-chain amino acid catabolic process		Enzymes/ENZYME proteins/Oxidoreductases		NADH (Phosphogluconate dehydrogenase (decarboxylating) activity)			0	0	0	0	0	0	0	0	0	0	0	0	0	0	0	0	0	0	0	0
VPS26A	9559	symbol	H. sapiens	9559	H. sapiens	VPS26A	VPS26, retromer complex component A	GO:1990126 retrograde transport, endosome to plasma membrane;GO:0016241 regulation of macroautophagy;GO:0042147 retrograde transport, endosome to Golgi			Endosomes(Enhanced)Lysosomes(Supported)				0	0	0	0	0	0	0	0	0	0	0	0	0	0	0	0	0	0	0	0
TXNDC12	51060	symbol	H. sapiens	51060	H. sapiens	TXNDC12	thioredoxin domain containing 12	GO:1902236 negative regulation of endoplasmic reticulum stress-induced intrinsic apoptotic signaling pathway;GO:1902235 regulation of endoplasmic reticulum stress-induced intrinsic apoptotic signaling pathway;GO:2001243 negative regulation of intrinsic apoptotic signaling pathway		Enzymes/ENZYME proteins/Oxidoreductases		Glutathione (Protein-disulfide reductase (glutathione) activity)			0	0	0	0	1	0	0	0	0	0	0	0	0	1	0	0	0	0	0	0
H2AZ1	3015	symbol	H. sapiens	3015	H. sapiens	H2AZ1	H2A.Z variant histone 1	GO:0071392 cellular response to estradiol stimulus;GO:0006342 chromatin silencing;GO:0032355 response to estradiol			Nucleoplasm(Supported)		(M195)PID CMYB PATHWAY	(M5935)HALLMARK FATTY ACID METABOLISM; (M5925)HALLMARK E2F TARGETS; (M5901)HALLMARK G2M CHECKPOINT	0	0	0	1	0	0	0	0	0	0	0	0	0	0	0	1	0	1	0	0
RP2	6102	symbol	H. sapiens	6102	H. sapiens	RP2	RP2 activator of ARL3 GTPase	GO:0007023 post-chaperonin tubulin folding pathway;GO:0007601 visual perception;GO:0006892 post-Golgi vesicle-mediated transport			Plasma membrane(Supported)Nuclear bodies;Nucleoplasm(Uncertain)				0	0	0	0	0	0	0	0	0	0	0	0	0	0	0	0	0	0	0	0
PGAM1	5223	symbol	H. sapiens	5223	H. sapiens	PGAM1	phosphoglycerate mutase 1	GO:0061621 canonical glycolysis;GO:0061620 glycolytic process through glucose-6-phosphate;GO:0043456 regulation of pentose-phosphate shunt		Enzymes/ENZYME proteins/Isomerase	Nucleoplasm(Approved)			(M5937)HALLMARK GLYCOLYSIS	0	0	0	0	0	0	0	0	0	0	0	0	0	0	0	0	0	0	1	0
HERC5	51191	symbol	H. sapiens	51191	H. sapiens	HERC5	HECT and RLD domain containing E3 ubiquitin protein ligase 5	GO:0032020 ISG15-protein conjugation;GO:0032480 negative regulation of type I interferon production;GO:0050688 regulation of defense response to virus							1	0	0	0	0	0	0	0	0	0	0	0	0	0	0	0	0	0	0	0
NTAN1	123803	symbol	H. sapiens	123803	H. sapiens	NTAN1	N-terminal asparagine amidase	GO:0007613 memory;GO:0008344 adult locomotory behavior;GO:0007611 learning or memory			Golgi apparatus;Nucleoplasm(Approved)				0	0	0	0	0	0	0	0	0	0	0	0	0	0	0	0	0	0	0	0
RANBP9	10048	symbol	H. sapiens	10048	H. sapiens	RANBP9	RAN binding protein 9	GO:0070373 negative regulation of ERK1 and ERK2 cascade;GO:0007020 microtubule nucleation;GO:0007411 axon guidance			Cytosol;Nucleoplasm(Supported)		(M58)PID AR PATHWAY; (M48)PID MET PATHWAY	(M5893)HALLMARK MITOTIC SPINDLE	0	0	0	0	0	0	0	0	0	0	0	0	0	1	0	0	0	0	0	0
PIGK	10026	symbol	H. sapiens	10026	H. sapiens	PIGK	phosphatidylinositol glycan anchor biosynthesis class K	GO:0016255 attachment of GPI anchor to protein;GO:0006506 GPI anchor biosynthetic process;GO:0006505 GPI anchor metabolic process		Enzymes/Peptidases/Cysteine-type peptidases					0	0	0	0	0	0	0	0	0	0	0	0	0	0	1	0	0	0	1	0
RABGGTA	5875	symbol	H. sapiens	5875	H. sapiens	RABGGTA	Rab geranylgeranyltransferase subunit alpha	GO:0018344 protein geranylgeranylation;GO:0018342 protein prenylation;GO:0097354 prenylation		Enzymes/ENZYME proteins/Transferases	Nucleoplasm(Enhanced)	N-Formylmethionine (Zinc ion binding);FARNESYL DIPHOSPHATE (Zinc ion binding);GERANYLGERANYL DIPHOSPHATE (Zinc ion binding)	(M11)PID PRL SIGNALING EVENTS PATHWAY		0	0	0	0	0	0	0	0	0	1	0	0	0	0	0	0	0	0	0	0
HLA-J	3137	symbol	H. sapiens	3137	H. sapiens	HLA-J	major histocompatibility complex, class I, J (pseudogene)								0	0	0	0	0	0	0	0	0	0	0	0	0	0	0	0	0	0	0	0
TFPI2	7980	symbol	H. sapiens	7980	H. sapiens	TFPI2	tissue factor pathway inhibitor 2	GO:0071498 cellular response to fluid shear stress;GO:0034405 response to fluid shear stress;GO:0010951 negative regulation of endopeptidase activity						(M5946)HALLMARK COAGULATION; (M5921)HALLMARK COMPLEMENT; (M5930)HALLMARK EPITHELIAL MESENCHYMAL TRANSITION	0	0	0	0	0	0	0	0	1	1	0	0	0	0	0	0	0	0	0	0
NDUFA9	4704	symbol	H. sapiens	4704	H. sapiens	NDUFA9	NADH:ubiquinone oxidoreductase subunit A9	GO:1901006 ubiquinone-6 biosynthetic process;GO:0006120 mitochondrial electron transport, NADH to ubiquinone;GO:1901004 ubiquinone-6 metabolic process			Mitochondria(Supported)Nucleoplasm(Approved)	NADH (Protein complex binding)		(M5936)HALLMARK OXIDATIVE PHOSPHORYLATION	0	0	0	0	0	0	0	0	0	0	0	0	0	0	0	0	1	0	0	0
TMEM183B	653659	symbol	H. sapiens	653659	H. sapiens	TMEM183B	transmembrane protein 183B								0	0	0	0	0	0	0	0	0	0	0	0	0	0	0	0	0	0	0	0
VPS33B	26276	symbol	H. sapiens	26276	H. sapiens	VPS33B	VPS33B late endosome and lysosome associated	GO:0070889 platelet alpha granule organization;GO:0017185 peptidyl-lysine hydroxylation;GO:0032400 melanosome localization							0	0	0	0	0	0	0	0	0	0	0	0	0	0	0	0	0	0	0	0
BAK1	578	symbol	H. sapiens	578	H. sapiens	BAK1	BCL2 antagonist/killer 1	GO:0002352 B cell negative selection;GO:1901030 positive regulation of mitochondrial outer membrane permeabilization involved in apoptotic signaling pathway;GO:0008635 activation of cysteine-type endopeptidase activity involved in apoptotic process by cytochrome c		Transporters/Transporter channels and pores			(M13096)SA PROGRAMMED CELL DEATH; (M8873)ST FAS SIGNALING PATHWAY; (M19)PID P73PATHWAY	(M5897)HALLMARK IL6 JAK STAT3 SIGNALING; (M5941)HALLMARK UV RESPONSE UP; (M5939)HALLMARK P53 PATHWAY	0	0	1	1	1	1	1	1	0	1	0	0	1	1	0	0	1	0	0	0
BRK1	55845	symbol	H. sapiens	55845	H. sapiens	BRK1	BRICK1 subunit of SCAR/WAVE actin nucleating complex	GO:2000601 positive regulation of Arp2/3 complex-mediated actin nucleation;GO:0051127 positive regulation of actin nucleation;GO:0034315 regulation of Arp2/3 complex-mediated actin nucleation			Cell Junctions;Nuclear speckles(Approved)		(M278)PID RAC1 PATHWAY; (M164)PID ERBB1 DOWNSTREAM PATHWAY; (M186)PID PDGFRB PATHWAY		0	0	0	0	0	0	0	0	0	0	0	0	0	0	0	0	0	0	0	0
SPPL2A	84888	symbol	H. sapiens	84888	H. sapiens	SPPL2A	signal peptide peptidase like 2A	GO:0010803 regulation of tumor necrosis factor-mediated signaling pathway;GO:0031293 membrane protein intracellular domain proteolysis;GO:0006509 membrane protein ectodomain proteolysis		Enzymes/Peptidases/Aspartic-type peptidases;Transporters/Transporter channels and pores	Vesicles(Supported)			(M5913)HALLMARK INTERFERON GAMMA RESPONSE	0	1	0	0	0	0	0	0	0	0	0	0	0	0	0	0	0	0	0	0
C1GALT1C1	29071	symbol	H. sapiens	29071	H. sapiens	C1GALT1C1	C1GALT1 specific chaperone 1	GO:0016267 O-glycan processing, core 1;GO:0016266 O-glycan processing;GO:0036344 platelet morphogenesis			Cytosol(Approved)				0	0	0	0	0	0	0	0	1	0	0	0	0	0	0	0	0	0	1	0
GCH1	2643	symbol	H. sapiens	2643	H. sapiens	GCH1	GTP cyclohydrolase 1	GO:2000121 regulation of removal of superoxide radicals;GO:0035998 7,8-dihydroneopterin 3'-triphosphate biosynthetic process;GO:0042416 dopamine biosynthetic process		Enzymes/ENZYME proteins/Hydrolases	Cytosol;Nuclear membrane;Nucleoplasm(Supported)	Isopropyl Alcohol (Zinc ion binding);Guanine (Zinc ion binding)		(M5941)HALLMARK UV RESPONSE UP; (M5902)HALLMARK APOPTOSIS; (M5932)HALLMARK INFLAMMATORY RESPONSE	0	0	0	1	1	0	1	0	0	0	0	0	0	0	0	0	0	0	0	0
TNFRSF10B	8795	symbol	H. sapiens	8795	H. sapiens	TNFRSF10B	TNF receptor superfamily member 10b	GO:0036462 TRAIL-activated apoptotic signaling pathway;GO:0007250 activation of NF-kappaB-inducing kinase activity;GO:1902042 negative regulation of extrinsic apoptotic signaling pathway via death domain receptors		CD markers		HGS-TR2J (Tumor necrosis factor-activated receptor activity)	(M79)PID TRAIL PATHWAY; (M145)PID P53 DOWNSTREAM PATHWAY		0	0	0	0	1	1	0	1	0	1	0	0	1	0	0	0	1	0	0	1
METTL6	131965	symbol	H. sapiens	131965	H. sapiens	METTL6	methyltransferase like 6	GO:0030488 tRNA methylation;GO:0006400 tRNA modification;GO:0001510 RNA methylation			Vesicles(Approved)				0	0	0	0	0	0	0	0	0	0	0	0	0	0	0	0	0	0	0	0
NUDT14	256281	symbol	H. sapiens	256281	H. sapiens	NUDT14	nudix hydrolase 14	GO:0018279 protein N-linked glycosylation via asparagine;GO:0018196 peptidyl-asparagine modification;GO:0006487 protein N-linked glycosylation		Enzymes/ENZYME proteins/Hydrolases	Microtubules;Nucleoli(Approved)				0	0	0	0	0	0	0	0	0	0	0	0	0	0	0	0	0	0	1	0
RFX3	5991	symbol	H. sapiens	5991	H. sapiens	RFX3	regulatory factor X3	GO:2000078 positive regulation of type B pancreatic cell development;GO:0072560 type B pancreatic cell maturation;GO:2000074 regulation of type B pancreatic cell development		Transcription factors/Helix-turn-helix domains	Nucleoplasm;Vesicles(Approved)				0	0	0	0	0	0	0	0	0	0	0	0	0	0	0	0	0	0	0	0
SDHD	6392	symbol	H. sapiens	6392	H. sapiens	SDHD	succinate dehydrogenase complex subunit D	GO:0006121 mitochondrial electron transport, succinate to ubiquinone;GO:0042775 mitochondrial ATP synthesis coupled electron transport;GO:0042773 ATP synthesis coupled electron transport		Citric acid cycle related proteins		Succinic acid (Ubiquinone binding);Hexachlorophene (Ubiquinone binding);2-Hexyloxy-6-Hydroxymethyl-Tetrahydro-Pyran-3,4,5-Triol (Ubiquinone binding);UBIQUINONE-1 (Ubiquinone binding)		(M5935)HALLMARK FATTY ACID METABOLISM; (M5936)HALLMARK OXIDATIVE PHOSPHORYLATION	0	0	0	0	0	0	0	0	0	0	0	0	0	0	0	0	1	0	0	0
ZCCHC3	85364	symbol	H. sapiens	85364	H. sapiens	ZCCHC3	zinc finger CCHC-type containing 3	GO:1900246 positive regulation of RIG-I signaling pathway;GO:0039535 regulation of RIG-I signaling pathway;GO:0039531 regulation of viral-induced cytoplasmic pattern recognition receptor signaling pathway			Vesicles(Approved)				1	0	0	0	0	0	0	0	0	0	0	0	0	0	0	1	0	1	0	1
C21orf91	54149	symbol	H. sapiens	54149	H. sapiens	C21orf91	chromosome 21 open reading frame 91	GO:0060999 positive regulation of dendritic spine development;GO:0060998 regulation of dendritic spine development;GO:0021895 cerebral cortex neuron differentiation			Cytokinetic bridge;Microtubules(Approved)				0	0	0	0	0	0	0	0	0	0	0	0	0	0	0	0	0	0	0	0
OTULIN	90268	symbol	H. sapiens	90268	H. sapiens	OTULIN	OTU deubiquitinase with linear linkage specificity	GO:0070431 nucleotide-binding oligomerization domain containing 2 signaling pathway;GO:0070423 nucleotide-binding oligomerization domain containing signaling pathway;GO:1990108 protein linear deubiquitination		Enzymes/{ENZYME proteins/Hydrolases,Peptidases/Cysteine-type peptidases}	Mitochondria(Approved)Plasma membrane(Uncertain)				0	1	0	1	0	0	0	0	0	0	0	0	0	0	0	0	0	0	0	0
MAPK8	5599	symbol	H. sapiens	5599	H. sapiens	MAPK8	mitogen-activated protein kinase 8	GO:1900740 positive regulation of protein insertion into mitochondrial membrane involved in apoptotic signaling pathway;GO:1900739 regulation of protein insertion into mitochondrial membrane involved in apoptotic signaling pathway;GO:1901030 positive regulation of mitochondrial outer membrane permeabilization involved in apoptotic signaling pathway	CMGC Ser/Thr protein kinase family	Enzymes/{ENZYME proteins/Transferases,Kinases/CMGC Ser/Thr protein kinases};RAS pathway related proteins		2,6-Dihydroanthra/1,9-Cd/Pyrazol-6-One (Protein serine/threonine kinase activity);6-CHLORO-9-HYDROXY-1,3-DIMETHYL-1,9-DIHYDRO-4H-PYRAZOLO[3,4-B]QUINOLIN-4-ONE (Protein serine/threonine kinase activity);2-({2-[(3-HYDROXYPHENYL)AMINO]PYRIMIDIN-4-YL}AMINO)BENZAMIDE (Protein serine/threonine kinase activity);N-(4-AMINO-5-CYANO-6-ETHOXYPYRIDIN-2-YL)-2-(4-BROMO-2,5-DIMETHOXYPHENYL)ACETAMIDE (Protein se…	(M190)PID TCR JNK PATHWAY; (M15743)ST GA12 PATHWAY; (M268)PID S1P S1P2 PATHWAY	(M5923)HALLMARK PI3K AKT MTOR SIGNALING	0	1	0	1	1	1	1	1	0	0	0	0	1	0	0	0	1	0	0	0
BEX1	55859	symbol	H. sapiens	55859	H. sapiens	BEX1	brain expressed X-linked 1	GO:0051091 positive regulation of DNA-binding transcription factor activity;GO:0051090 regulation of DNA-binding transcription factor activity;GO:0045944 positive regulation of transcription by RNA polymerase II					(M153)PID P75 NTR PATHWAY		0	0	0	0	0	0	0	0	0	0	0	0	0	0	0	0	0	0	0	0
AZI2	64343	symbol	H. sapiens	64343	H. sapiens	AZI2	5-azacytidine induced 2	GO:0044565 dendritic cell proliferation;GO:0097028 dendritic cell differentiation;GO:0032607 interferon-alpha production							0	0	0	0	0	0	0	0	0	0	0	0	0	0	0	0	1	0	0	0
SUMO3	6612	symbol	H. sapiens	6612	H. sapiens	SUMO3	small ubiquitin like modifier 3	GO:0043392 negative regulation of DNA binding;GO:0016925 protein sumoylation;GO:0051101 regulation of DNA binding			Nuclear bodies;Nucleoplasm(Enhanced)				0	0	0	0	0	0	0	0	0	0	0	0	0	0	0	0	0	0	0	0
AQP3	360	symbol	H. sapiens	360	H. sapiens	AQP3	aquaporin 3 (Gill blood group)	GO:0070295 renal water absorption;GO:0003097 renal water transport;GO:0071918 urea transmembrane transport		Blood group antigen proteins	Plasma membrane(Supported)Nucleus(Uncertain)		(M232)PID ECADHERIN STABILIZATION PATHWAY	(M5941)HALLMARK UV RESPONSE UP; (M5906)HALLMARK ESTROGEN RESPONSE EARLY; (M5945)HALLMARK HEME METABOLISM	0	0	0	0	0	0	1	1	1	0	1	0	0	0	0	0	0	0	0	0
ADPRM	56985	symbol	H. sapiens	56985	H. sapiens	ADPRM	ADP-ribose/CDP-alcohol diphosphatase, manganese dependent	GO:0034656 nucleobase-containing small molecule catabolic process;GO:0034655 nucleobase-containing compound catabolic process;GO:0044282 small molecule catabolic process		Enzymes/ENZYME proteins/Hydrolases					0	0	0	0	0	0	0	0	0	0	0	0	0	0	0	0	0	0	0	0
LIPA	3988	symbol	H. sapiens	3988	H. sapiens	LIPA	lipase A, lysosomal acid type	GO:0034383 low-density lipoprotein particle clearance;GO:0048873 homeostasis of number of cells within a tissue;GO:0034381 plasma lipoprotein particle clearance		Enzymes/ENZYME proteins/Hydrolases	Vesicles(Supported)			(M5921)HALLMARK COMPLEMENT	0	0	0	0	0	0	0	0	0	0	0	0	0	0	1	0	0	0	0	0
ATG12	9140	symbol	H. sapiens	9140	H. sapiens	ATG12	autophagy related 12	GO:0006501 C-terminal protein lipidation;GO:0018410 C-terminal protein amino acid modification;GO:0044804 autophagy of nucleus							0	0	0	0	0	0	0	0	0	0	0	0	0	0	0	0	1	0	0	0
ALG8	79053	symbol	H. sapiens	79053	H. sapiens	ALG8	ALG8 alpha-1,3-glucosyltransferase	GO:0006488 dolichol-linked oligosaccharide biosynthetic process;GO:0018279 protein N-linked glycosylation via asparagine;GO:0018196 peptidyl-asparagine modification		Enzymes/ENZYME proteins/Transferases	Nucleoplasm(Approved)				0	0	0	0	0	0	0	0	0	0	0	0	0	0	0	0	0	0	1	0
RNF167	26001	symbol	H. sapiens	26001	H. sapiens	RNF167	ring finger protein 167	GO:0000209 protein polyubiquitination;GO:0006511 ubiquitin-dependent protein catabolic process;GO:0019941 modification-dependent protein catabolic process		Enzymes/ENZYME proteins/Transferases	Cytosol(Approved)				0	0	0	0	0	0	0	0	0	0	0	0	0	0	0	0	0	0	0	0
GGH	8836	symbol	H. sapiens	8836	H. sapiens	GGH	gamma-glutamyl hydrolase	GO:0046900 tetrahydrofolylpolyglutamate metabolic process;GO:0043312 neutrophil degranulation;GO:0002283 neutrophil activation involved in immune response		Enzymes/{ENZYME proteins/Hydrolases,Peptidases/Cysteine-type peptidases}				(M5941)HALLMARK UV RESPONSE UP	0	0	0	0	0	0	1	0	0	0	0	0	0	0	0	1	0	0	0	0
PRNP	5621	symbol	H. sapiens	5621	H. sapiens	PRNP	prion protein	GO:1905664 regulation of calcium ion import across plasma membrane;GO:0098703 calcium ion import across plasma membrane;GO:0050860 negative regulation of T cell receptor signaling pathway		CD markers;Transporters/Transporter channels and pores	Cytosol;Nuclear membrane;Vesicles(Approved)	Tetracycline (Tubulin binding)	(M33)PID GLYPICAN 1PATHWAY	(M5938)HALLMARK REACTIVE OXIGEN SPECIES PATHWAY; (M5947)HALLMARK IL2 STAT5 SIGNALING; (M5909)HALLMARK MYOGENESIS	0	0	1	0	0	0	1	0	0	1	0	1	1	1	0	1	0	1	0	0
ITPR1	3708	symbol	H. sapiens	3708	H. sapiens	ITPR1	inositol 1,4,5-trisphosphate receptor type 1	GO:0099566 regulation of postsynaptic cytosolic calcium ion concentration;GO:0051209 release of sequestered calcium ion into cytosol;GO:0097553 calcium ion transmembrane import into cytosol		Transporters/Transporter channels and pores	Vesicles(Approved)	Caffeine (Phosphatidylinositol binding);D-Myo-Inositol-1,4,5-Triphosphate (Phosphatidylinositol binding);Glycerol (Phosphatidylinositol binding)	(M16518)ST WNT CA2 CYCLIC GMP PATHWAY; (M2701)ST MYOCYTE AD PATHWAY; (M7416)ST GAQ PATHWAY		0	0	1	0	1	0	0	0	1	0	0	0	0	1	0	0	1	0	0	0
MID1IP1	58526	symbol	H. sapiens	58526	H. sapiens	MID1IP1	MID1 interacting protein 1	GO:0006853 carnitine shuttle;GO:1902001 fatty acid transmembrane transport;GO:0045723 positive regulation of fatty acid biosynthetic process						(M5893)HALLMARK MITOTIC SPINDLE	0	0	0	0	0	0	0	0	0	0	0	0	0	0	0	0	0	0	0	0
B2M	567	symbol	H. sapiens	567	H. sapiens	B2M	beta-2-microglobulin	GO:2000978 negative regulation of forebrain neuron differentiation;GO:0002481 antigen processing and presentation of exogenous protein antigen via MHC class Ib, TAP-dependent;GO:1904437 positive regulation of transferrin receptor binding			Cytosol;Golgi apparatus;Plasma membrane(Enhanced)	Doxycycline (Identical protein binding);3-Indolebutyric Acid (Identical protein binding);N-Formylmethionine (Identical protein binding)	(M88)PID CD8 TCR PATHWAY; (M54)PID IL12 2PATHWAY; (M272)PID CD8 TCR DOWNSTREAM PATHWAY	(M5911)HALLMARK INTERFERON ALPHA RESPONSE; (M5908)HALLMARK ANDROGEN RESPONSE; (M5950)HALLMARK ALLOGRAFT REJECTION	1	1	1	1	1	0	1	0	0	0	0	1	0	0	0	0	0	1	0	0
MRPS15	64960	symbol	H. sapiens	64960	H. sapiens	MRPS15	mitochondrial ribosomal protein S15	GO:0070126 mitochondrial translational termination;GO:0070125 mitochondrial translational elongation;GO:0006415 translational termination		Ribosomal proteins	Mitochondria(Supported)			(M5936)HALLMARK OXIDATIVE PHOSPHORYLATION	0	0	0	0	0	0	0	0	0	0	0	0	0	0	0	0	0	0	0	0
CMTM6	54918	symbol	H. sapiens	54918	H. sapiens	CMTM6	CKLF like MARVEL transmembrane domain containing 6	GO:0043312 neutrophil degranulation;GO:0002283 neutrophil activation involved in immune response;GO:0032456 endocytic recycling							0	0	0	0	0	0	0	0	0	0	0	0	0	0	0	0	0	0	0	0
IRF1-AS1	441108	symbol	H. sapiens	441108	H. sapiens	IRF1-AS1	IRF1 antisense RNA 1								0	0	0	0	0	0	0	0	0	0	0	0	0	0	0	0	0	0	0	0
PEA15	8682	symbol	H. sapiens	8682	H. sapiens	PEA15	proliferation and apoptosis adaptor protein 15	GO:0046325 negative regulation of glucose import;GO:0010829 negative regulation of glucose transmembrane transport;GO:1902043 positive regulation of extrinsic apoptotic signaling pathway via death domain receptors			Cytosol;Nucleus(Approved)		(M19)PID P73PATHWAY	(M5902)HALLMARK APOPTOSIS	0	0	1	0	1	0	0	0	0	0	0	0	1	0	0	0	0	0	0	0
LAP3	51056	symbol	H. sapiens	51056	H. sapiens	LAP3	leucine aminopeptidase 3	GO:0006508 proteolysis;GO:0019538 protein metabolic process;GO:1901564 organonitrogen compound metabolic process		Enzymes/{ENZYME proteins/Hydrolases,Peptidases/Metallopeptidases}	Cytosol(Supported)Midbody;Nucleoplasm(Approved)	Leucine Phosphonic Acid (Metalloexopeptidase activity);(2S)-3-[(R)-[(1S)-1-amino-3-phenylpropyl](hydroxy)phosphoryl]-2-benzylpropanoic acid (Metalloexopeptidase activity);L-PROLINE, 1-[(2S)-3-MERCAPTO-2-METHYL-1-OXOPROPYL]-4-(PHENYLTHIO)-, 4S (Metalloexopeptidase activity)		(M5911)HALLMARK INTERFERON ALPHA RESPONSE; (M5921)HALLMARK COMPLEMENT; (M5913)HALLMARK INTERFERON GAMMA RESPONSE	0	0	0	0	0	0	0	0	0	0	0	0	0	0	0	0	0	0	0	0
GLRX3	10539	symbol	H. sapiens	10539	H. sapiens	GLRX3	glutaredoxin 3	GO:0010614 negative regulation of cardiac muscle hypertrophy;GO:0044571 [2Fe-2S] cluster assembly;GO:0002026 regulation of the force of heart contraction							0	0	1	0	0	0	0	0	0	0	0	1	0	0	0	0	0	0	0	0
LCMT1	51451	symbol	H. sapiens	51451	H. sapiens	LCMT1	leucine carboxyl methyltransferase 1	GO:0090266 regulation of mitotic cell cycle spindle assembly checkpoint;GO:1903504 regulation of mitotic spindle checkpoint;GO:0007094 mitotic spindle assembly checkpoint		Enzymes/ENZYME proteins/Transferases	Cytosol;Nucleoplasm(Approved)	L-Leucine (S-adenosylmethionine-dependent methyltransferase activity)			0	0	0	0	0	0	0	0	0	0	0	0	0	0	0	0	0	0	0	0

## Sheet: Enrichment
GroupID	Category	Term	foxl2	smad3	exclude	Description	LogP	Log(q-value)	InTerm_InList	Genes	Symbols
1_Summary	GO Biological Processes	GO:1903901	TRUE	FALSE	TRUE	negative regulation of viral life cycle	-10.4268	-6.29019	12/87	3434,3669,4938,5806,6737,8519,8638,8724,9636,24138,56829,91543,3133,3433,5696,11274,2150,3627,5366,7128,51191,54541,85364,567,9246,2697,3576,1604,23208,998,9076,51271,51510,7178,5919	IFIT1,ISG20,OAS1,PTX3,TRIM21,IFITM1,OASL,SNX3,ISG15,IFIT5,ZC3HAV1,RSAD2,HLA-E,IFIT2,PSMB8,USP18,F2RL1,CXCL10,PMAIP1,TNFAIP3,HERC5,DDIT4,ZCCHC3,B2M,UBE2L6,GJA1,CXCL8,CD55,SYT11,CDC42,CLDN1,UBAP1,CHMP5,TPT1,RARRES2
1_Member	GO Biological Processes	GO:1903901	TRUE	FALSE	TRUE	negative regulation of viral life cycle	-10.4268	-6.29019	12/87	3434,3669,4938,5806,6737,8519,8638,8724,9636,24138,56829,91543	IFIT1,ISG20,OAS1,PTX3,TRIM21,IFITM1,OASL,SNX3,ISG15,IFIT5,ZC3HAV1,RSAD2
1_Member	Reactome Gene Sets	R-HSA-909733	TRUE	TRUE	TRUE	Interferon alpha/beta signaling	-10.3083	-6.29019	11/69	3133,3433,3434,3669,4938,5696,8519,8638,9636,11274,91543	HLA-E,IFIT2,IFIT1,ISG20,OAS1,PSMB8,IFITM1,OASL,ISG15,USP18,RSAD2
1_Member	GO Biological Processes	GO:0048525	TRUE	FALSE	TRUE	negative regulation of viral process	-9.59919	-5.8648	12/102	3434,3669,4938,5806,6737,8519,8638,8724,9636,24138,56829,91543	IFIT1,ISG20,OAS1,PTX3,TRIM21,IFITM1,OASL,SNX3,ISG15,IFIT5,ZC3HAV1,RSAD2
1_Member	GO Biological Processes	GO:0051607	FALSE	FALSE	FALSE	defense response to virus	-9.58184	-5.8648	17/248	2150,3433,3434,3627,3669,4938,5366,7128,8519,8638,9636,24138,51191,54541,56829,85364,91543	F2RL1,IFIT2,IFIT1,CXCL10,ISG20,OAS1,PMAIP1,TNFAIP3,IFITM1,OASL,ISG15,IFIT5,HERC5,DDIT4,ZC3HAV1,ZCCHC3,RSAD2
1_Member	Reactome Gene Sets	R-HSA-913531	TRUE	TRUE	TRUE	Interferon Signaling	-9.05494	-5.51399	15/200	567,3133,3433,3434,3669,4938,5696,6737,8519,8638,9246,9636,11274,51191,91543	B2M,HLA-E,IFIT2,IFIT1,ISG20,OAS1,PSMB8,TRIM21,IFITM1,OASL,UBE2L6,ISG15,USP18,HERC5,RSAD2
1_Member	GO Biological Processes	GO:0043901	TRUE	FALSE	TRUE	negative regulation of multi-organism process	-8.82004	-5.49098	14/176	2697,3434,3669,4938,5806,6737,7128,8519,8638,8724,9636,24138,56829,91543	GJA1,IFIT1,ISG20,OAS1,PTX3,TRIM21,TNFAIP3,IFITM1,OASL,SNX3,ISG15,IFIT5,ZC3HAV1,RSAD2
1_Member	GO Biological Processes	GO:0060337	TRUE	TRUE	TRUE	type I interferon signaling pathway	-8.77038	-5.49098	11/95	3133,3433,3434,3669,4938,5696,8519,8638,9636,11274,91543	HLA-E,IFIT2,IFIT1,ISG20,OAS1,PSMB8,IFITM1,OASL,ISG15,USP18,RSAD2
1_Member	GO Biological Processes	GO:0071357	TRUE	TRUE	TRUE	cellular response to type I interferon	-8.77038	-5.49098	11/95	3133,3433,3434,3669,4938,5696,8519,8638,9636,11274,91543	HLA-E,IFIT2,IFIT1,ISG20,OAS1,PSMB8,IFITM1,OASL,ISG15,USP18,RSAD2
1_Member	GO Biological Processes	GO:1903900	TRUE	FALSE	TRUE	regulation of viral life cycle	-8.72011	-5.48019	13/149	3434,3576,3669,4938,5806,6737,8519,8638,8724,9636,24138,56829,91543	IFIT1,CXCL8,ISG20,OAS1,PTX3,TRIM21,IFITM1,OASL,SNX3,ISG15,IFIT5,ZC3HAV1,RSAD2
1_Member	GO Biological Processes	GO:0034340	TRUE	TRUE	TRUE	response to type I interferon	-8.5768	-5.43119	11/99	3133,3433,3434,3669,4938,5696,8519,8638,9636,11274,91543	HLA-E,IFIT2,IFIT1,ISG20,OAS1,PSMB8,IFITM1,OASL,ISG15,USP18,RSAD2
1_Member	GO Biological Processes	GO:0043900	FALSE	FALSE	FALSE	regulation of multi-organism process	-8.53803	-5.43119	20/412	1604,2150,2697,3434,3576,3669,4938,5806,6737,7128,8519,8638,8724,9636,23208,24138,51191,56829,85364,91543	CD55,F2RL1,GJA1,IFIT1,CXCL8,ISG20,OAS1,PTX3,TRIM21,TNFAIP3,IFITM1,OASL,SNX3,ISG15,SYT11,IFIT5,HERC5,ZC3HAV1,ZCCHC3,RSAD2
1_Member	GO Biological Processes	GO:0019058	FALSE	FALSE	FALSE	viral life cycle	-8.51985	-5.43119	18/330	998,1604,3434,3576,3669,4938,5806,6737,8519,8638,8724,9076,9636,24138,51271,51510,56829,91543	CDC42,CD55,IFIT1,CXCL8,ISG20,OAS1,PTX3,TRIM21,IFITM1,OASL,SNX3,CLDN1,ISG15,IFIT5,UBAP1,CHMP5,ZC3HAV1,RSAD2
1_Member	GO Biological Processes	GO:0009615	TRUE	FALSE	TRUE	response to virus	-8.43767	-5.37383	18/334	2150,3433,3434,3627,3669,4938,5366,7128,7178,8519,8638,9636,24138,51191,54541,56829,85364,91543	F2RL1,IFIT2,IFIT1,CXCL10,ISG20,OAS1,PMAIP1,TNFAIP3,TPT1,IFITM1,OASL,ISG15,IFIT5,HERC5,DDIT4,ZC3HAV1,ZCCHC3,RSAD2
1_Member	GO Biological Processes	GO:0045071	TRUE	FALSE	TRUE	negative regulation of viral genome replication	-8.15926	-5.16238	9/62	3434,3669,4938,8519,8638,9636,24138,56829,91543	IFIT1,ISG20,OAS1,IFITM1,OASL,ISG15,IFIT5,ZC3HAV1,RSAD2
1_Member	GO Biological Processes	GO:0043903	FALSE	FALSE	FALSE	regulation of symbiosis, encompassing mutualism through parasitism	-7.45294	-4.57426	14/225	2150,3434,3576,3669,4938,5806,6737,8519,8638,8724,9636,24138,56829,91543	F2RL1,IFIT1,CXCL8,ISG20,OAS1,PTX3,TRIM21,IFITM1,OASL,SNX3,ISG15,IFIT5,ZC3HAV1,RSAD2
1_Member	GO Biological Processes	GO:0045069	TRUE	FALSE	TRUE	regulation of viral genome replication	-7.44462	-4.57426	10/99	3434,3576,3669,4938,8519,8638,9636,24138,56829,91543	IFIT1,CXCL8,ISG20,OAS1,IFITM1,OASL,ISG15,IFIT5,ZC3HAV1,RSAD2
1_Member	GO Biological Processes	GO:0019079	FALSE	FALSE	FALSE	viral genome replication	-7.43096	-4.57426	11/127	998,3434,3576,3669,4938,8519,8638,9636,24138,56829,91543	CDC42,IFIT1,CXCL8,ISG20,OAS1,IFITM1,OASL,ISG15,IFIT5,ZC3HAV1,RSAD2
1_Member	GO Biological Processes	GO:0050792	FALSE	FALSE	FALSE	regulation of viral process	-6.95813	-4.13826	13/209	3434,3576,3669,4938,5806,6737,8519,8638,8724,9636,24138,56829,91543	IFIT1,CXCL8,ISG20,OAS1,PTX3,TRIM21,IFITM1,OASL,SNX3,ISG15,IFIT5,ZC3HAV1,RSAD2
1_Member	GO Biological Processes	GO:0098542	TRUE	FALSE	TRUE	defense response to other organism	-5.9345	-3.22817	20/596	2150,3133,3433,3434,3627,3669,4938,5366,5919,7128,8519,8638,9636,23208,24138,51191,54541,56829,85364,91543	F2RL1,HLA-E,IFIT2,IFIT1,CXCL10,ISG20,OAS1,PMAIP1,RARRES2,TNFAIP3,IFITM1,OASL,ISG15,SYT11,IFIT5,HERC5,DDIT4,ZC3HAV1,ZCCHC3,RSAD2
2_Summary	GO Biological Processes	GO:0019221	TRUE	TRUE	TRUE	cytokine-mediated signaling pathway	-9.22439	-5.60425	29/796	567,998,1326,1901,1906,2150,3133,3433,3434,3576,3627,3656,3669,3726,4792,4938,5696,6648,6737,6809,7128,8519,8638,9636,11274,51094,84888,90268,91543,4088,5599	B2M,CDC42,MAP3K8,S1PR1,EDN1,F2RL1,HLA-E,IFIT2,IFIT1,CXCL8,CXCL10,IRAK2,ISG20,JUNB,NFKBIA,OAS1,PSMB8,SOD2,TRIM21,STX3,TNFAIP3,IFITM1,OASL,ISG15,USP18,ADIPOR1,SPPL2A,OTULIN,RSAD2,SMAD3,MAPK8
2_Member	GO Biological Processes	GO:0019221	TRUE	TRUE	TRUE	cytokine-mediated signaling pathway	-9.22439	-5.60425	29/796	567,998,1326,1901,1906,2150,3133,3433,3434,3576,3627,3656,3669,3726,4792,4938,5696,6648,6737,6809,7128,8519,8638,9636,11274,51094,84888,90268,91543	B2M,CDC42,MAP3K8,S1PR1,EDN1,F2RL1,HLA-E,IFIT2,IFIT1,CXCL8,CXCL10,IRAK2,ISG20,JUNB,NFKBIA,OAS1,PSMB8,SOD2,TRIM21,STX3,TNFAIP3,IFITM1,OASL,ISG15,USP18,ADIPOR1,SPPL2A,OTULIN,RSAD2
2_Member	Reactome Gene Sets	R-HSA-449147	FALSE	FALSE	FALSE	Signaling by Interleukins	-3.30954	-1.30219	13/461	998,1326,1901,3576,3627,3656,3726,4088,4792,5599,5696,6648,6809	CDC42,MAP3K8,S1PR1,CXCL8,CXCL10,IRAK2,JUNB,SMAD3,NFKBIA,MAPK8,PSMB8,SOD2,STX3
3_Summary	GO Biological Processes	GO:0030003	FALSE	FALSE	FALSE	cellular cation homeostasis	-8.84666	-5.49098	26/672	133,468,506,578,1318,1604,1901,1906,2150,2512,2697,2805,3627,3708,4088,5538,5621,7178,8992,9709,10539,23479,23516,55013,169200,653519,567,967,2669,5270,51669,6520,27173,1192,23208,8682,57761	ADM,ATF4,ATP5F1B,BAK1,SLC31A2,CD55,S1PR1,EDN1,F2RL1,FTL,GJA1,GOT1,CXCL10,ITPR1,SMAD3,PPT1,PRNP,TPT1,ATP6V0E1,HERPUD1,GLRX3,ISCU,SLC39A14,MCUB,TMEM64,GPR89A,B2M,CD63,GEM,SERPINE2,SARAF,SLC3A2,SLC39A1,CLIC1,SYT11,PEA15,TRIB3
3_Member	GO Biological Processes	GO:0030003	FALSE	FALSE	FALSE	cellular cation homeostasis	-8.84666	-5.49098	26/672	133,468,506,578,1318,1604,1901,1906,2150,2512,2697,2805,3627,3708,4088,5538,5621,7178,8992,9709,10539,23479,23516,55013,169200,653519	ADM,ATF4,ATP5F1B,BAK1,SLC31A2,CD55,S1PR1,EDN1,F2RL1,FTL,GJA1,GOT1,CXCL10,ITPR1,SMAD3,PPT1,PRNP,TPT1,ATP6V0E1,HERPUD1,GLRX3,ISCU,SLC39A14,MCUB,TMEM64,GPR89A
3_Member	GO Biological Processes	GO:0006873	FALSE	FALSE	FALSE	cellular ion homeostasis	-8.67293	-5.46777	26/685	133,468,506,578,1318,1604,1901,1906,2150,2512,2697,2805,3627,3708,4088,5538,5621,7178,8992,9709,10539,23479,23516,55013,169200,653519	ADM,ATF4,ATP5F1B,BAK1,SLC31A2,CD55,S1PR1,EDN1,F2RL1,FTL,GJA1,GOT1,CXCL10,ITPR1,SMAD3,PPT1,PRNP,TPT1,ATP6V0E1,HERPUD1,GLRX3,ISCU,SLC39A14,MCUB,TMEM64,GPR89A
3_Member	GO Biological Processes	GO:0055080	FALSE	FALSE	FALSE	cation homeostasis	-8.52449	-5.43119	27/748	133,468,506,567,578,1318,1604,1901,1906,2150,2512,2697,2805,3627,3708,4088,5538,5621,7178,8992,9709,10539,23479,23516,55013,169200,653519	ADM,ATF4,ATP5F1B,B2M,BAK1,SLC31A2,CD55,S1PR1,EDN1,F2RL1,FTL,GJA1,GOT1,CXCL10,ITPR1,SMAD3,PPT1,PRNP,TPT1,ATP6V0E1,HERPUD1,GLRX3,ISCU,SLC39A14,MCUB,TMEM64,GPR89A
3_Member	GO Biological Processes	GO:0098771	FALSE	FALSE	FALSE	inorganic ion homeostasis	-8.38977	-5.34942	27/759	133,468,506,567,578,1318,1604,1901,1906,2150,2512,2697,2805,3627,3708,4088,5538,5621,7178,8992,9709,10539,23479,23516,55013,169200,653519	ADM,ATF4,ATP5F1B,B2M,BAK1,SLC31A2,CD55,S1PR1,EDN1,F2RL1,FTL,GJA1,GOT1,CXCL10,ITPR1,SMAD3,PPT1,PRNP,TPT1,ATP6V0E1,HERPUD1,GLRX3,ISCU,SLC39A14,MCUB,TMEM64,GPR89A
3_Member	GO Biological Processes	GO:0006875	FALSE	FALSE	FALSE	cellular metal ion homeostasis	-7.19063	-4.34865	22/596	133,468,578,1318,1604,1901,1906,2150,2512,2697,2805,3627,3708,4088,5621,7178,9709,10539,23479,23516,55013,169200	ADM,ATF4,BAK1,SLC31A2,CD55,S1PR1,EDN1,F2RL1,FTL,GJA1,GOT1,CXCL10,ITPR1,SMAD3,PRNP,TPT1,HERPUD1,GLRX3,ISCU,SLC39A14,MCUB,TMEM64
3_Member	GO Biological Processes	GO:0055065	FALSE	FALSE	FALSE	metal ion homeostasis	-6.95222	-4.13826	23/668	133,468,567,578,1318,1604,1901,1906,2150,2512,2697,2805,3627,3708,4088,5621,7178,9709,10539,23479,23516,55013,169200	ADM,ATF4,B2M,BAK1,SLC31A2,CD55,S1PR1,EDN1,F2RL1,FTL,GJA1,GOT1,CXCL10,ITPR1,SMAD3,PRNP,TPT1,HERPUD1,GLRX3,ISCU,SLC39A14,MCUB,TMEM64
3_Member	GO Biological Processes	GO:0072503	FALSE	FALSE	FALSE	cellular divalent inorganic cation homeostasis	-5.73269	-3.05704	18/507	133,468,578,1604,1901,1906,2150,2697,2805,3627,3708,4088,5621,7178,9709,23516,55013,169200	ADM,ATF4,BAK1,CD55,S1PR1,EDN1,F2RL1,GJA1,GOT1,CXCL10,ITPR1,SMAD3,PRNP,TPT1,HERPUD1,SLC39A14,MCUB,TMEM64
3_Member	GO Biological Processes	GO:0006874	FALSE	FALSE	FALSE	cellular calcium ion homeostasis	-5.52614	-2.906	17/472	133,468,578,1604,1901,1906,2150,2697,2805,3627,3708,4088,5621,7178,9709,55013,169200	ADM,ATF4,BAK1,CD55,S1PR1,EDN1,F2RL1,GJA1,GOT1,CXCL10,ITPR1,SMAD3,PRNP,TPT1,HERPUD1,MCUB,TMEM64
3_Member	GO Biological Processes	GO:0072507	FALSE	FALSE	FALSE	divalent inorganic cation homeostasis	-5.50921	-2.89767	18/526	133,468,578,1604,1901,1906,2150,2697,2805,3627,3708,4088,5621,7178,9709,23516,55013,169200	ADM,ATF4,BAK1,CD55,S1PR1,EDN1,F2RL1,GJA1,GOT1,CXCL10,ITPR1,SMAD3,PRNP,TPT1,HERPUD1,SLC39A14,MCUB,TMEM64
3_Member	GO Biological Processes	GO:0055074	FALSE	FALSE	FALSE	calcium ion homeostasis	-5.38115	-2.79444	17/484	133,468,578,1604,1901,1906,2150,2697,2805,3627,3708,4088,5621,7178,9709,55013,169200	ADM,ATF4,BAK1,CD55,S1PR1,EDN1,F2RL1,GJA1,GOT1,CXCL10,ITPR1,SMAD3,PRNP,TPT1,HERPUD1,MCUB,TMEM64
3_Member	GO Biological Processes	GO:0051480	FALSE	FALSE	FALSE	regulation of cytosolic calcium ion concentration	-4.20641	-1.92558	13/373	133,578,1604,1901,1906,2150,2697,2805,3627,3708,4088,5621,169200	ADM,BAK1,CD55,S1PR1,EDN1,F2RL1,GJA1,GOT1,CXCL10,ITPR1,SMAD3,PRNP,TMEM64
3_Member	GO Biological Processes	GO:0010959	FALSE	FALSE	FALSE	regulation of metal ion transport	-3.35003	-1.32344	12/398	468,567,578,967,1318,2669,2697,3627,5270,5621,23479,51669	ATF4,B2M,BAK1,CD63,SLC31A2,GEM,GJA1,CXCL10,SERPINE2,PRNP,ISCU,SARAF
3_Member	GO Biological Processes	GO:0070838	FALSE	FALSE	FALSE	divalent metal ion transport	-3.02478	-1.12397	13/495	578,2669,2697,3627,3708,5621,6520,7178,23479,23516,27173,51669,55013	BAK1,GEM,GJA1,CXCL10,ITPR1,PRNP,SLC3A2,TPT1,ISCU,SLC39A14,SLC39A1,SARAF,MCUB
3_Member	GO Biological Processes	GO:0072511	FALSE	FALSE	FALSE	divalent inorganic cation transport	-2.97746	-1.09265	13/501	578,2669,2697,3627,3708,5621,6520,7178,23479,23516,27173,51669,55013	BAK1,GEM,GJA1,CXCL10,ITPR1,PRNP,SLC3A2,TPT1,ISCU,SLC39A14,SLC39A1,SARAF,MCUB
3_Member	GO Biological Processes	GO:0043269	FALSE	FALSE	FALSE	regulation of ion transport	-2.95474	-1.0828	16/700	468,567,578,967,1192,1318,1906,2669,2697,3627,5270,5621,23208,23479,51669,653519	ATF4,B2M,BAK1,CD63,CLIC1,SLC31A2,EDN1,GEM,GJA1,CXCL10,SERPINE2,PRNP,SYT11,ISCU,SARAF,GPR89A
3_Member	GO Biological Processes	GO:0007204	FALSE	FALSE	FALSE	positive regulation of cytosolic calcium ion concentration	-2.87535	-1.03192	10/332	133,578,1604,1901,1906,2150,2697,3627,3708,5621	ADM,BAK1,CD55,S1PR1,EDN1,F2RL1,GJA1,CXCL10,ITPR1,PRNP
3_Member	GO Biological Processes	GO:0034762	FALSE	FALSE	FALSE	regulation of transmembrane transport	-2.05837	-0.508109	12/572	967,1192,1318,1906,2669,2697,3627,5621,8682,23479,57761,653519	CD63,CLIC1,SLC31A2,EDN1,GEM,GJA1,CXCL10,PRNP,PEA15,ISCU,TRIB3,GPR89A
4_Summary	GO Biological Processes	GO:0002237	TRUE	FALSE	TRUE	response to molecule of bacterial origin	-8.7687	-5.49098	19/358	133,567,1019,1604,1906,2643,2697,3576,3627,3656,3726,4792,5599,6678,7128,7494,9076,51510,129607,761,2150,3133,5919,8724,9636,23208,10628,1616,3015,8896,9314,54541,114907,506,578,998,1901,1942,6301,6303,10553,90268,6648	ADM,B2M,CDK4,CD55,EDN1,GCH1,GJA1,CXCL8,CXCL10,IRAK2,JUNB,NFKBIA,MAPK8,SPARC,TNFAIP3,XBP1,CLDN1,CHMP5,CMPK2,CA3,F2RL1,HLA-E,RARRES2,SNX3,ISG15,SYT11,TXNIP,DAXX,H2AZ1,BUD31,KLF4,DDIT4,FBXO32,ATP5F1B,BAK1,CDC42,S1PR1,EFNA1,SARS1,SAT1,HTATIP2,OTULIN,SOD2
4_Member	GO Biological Processes	GO:0002237	TRUE	FALSE	TRUE	response to molecule of bacterial origin	-8.7687	-5.49098	19/358	133,567,1019,1604,1906,2643,2697,3576,3627,3656,3726,4792,5599,6678,7128,7494,9076,51510,129607	ADM,B2M,CDK4,CD55,EDN1,GCH1,GJA1,CXCL8,CXCL10,IRAK2,JUNB,NFKBIA,MAPK8,SPARC,TNFAIP3,XBP1,CLDN1,CHMP5,CMPK2
4_Member	GO Biological Processes	GO:0032496	TRUE	FALSE	TRUE	response to lipopolysaccharide	-8.35667	-5.33859	18/338	133,1019,1604,1906,2643,2697,3576,3627,3656,3726,4792,5599,6678,7128,7494,9076,51510,129607	ADM,CDK4,CD55,EDN1,GCH1,GJA1,CXCL8,CXCL10,IRAK2,JUNB,NFKBIA,MAPK8,SPARC,TNFAIP3,XBP1,CLDN1,CHMP5,CMPK2
4_Member	GO Biological Processes	GO:0009617	TRUE	TRUE	TRUE	response to bacterium	-8.11544	-5.13876	26/729	133,567,761,1019,1604,1906,2150,2643,2697,3133,3576,3627,3656,3726,4792,5599,5919,6678,7128,7494,8724,9076,9636,23208,51510,129607	ADM,B2M,CA3,CDK4,CD55,EDN1,F2RL1,GCH1,GJA1,HLA-E,CXCL8,CXCL10,IRAK2,JUNB,NFKBIA,MAPK8,RARRES2,SPARC,TNFAIP3,XBP1,SNX3,CLDN1,ISG15,SYT11,CHMP5,CMPK2
4_Member	GO Biological Processes	GO:0071216	FALSE	FALSE	FALSE	cellular response to biotic stimulus	-5.3031	-2.75827	12/249	1019,1604,3576,3627,3656,4792,5599,7128,7494,10628,51510,129607	CDK4,CD55,CXCL8,CXCL10,IRAK2,NFKBIA,MAPK8,TNFAIP3,XBP1,TXNIP,CHMP5,CMPK2
4_Member	GO Biological Processes	GO:0071222	FALSE	FALSE	FALSE	cellular response to lipopolysaccharide	-5.2097	-2.68994	11/212	1019,1604,3576,3627,3656,4792,5599,7128,7494,51510,129607	CDK4,CD55,CXCL8,CXCL10,IRAK2,NFKBIA,MAPK8,TNFAIP3,XBP1,CHMP5,CMPK2
4_Member	GO Biological Processes	GO:0071396	FALSE	FALSE	FALSE	cellular response to lipid	-5.137	-2.63744	19/616	1019,1604,1616,1906,3015,3576,3627,3656,4792,5599,7128,7494,8896,9076,9314,51510,54541,114907,129607	CDK4,CD55,DAXX,EDN1,H2AZ1,CXCL8,CXCL10,IRAK2,NFKBIA,MAPK8,TNFAIP3,XBP1,BUD31,CLDN1,KLF4,CHMP5,DDIT4,FBXO32,CMPK2
4_Member	GO Biological Processes	GO:0071219	FALSE	FALSE	FALSE	cellular response to molecule of bacterial origin	-4.96531	-2.52702	11/225	1019,1604,3576,3627,3656,4792,5599,7128,7494,51510,129607	CDK4,CD55,CXCL8,CXCL10,IRAK2,NFKBIA,MAPK8,TNFAIP3,XBP1,CHMP5,CMPK2
4_Member	GO Biological Processes	GO:0048514	TRUE	FALSE	TRUE	blood vessel morphogenesis	-3.9523	-1.75377	18/690	133,506,578,998,1901,1906,1942,3576,3627,3726,6301,6303,6678,7128,7494,9314,10553,90268	ADM,ATP5F1B,BAK1,CDC42,S1PR1,EDN1,EFNA1,CXCL8,CXCL10,JUNB,SARS1,SAT1,SPARC,TNFAIP3,XBP1,KLF4,HTATIP2,OTULIN
4_Member	GO Biological Processes	GO:0001525	TRUE	FALSE	TRUE	angiogenesis	-3.72577	-1.56503	16/594	133,506,998,1901,1906,1942,3576,3627,6301,6303,6678,7128,7494,9314,10553,90268	ADM,ATP5F1B,CDC42,S1PR1,EDN1,EFNA1,CXCL8,CXCL10,SARS1,SAT1,SPARC,TNFAIP3,XBP1,KLF4,HTATIP2,OTULIN
4_Member	GO Biological Processes	GO:0001568	TRUE	FALSE	TRUE	blood vessel development	-3.32867	-1.30975	18/777	133,506,578,998,1901,1906,1942,3576,3627,3726,6301,6303,6678,7128,7494,9314,10553,90268	ADM,ATP5F1B,BAK1,CDC42,S1PR1,EDN1,EFNA1,CXCL8,CXCL10,JUNB,SARS1,SAT1,SPARC,TNFAIP3,XBP1,KLF4,HTATIP2,OTULIN
4_Member	GO Biological Processes	GO:1901342	FALSE	FALSE	FALSE	regulation of vasculature development	-2.52061	-0.823297	11/434	133,1942,3576,3627,6301,6648,6678,7128,7494,9314,10553	ADM,EFNA1,CXCL8,CXCL10,SARS1,SOD2,SPARC,TNFAIP3,XBP1,KLF4,HTATIP2
4_Member	GO Biological Processes	GO:0045765	FALSE	FALSE	FALSE	regulation of angiogenesis	-2.35658	-0.726853	10/392	133,1942,3576,3627,6301,6678,7128,7494,9314,10553	ADM,EFNA1,CXCL8,CXCL10,SARS1,SPARC,TNFAIP3,XBP1,KLF4,HTATIP2
5_Summary	GO Biological Processes	GO:0070059	FALSE	FALSE	FALSE	intrinsic apoptotic signaling pathway in response to endoplasmic reticulum stress	-8.09588	-5.13851	9/63	468,578,3708,5366,7494,8795,9709,51060,57761,467,1032,1616,4088,5599,6648,7027,7128,7178,8682,54541,64065,440,3576,57414,567,573,998,1906,2150,2643,9314,22943,54407	ATF4,BAK1,ITPR1,PMAIP1,XBP1,TNFRSF10B,HERPUD1,TXNDC12,TRIB3,ATF3,CDKN2D,DAXX,SMAD3,MAPK8,SOD2,TFDP1,TNFAIP3,TPT1,PEA15,DDIT4,PERP,ASNS,CXCL8,RHBDD2,B2M,BAG1,CDC42,EDN1,F2RL1,GCH1,KLF4,DKK1,SLC38A2
5_Member	GO Biological Processes	GO:0070059	FALSE	FALSE	FALSE	intrinsic apoptotic signaling pathway in response to endoplasmic reticulum stress	-8.09588	-5.13851	9/63	468,578,3708,5366,7494,8795,9709,51060,57761	ATF4,BAK1,ITPR1,PMAIP1,XBP1,TNFRSF10B,HERPUD1,TXNDC12,TRIB3
5_Member	GO Biological Processes	GO:0097190	FALSE	FALSE	FALSE	apoptotic signaling pathway	-6.42161	-3.67071	21/607	467,468,578,1032,1616,3708,4088,5366,5599,6648,7027,7128,7178,7494,8682,8795,9709,51060,54541,57761,64065	ATF3,ATF4,BAK1,CDKN2D,DAXX,ITPR1,SMAD3,PMAIP1,MAPK8,SOD2,TFDP1,TNFAIP3,TPT1,XBP1,PEA15,TNFRSF10B,HERPUD1,TXNDC12,DDIT4,TRIB3,PERP
5_Member	GO Biological Processes	GO:0097193	FALSE	FALSE	FALSE	intrinsic apoptotic signaling pathway	-6.12236	-3.39485	14/289	468,578,1032,3708,5366,6648,7178,7494,8795,9709,51060,54541,57761,64065	ATF4,BAK1,CDKN2D,ITPR1,PMAIP1,SOD2,TPT1,XBP1,TNFRSF10B,HERPUD1,TXNDC12,DDIT4,TRIB3,PERP
5_Member	GO Biological Processes	GO:0034976	FALSE	FALSE	FALSE	response to endoplasmic reticulum stress	-5.30618	-2.75827	13/293	440,467,468,578,3576,3708,5366,7494,8795,9709,51060,57414,57761	ASNS,ATF3,ATF4,BAK1,CXCL8,ITPR1,PMAIP1,XBP1,TNFRSF10B,HERPUD1,TXNDC12,RHBDD2,TRIB3
5_Member	GO Biological Processes	GO:2001233	FALSE	FALSE	FALSE	regulation of apoptotic signaling pathway	-5.04382	-2.56599	15/408	467,578,1032,4088,5366,5599,6648,7027,7128,7178,7494,8682,8795,9709,51060	ATF3,BAK1,CDKN2D,SMAD3,PMAIP1,MAPK8,SOD2,TFDP1,TNFAIP3,TPT1,XBP1,PEA15,TNFRSF10B,HERPUD1,TXNDC12
5_Member	GO Biological Processes	GO:0080135	FALSE	FALSE	FALSE	regulation of cellular response to stress	-3.86656	-1.67778	19/765	468,567,573,578,998,1032,1616,1906,2150,2643,5366,6648,7178,7494,9314,9709,22943,51060,54407	ATF4,B2M,BAG1,BAK1,CDC42,CDKN2D,DAXX,EDN1,F2RL1,GCH1,PMAIP1,SOD2,TPT1,XBP1,KLF4,HERPUD1,DKK1,TXNDC12,SLC38A2
5_Member	GO Biological Processes	GO:1902235	FALSE	FALSE	FALSE	regulation of endoplasmic reticulum stress-induced intrinsic apoptotic signaling pathway	-3.63889	-1.51011	4/32	5366,7494,9709,51060	PMAIP1,XBP1,HERPUD1,TXNDC12
5_Member	GO Biological Processes	GO:2001243	FALSE	FALSE	FALSE	negative regulation of intrinsic apoptotic signaling pathway	-3.43701	-1.36833	6/99	1032,6648,7178,7494,9709,51060	CDKN2D,SOD2,TPT1,XBP1,HERPUD1,TXNDC12
5_Member	GO Biological Processes	GO:2001234	FALSE	FALSE	FALSE	negative regulation of apoptotic signaling pathway	-3.3947	-1.34767	9/233	1032,6648,7128,7178,7494,8682,8795,9709,51060	CDKN2D,SOD2,TNFAIP3,TPT1,XBP1,PEA15,TNFRSF10B,HERPUD1,TXNDC12
5_Member	GO Biological Processes	GO:1905898	FALSE	FALSE	FALSE	positive regulation of response to endoplasmic reticulum stress	-3.34588	-1.32344	4/38	578,5366,7494,9709	BAK1,PMAIP1,XBP1,HERPUD1
5_Member	GO Biological Processes	GO:1902236	FALSE	FALSE	FALSE	negative regulation of endoplasmic reticulum stress-induced intrinsic apoptotic signaling pathway	-3.07013	-1.15242	3/20	7494,9709,51060	XBP1,HERPUD1,TXNDC12
5_Member	GO Biological Processes	GO:2001242	FALSE	FALSE	FALSE	regulation of intrinsic apoptotic signaling pathway	-2.97263	-1.09265	7/166	1032,5366,6648,7178,7494,9709,51060	CDKN2D,PMAIP1,SOD2,TPT1,XBP1,HERPUD1,TXNDC12
5_Member	GO Biological Processes	GO:1905897	FALSE	FALSE	FALSE	regulation of response to endoplasmic reticulum stress	-2.86374	-1.02464	5/86	578,5366,7494,9709,51060	BAK1,PMAIP1,XBP1,HERPUD1,TXNDC12
5_Member	GO Biological Processes	GO:1903573	FALSE	FALSE	FALSE	negative regulation of response to endoplasmic reticulum stress	-2.05051	-0.508109	3/45	7494,9709,51060	XBP1,HERPUD1,TXNDC12
6_Summary	GO Biological Processes	GO:0009612	FALSE	FALSE	FALSE	response to mechanical stimulus	-7.83118	-4.89229	14/210	440,578,1906,2697,2805,3627,3726,4792,5270,5599,8795,10628,54407,136319,468,5971	ASNS,BAK1,EDN1,GJA1,GOT1,CXCL10,JUNB,NFKBIA,SERPINE2,MAPK8,TNFRSF10B,TXNIP,SLC38A2,MTPN,ATF4,RELB
6_Member	GO Biological Processes	GO:0009612	FALSE	FALSE	FALSE	response to mechanical stimulus	-7.83118	-4.89229	14/210	440,578,1906,2697,2805,3627,3726,4792,5270,5599,8795,10628,54407,136319	ASNS,BAK1,EDN1,GJA1,GOT1,CXCL10,JUNB,NFKBIA,SERPINE2,MAPK8,TNFRSF10B,TXNIP,SLC38A2,MTPN
6_Member	GO Biological Processes	GO:0071260	FALSE	FALSE	FALSE	cellular response to mechanical stimulus	-4.99162	-2.54174	7/79	578,2697,2805,5599,8795,54407,136319	BAK1,GJA1,GOT1,MAPK8,TNFRSF10B,SLC38A2,MTPN
6_Member	GO Biological Processes	GO:0071214	FALSE	FALSE	FALSE	cellular response to abiotic stimulus	-2.35488	-0.726853	9/330	468,578,2697,2805,5599,5971,8795,54407,136319	ATF4,BAK1,GJA1,GOT1,MAPK8,RELB,TNFRSF10B,SLC38A2,MTPN
6_Member	GO Biological Processes	GO:0104004	FALSE	FALSE	FALSE	cellular response to environmental stimulus	-2.35488	-0.726853	9/330	468,578,2697,2805,5599,5971,8795,54407,136319	ATF4,BAK1,GJA1,GOT1,MAPK8,RELB,TNFRSF10B,SLC38A2,MTPN
7_Summary	GO Biological Processes	GO:0010035	FALSE	FALSE	FALSE	response to inorganic substance	-7.61191	-4.69075	22/564	360,468,567,578,1019,1616,1728,1906,2643,2805,3726,5599,5621,6648,6678,7128,8836,9076,9314,10628,23208,54407,440,761,2947,64083,133,22943	AQP3,ATF4,B2M,BAK1,CDK4,DAXX,NQO1,EDN1,GCH1,GOT1,JUNB,MAPK8,PRNP,SOD2,SPARC,TNFAIP3,GGH,CLDN1,KLF4,TXNIP,SYT11,SLC38A2,ASNS,CA3,GSTM3,GOLPH3,ADM,DKK1
7_Member	GO Biological Processes	GO:0010035	FALSE	FALSE	FALSE	response to inorganic substance	-7.61191	-4.69075	22/564	360,468,567,578,1019,1616,1728,1906,2643,2805,3726,5599,5621,6648,6678,7128,8836,9076,9314,10628,23208,54407	AQP3,ATF4,B2M,BAK1,CDK4,DAXX,NQO1,EDN1,GCH1,GOT1,JUNB,MAPK8,PRNP,SOD2,SPARC,TNFAIP3,GGH,CLDN1,KLF4,TXNIP,SYT11,SLC38A2
7_Member	GO Biological Processes	GO:0010038	FALSE	FALSE	FALSE	response to metal ion	-6.36766	-3.62834	16/363	360,468,567,1019,1616,1728,1906,2805,3726,5599,5621,6678,8836,9076,10628,23208	AQP3,ATF4,B2M,CDK4,DAXX,NQO1,EDN1,GOT1,JUNB,MAPK8,PRNP,SPARC,GGH,CLDN1,TXNIP,SYT11
7_Member	GO Biological Processes	GO:0009636	FALSE	FALSE	FALSE	response to toxic substance	-5.42957	-2.82647	18/533	440,468,567,578,761,1019,1616,1728,1906,2643,2947,6648,6678,7128,8836,9076,9314,10628	ASNS,ATF4,B2M,BAK1,CA3,CDK4,DAXX,NQO1,EDN1,GCH1,GSTM3,SOD2,SPARC,TNFAIP3,GGH,CLDN1,KLF4,TXNIP
7_Member	GO Biological Processes	GO:0071248	FALSE	FALSE	FALSE	cellular response to metal ion	-4.81976	-2.40914	10/191	468,567,1616,1728,1906,3726,5599,5621,9076,23208	ATF4,B2M,DAXX,NQO1,EDN1,JUNB,MAPK8,PRNP,CLDN1,SYT11
7_Member	GO Biological Processes	GO:0046686	FALSE	FALSE	FALSE	response to cadmium ion	-4.49202	-2.1367	6/64	567,1616,2805,5599,5621,6678	B2M,DAXX,GOT1,MAPK8,PRNP,SPARC
7_Member	GO Biological Processes	GO:0071241	FALSE	FALSE	FALSE	cellular response to inorganic substance	-4.31202	-2.0003	10/219	468,567,1616,1728,1906,3726,5599,5621,9076,23208	ATF4,B2M,DAXX,NQO1,EDN1,JUNB,MAPK8,PRNP,CLDN1,SYT11
7_Member	GO Biological Processes	GO:0046677	FALSE	FALSE	FALSE	response to antibiotic	-4.08521	-1.84529	12/331	578,761,1616,1728,1906,6678,7128,8836,9076,9314,10628,64083	BAK1,CA3,DAXX,NQO1,EDN1,SPARC,TNFAIP3,GGH,CLDN1,KLF4,TXNIP,GOLPH3
7_Member	GO Biological Processes	GO:0097305	FALSE	FALSE	FALSE	response to alcohol	-3.31475	-1.30528	9/239	578,761,1019,1728,6678,8836,9076,9314,64083	BAK1,CA3,CDK4,NQO1,SPARC,GGH,CLDN1,KLF4,GOLPH3
7_Member	GO Biological Processes	GO:0045471	FALSE	FALSE	FALSE	response to ethanol	-2.85066	-1.01586	6/128	578,761,1728,6678,8836,9076	BAK1,CA3,NQO1,SPARC,GGH,CLDN1
7_Member	GO Biological Processes	GO:0007568	FALSE	FALSE	FALSE	aging	-2.45056	-0.785837	9/319	133,567,578,1728,1906,5621,6648,9076,22943	ADM,B2M,BAK1,NQO1,EDN1,PRNP,SOD2,CLDN1,DKK1
8_Summary	GO Biological Processes	GO:0071496	FALSE	FALSE	FALSE	cellular response to external stimulus	-7.59404	-4.6899	17/336	360,440,467,468,578,2697,2805,3920,5366,5599,7071,7494,8795,10670,54407,81631,136319,133,3576,9709,1032,1728,3627,6678,57761,1616,57414,573,23471	AQP3,ASNS,ATF3,ATF4,BAK1,GJA1,GOT1,LAMP2,PMAIP1,MAPK8,KLF10,XBP1,TNFRSF10B,RRAGA,SLC38A2,MAP1LC3B,MTPN,ADM,CXCL8,HERPUD1,CDKN2D,NQO1,CXCL10,SPARC,TRIB3,DAXX,RHBDD2,BAG1,TRAM1
8_Member	GO Biological Processes	GO:0071496	FALSE	FALSE	FALSE	cellular response to external stimulus	-7.59404	-4.6899	17/336	360,440,467,468,578,2697,2805,3920,5366,5599,7071,7494,8795,10670,54407,81631,136319	AQP3,ASNS,ATF3,ATF4,BAK1,GJA1,GOT1,LAMP2,PMAIP1,MAPK8,KLF10,XBP1,TNFRSF10B,RRAGA,SLC38A2,MAP1LC3B,MTPN
8_Member	GO Biological Processes	GO:0009267	FALSE	FALSE	FALSE	cellular response to starvation	-6.80747	-4.008	11/146	440,467,468,3920,5366,5599,7071,7494,10670,54407,81631	ASNS,ATF3,ATF4,LAMP2,PMAIP1,MAPK8,KLF10,XBP1,RRAGA,SLC38A2,MAP1LC3B
8_Member	GO Biological Processes	GO:0042594	FALSE	FALSE	FALSE	response to starvation	-6.51229	-3.74948	12/191	133,440,467,468,3920,5366,5599,7071,7494,10670,54407,81631	ADM,ASNS,ATF3,ATF4,LAMP2,PMAIP1,MAPK8,KLF10,XBP1,RRAGA,SLC38A2,MAP1LC3B
8_Member	GO Biological Processes	GO:0036499	FALSE	FALSE	FALSE	PERK-mediated unfolded protein response	-5.88015	-3.19452	5/21	440,467,468,3576,9709	ASNS,ATF3,ATF4,CXCL8,HERPUD1
8_Member	GO Biological Processes	GO:0031669	FALSE	FALSE	FALSE	cellular response to nutrient levels	-5.58049	-2.94263	12/234	360,440,467,468,3920,5366,5599,7071,7494,10670,54407,81631	AQP3,ASNS,ATF3,ATF4,LAMP2,PMAIP1,MAPK8,KLF10,XBP1,RRAGA,SLC38A2,MAP1LC3B
8_Member	Reactome Gene Sets	R-HSA-380994	FALSE	FALSE	FALSE	ATF4 activates genes in response to endoplasmic reticulum stress	-5.30181	-2.75827	5/27	440,467,468,3576,9709	ASNS,ATF3,ATF4,CXCL8,HERPUD1
8_Member	GO Biological Processes	GO:0006984	FALSE	FALSE	FALSE	ER-nucleus signaling pathway	-5.22319	-2.69648	6/48	440,467,468,3576,7494,9709	ASNS,ATF3,ATF4,CXCL8,XBP1,HERPUD1
8_Member	GO Biological Processes	GO:0031667	FALSE	FALSE	FALSE	response to nutrient levels	-5.18373	-2.67305	17/501	133,360,440,467,468,1032,1728,3627,3920,5366,5599,6678,7071,7494,10670,54407,81631	ADM,AQP3,ASNS,ATF3,ATF4,CDKN2D,NQO1,CXCL10,LAMP2,PMAIP1,MAPK8,SPARC,KLF10,XBP1,RRAGA,SLC38A2,MAP1LC3B
8_Member	GO Biological Processes	GO:0031668	FALSE	FALSE	FALSE	cellular response to extracellular stimulus	-5.02899	-2.56599	12/265	360,440,467,468,3920,5366,5599,7071,7494,10670,54407,81631	AQP3,ASNS,ATF3,ATF4,LAMP2,PMAIP1,MAPK8,KLF10,XBP1,RRAGA,SLC38A2,MAP1LC3B
8_Member	Reactome Gene Sets	R-HSA-9648895	FALSE	FALSE	FALSE	Response of EIF2AK1 (HRI) to heme deficiency	-5.00464	-2.54886	4/15	440,467,468,57761	ASNS,ATF3,ATF4,TRIB3
8_Member	GO Biological Processes	GO:0034620	FALSE	FALSE	FALSE	cellular response to unfolded protein	-4.97925	-2.53521	9/145	440,467,468,578,1616,3576,7494,9709,57414	ASNS,ATF3,ATF4,BAK1,DAXX,CXCL8,XBP1,HERPUD1,RHBDD2
8_Member	Reactome Gene Sets	R-HSA-381042	FALSE	FALSE	FALSE	PERK regulates gene expression	-4.92161	-2.49255	5/32	440,467,468,3576,9709	ASNS,ATF3,ATF4,CXCL8,HERPUD1
8_Member	GO Biological Processes	GO:0009991	FALSE	FALSE	FALSE	response to extracellular stimulus	-4.82506	-2.40914	17/534	133,360,440,467,468,1032,1728,3627,3920,5366,5599,6678,7071,7494,10670,54407,81631	ADM,AQP3,ASNS,ATF3,ATF4,CDKN2D,NQO1,CXCL10,LAMP2,PMAIP1,MAPK8,SPARC,KLF10,XBP1,RRAGA,SLC38A2,MAP1LC3B
8_Member	GO Biological Processes	GO:0030968	FALSE	FALSE	FALSE	endoplasmic reticulum unfolded protein response	-4.58156	-2.21669	8/125	440,467,468,578,3576,7494,9709,57414	ASNS,ATF3,ATF4,BAK1,CXCL8,XBP1,HERPUD1,RHBDD2
8_Member	GO Biological Processes	GO:0035967	FALSE	FALSE	FALSE	cellular response to topologically incorrect protein	-4.5524	-2.19233	9/164	440,467,468,578,1616,3576,7494,9709,57414	ASNS,ATF3,ATF4,BAK1,DAXX,CXCL8,XBP1,HERPUD1,RHBDD2
8_Member	GO Biological Processes	GO:0071243	FALSE	FALSE	FALSE	cellular response to arsenic-containing substance	-4.47067	-2.12928	4/20	467,468,1616,54407	ATF3,ATF4,DAXX,SLC38A2
8_Member	GO Biological Processes	GO:0034198	FALSE	FALSE	FALSE	cellular response to amino acid starvation	-4.27901	-1.97694	5/43	467,468,5599,10670,54407	ATF3,ATF4,MAPK8,RRAGA,SLC38A2
8_Member	GO Biological Processes	GO:0006986	FALSE	FALSE	FALSE	response to unfolded protein	-4.19937	-1.92558	9/182	440,467,468,578,1616,3576,7494,9709,57414	ASNS,ATF3,ATF4,BAK1,DAXX,CXCL8,XBP1,HERPUD1,RHBDD2
8_Member	GO Biological Processes	GO:1990928	FALSE	FALSE	FALSE	response to amino acid starvation	-4.13553	-1.88461	5/46	467,468,5599,10670,54407	ATF3,ATF4,MAPK8,RRAGA,SLC38A2
8_Member	GO Biological Processes	GO:0035966	FALSE	FALSE	FALSE	response to topologically incorrect protein	-3.82162	-1.64865	9/204	440,467,468,578,1616,3576,7494,9709,57414	ASNS,ATF3,ATF4,BAK1,DAXX,CXCL8,XBP1,HERPUD1,RHBDD2
8_Member	Reactome Gene Sets	R-HSA-381119	FALSE	FALSE	FALSE	Unfolded Protein Response (UPR)	-3.55866	-1.45175	6/94	440,467,468,3576,7494,9709	ASNS,ATF3,ATF4,CXCL8,XBP1,HERPUD1
8_Member	GO Biological Processes	GO:0046685	FALSE	FALSE	FALSE	response to arsenic-containing substance	-3.53486	-1.43323	4/34	467,468,1616,54407	ATF3,ATF4,DAXX,SLC38A2
8_Member	GO Biological Processes	GO:0042149	FALSE	FALSE	FALSE	cellular response to glucose starvation	-3.34588	-1.32344	4/38	440,468,5366,7494	ASNS,ATF4,PMAIP1,XBP1
8_Member	KEGG Pathway	hsa04141	FALSE	FALSE	FALSE	Protein processing in endoplasmic reticulum	-2.97263	-1.09265	7/166	468,573,578,5599,7494,9709,23471	ATF4,BAG1,BAK1,MAPK8,XBP1,HERPUD1,TRAM1
9_Summary	GO Biological Processes	GO:0042060	FALSE	FALSE	FALSE	wound healing	-6.79562	-4.008	21/576	998,1192,1906,2150,2697,3708,4088,5270,6385,6678,7128,7494,7980,9076,10627,23208,23764,26127,29071,79647,136319,133,9314,360	CDC42,CLIC1,EDN1,F2RL1,GJA1,ITPR1,SMAD3,SERPINE2,SDC4,SPARC,TNFAIP3,XBP1,TFPI2,CLDN1,MYL12A,SYT11,MAFF,FGFR1OP2,C1GALT1C1,AKIRIN1,MTPN,ADM,KLF4,AQP3
9_Member	GO Biological Processes	GO:0042060	FALSE	FALSE	FALSE	wound healing	-6.79562	-4.008	21/576	998,1192,1906,2150,2697,3708,4088,5270,6385,6678,7128,7494,7980,9076,10627,23208,23764,26127,29071,79647,136319	CDC42,CLIC1,EDN1,F2RL1,GJA1,ITPR1,SMAD3,SERPINE2,SDC4,SPARC,TNFAIP3,XBP1,TFPI2,CLDN1,MYL12A,SYT11,MAFF,FGFR1OP2,C1GALT1C1,AKIRIN1,MTPN
9_Member	GO Biological Processes	GO:0009611	FALSE	FALSE	FALSE	response to wounding	-6.69169	-3.91665	23/691	133,998,1192,1906,2150,2697,3708,4088,5270,6385,6678,7128,7494,7980,9076,9314,10627,23208,23764,26127,29071,79647,136319	ADM,CDC42,CLIC1,EDN1,F2RL1,GJA1,ITPR1,SMAD3,SERPINE2,SDC4,SPARC,TNFAIP3,XBP1,TFPI2,CLDN1,KLF4,MYL12A,SYT11,MAFF,FGFR1OP2,C1GALT1C1,AKIRIN1,MTPN
9_Member	GO Biological Processes	GO:0050878	FALSE	FALSE	FALSE	regulation of body fluid levels	-3.96464	-1.75948	15/507	133,360,998,1192,1906,2150,2697,3708,5270,7494,7980,9076,10627,23764,29071	ADM,AQP3,CDC42,CLIC1,EDN1,F2RL1,GJA1,ITPR1,SERPINE2,XBP1,TFPI2,CLDN1,MYL12A,MAFF,C1GALT1C1
9_Member	GO Biological Processes	GO:0007596	FALSE	FALSE	FALSE	blood coagulation	-2.83678	-1.00801	10/336	998,1192,1906,2150,3708,5270,7980,10627,23764,29071	CDC42,CLIC1,EDN1,F2RL1,ITPR1,SERPINE2,TFPI2,MYL12A,MAFF,C1GALT1C1
9_Member	GO Biological Processes	GO:0007599	FALSE	FALSE	FALSE	hemostasis	-2.78945	-0.974134	10/341	998,1192,1906,2150,3708,5270,7980,10627,23764,29071	CDC42,CLIC1,EDN1,F2RL1,ITPR1,SERPINE2,TFPI2,MYL12A,MAFF,C1GALT1C1
9_Member	GO Biological Processes	GO:0050817	FALSE	FALSE	FALSE	coagulation	-2.7801	-0.971537	10/342	998,1192,1906,2150,3708,5270,7980,10627,23764,29071	CDC42,CLIC1,EDN1,F2RL1,ITPR1,SERPINE2,TFPI2,MYL12A,MAFF,C1GALT1C1
10_Summary	Canonical Pathways	M145	FALSE	FALSE	FALSE	PID P53 DOWNSTREAM PATHWAY	-6.11189	-3.39485	10/137	467,578,900,5366,6890,7027,8795,22943,54541,64065,5875,124446,668,1032,1942,4088,5270,5621,5696,7980,9314,9709,1616,6009,8649,10670,1019,57761	ATF3,BAK1,CCNG1,PMAIP1,TAP1,TFDP1,TNFRSF10B,DKK1,DDIT4,PERP,RABGGTA,TMEM219,FOXL2,CDKN2D,EFNA1,SMAD3,SERPINE2,PRNP,PSMB8,TFPI2,KLF4,HERPUD1,DAXX,RHEB,LAMTOR3,RRAGA,CDK4,TRIB3
10_Member	Canonical Pathways	M145	FALSE	FALSE	FALSE	PID P53 DOWNSTREAM PATHWAY	-6.11189	-3.39485	10/137	467,578,900,5366,6890,7027,8795,22943,54541,64065	ATF3,BAK1,CCNG1,PMAIP1,TAP1,TFDP1,TNFRSF10B,DKK1,DDIT4,PERP
10_Member	Reactome Gene Sets	R-HSA-5633008	FALSE	FALSE	FALSE	TP53 Regulates Transcription of Cell Death Genes	-4.22996	-1.94024	5/44	5366,5875,8795,64065,124446	PMAIP1,RABGGTA,TNFRSF10B,PERP,TMEM219
10_Member	GO Biological Processes	GO:0052548	FALSE	FALSE	FALSE	regulation of endopeptidase activity	-4.181	-1.91111	14/429	578,668,1032,1942,4088,5270,5366,5621,5696,7980,8795,9314,9709,64065	BAK1,FOXL2,CDKN2D,EFNA1,SMAD3,SERPINE2,PMAIP1,PRNP,PSMB8,TFPI2,TNFRSF10B,KLF4,HERPUD1,PERP
10_Member	GO Biological Processes	GO:0052547	FALSE	FALSE	FALSE	regulation of peptidase activity	-3.86238	-1.67681	14/460	578,668,1032,1942,4088,5270,5366,5621,5696,7980,8795,9314,9709,64065	BAK1,FOXL2,CDKN2D,EFNA1,SMAD3,SERPINE2,PMAIP1,PRNP,PSMB8,TFPI2,TNFRSF10B,KLF4,HERPUD1,PERP
10_Member	Reactome Gene Sets	R-HSA-3700989	FALSE	FALSE	FALSE	Transcriptional Regulation by TP53	-3.68944	-1.53926	12/365	900,1616,5366,5875,6009,7027,8649,8795,10670,54541,64065,124446	CCNG1,DAXX,PMAIP1,RABGGTA,RHEB,TFDP1,LAMTOR3,TNFRSF10B,RRAGA,DDIT4,PERP,TMEM219
10_Member	GO Biological Processes	GO:2000116	FALSE	FALSE	FALSE	regulation of cysteine-type endopeptidase activity	-3.31475	-1.30528	9/239	578,668,1032,4088,5366,8795,9314,9709,64065	BAK1,FOXL2,CDKN2D,SMAD3,PMAIP1,TNFRSF10B,KLF4,HERPUD1,PERP
10_Member	KEGG Pathway	hsa04115	FALSE	FALSE	FALSE	p53 signaling pathway	-3.29848	-1.29952	5/69	900,1019,5366,8795,64065	CCNG1,CDK4,PMAIP1,TNFRSF10B,PERP
10_Member	GO Biological Processes	GO:0043281	FALSE	FALSE	FALSE	regulation of cysteine-type endopeptidase activity involved in apoptotic process	-2.97045	-1.09265	8/215	578,668,1032,4088,5366,8795,9314,9709	BAK1,FOXL2,CDKN2D,SMAD3,PMAIP1,TNFRSF10B,KLF4,HERPUD1
10_Member	GO Biological Processes	GO:0010950	FALSE	FALSE	FALSE	positive regulation of endopeptidase activity	-2.7703	-0.964416	7/180	578,668,1942,4088,5366,8795,64065	BAK1,FOXL2,EFNA1,SMAD3,PMAIP1,TNFRSF10B,PERP
10_Member	GO Biological Processes	GO:0010952	FALSE	FALSE	FALSE	positive regulation of peptidase activity	-2.51353	-0.819955	7/200	578,668,1942,4088,5366,8795,64065	BAK1,FOXL2,EFNA1,SMAD3,PMAIP1,TNFRSF10B,PERP
10_Member	GO Biological Processes	GO:2001056	FALSE	FALSE	FALSE	positive regulation of cysteine-type endopeptidase activity	-2.48989	-0.807269	6/151	578,668,4088,5366,8795,64065	BAK1,FOXL2,SMAD3,PMAIP1,TNFRSF10B,PERP
10_Member	GO Biological Processes	GO:0045862	FALSE	FALSE	FALSE	positive regulation of proteolysis	-2.0421	-0.507895	9/370	578,668,1942,4088,5366,8795,9709,57761,64065	BAK1,FOXL2,EFNA1,SMAD3,PMAIP1,TNFRSF10B,HERPUD1,TRIB3,PERP
10_Member	GO Biological Processes	GO:0043280	FALSE	FALSE	FALSE	positive regulation of cysteine-type endopeptidase activity involved in apoptotic process	-2.04029	-0.507895	5/134	578,668,4088,5366,8795	BAK1,FOXL2,SMAD3,PMAIP1,TNFRSF10B
11_Summary	GO Biological Processes	GO:0001101	FALSE	FALSE	FALSE	response to acid chemical	-5.89795	-3.20209	15/347	360,440,1019,1032,1728,1906,2697,6678,7494,8649,9076,9314,10670,22943,54407	AQP3,ASNS,CDK4,CDKN2D,NQO1,EDN1,GJA1,SPARC,XBP1,LAMTOR3,CLDN1,KLF4,RRAGA,DKK1,SLC38A2
11_Member	GO Biological Processes	GO:0001101	FALSE	FALSE	FALSE	response to acid chemical	-5.89795	-3.20209	15/347	360,440,1019,1032,1728,1906,2697,6678,7494,8649,9076,9314,10670,22943,54407	AQP3,ASNS,CDK4,CDKN2D,NQO1,EDN1,GJA1,SPARC,XBP1,LAMTOR3,CLDN1,KLF4,RRAGA,DKK1,SLC38A2
11_Member	GO Biological Processes	GO:0071229	FALSE	FALSE	FALSE	cellular response to acid chemical	-3.00963	-1.11213	8/212	1019,1906,7494,8649,9076,9314,10670,54407	CDK4,EDN1,XBP1,LAMTOR3,CLDN1,KLF4,RRAGA,SLC38A2
11_Member	GO Biological Processes	GO:0043200	FALSE	FALSE	FALSE	response to amino acid	-2.33142	-0.706916	5/114	440,1906,7494,8649,10670	ASNS,EDN1,XBP1,LAMTOR3,RRAGA
12_Summary	KEGG Pathway	hsa04216	FALSE	FALSE	FALSE	Ferroptosis	-5.70047	-3.03458	6/40	2512,5621,6303,6520,23516,81631,567,1318,8992,23479,27173,10539	FTL,PRNP,SAT1,SLC3A2,SLC39A14,MAP1LC3B,B2M,SLC31A2,ATP6V0E1,ISCU,SLC39A1,GLRX3
12_Member	KEGG Pathway	hsa04216	FALSE	FALSE	FALSE	Ferroptosis	-5.70047	-3.03458	6/40	2512,5621,6303,6520,23516,81631	FTL,PRNP,SAT1,SLC3A2,SLC39A14,MAP1LC3B
12_Member	GO Biological Processes	GO:0000041	FALSE	FALSE	FALSE	transition metal ion transport	-3.96114	-1.75931	7/114	567,1318,2512,8992,23479,23516,27173	B2M,SLC31A2,FTL,ATP6V0E1,ISCU,SLC39A14,SLC39A1
12_Member	GO Biological Processes	GO:0055076	FALSE	FALSE	FALSE	transition metal ion homeostasis	-3.56652	-1.45693	7/132	567,1318,2512,5621,10539,23479,23516	B2M,SLC31A2,FTL,PRNP,GLRX3,ISCU,SLC39A14
12_Member	GO Biological Processes	GO:0006826	FALSE	FALSE	FALSE	iron ion transport	-3.38802	-1.34767	5/66	567,2512,8992,23479,23516	B2M,FTL,ATP6V0E1,ISCU,SLC39A14
12_Member	GO Biological Processes	GO:0046916	FALSE	FALSE	FALSE	cellular transition metal ion homeostasis	-3.19307	-1.23962	6/110	1318,2512,5621,10539,23479,23516	SLC31A2,FTL,PRNP,GLRX3,ISCU,SLC39A14
12_Member	GO Biological Processes	GO:0055072	FALSE	FALSE	FALSE	iron ion homeostasis	-2.14919	-0.576718	4/80	567,2512,10539,23479	B2M,FTL,GLRX3,ISCU
13_Summary	GO Biological Processes	GO:0010942	FALSE	FALSE	FALSE	positive regulation of cell death	-5.62066	-2.96431	22/739	133,467,468,578,668,998,1019,1616,1728,3433,4088,5366,5599,5621,6648,7027,8682,8795,10553,10628,22943,54541,3133,4792,5971,7494,9519,54107	ADM,ATF3,ATF4,BAK1,FOXL2,CDC42,CDK4,DAXX,NQO1,IFIT2,SMAD3,PMAIP1,MAPK8,PRNP,SOD2,TFDP1,PEA15,TNFRSF10B,HTATIP2,TXNIP,DKK1,DDIT4,HLA-E,NFKBIA,RELB,XBP1,TBPL1,POLE3
13_Member	GO Biological Processes	GO:0010942	FALSE	FALSE	FALSE	positive regulation of cell death	-5.62066	-2.96431	22/739	133,467,468,578,668,998,1019,1616,1728,3433,4088,5366,5599,5621,6648,7027,8682,8795,10553,10628,22943,54541	ADM,ATF3,ATF4,BAK1,FOXL2,CDC42,CDK4,DAXX,NQO1,IFIT2,SMAD3,PMAIP1,MAPK8,PRNP,SOD2,TFDP1,PEA15,TNFRSF10B,HTATIP2,TXNIP,DKK1,DDIT4
13_Member	GO Biological Processes	GO:0043068	FALSE	FALSE	FALSE	positive regulation of programmed cell death	-4.47341	-2.12928	19/688	133,467,468,578,668,998,1019,1728,3433,4088,5366,5599,5621,6648,7027,8682,8795,10553,10628	ADM,ATF3,ATF4,BAK1,FOXL2,CDC42,CDK4,NQO1,IFIT2,SMAD3,PMAIP1,MAPK8,PRNP,SOD2,TFDP1,PEA15,TNFRSF10B,HTATIP2,TXNIP
13_Member	KEGG Pathway	hsa05166	FALSE	FALSE	FALSE	HTLV-I infection	-4.44656	-2.10973	11/256	467,468,1019,3133,4088,4792,5599,5971,7494,9519,54107	ATF3,ATF4,CDK4,HLA-E,SMAD3,NFKBIA,MAPK8,RELB,XBP1,TBPL1,POLE3
13_Member	GO Biological Processes	GO:0043065	FALSE	FALSE	FALSE	positive regulation of apoptotic process	-4.03959	-1.81719	18/679	133,467,468,578,668,998,1019,1728,3433,4088,5366,5599,5621,6648,7027,8682,8795,10628	ADM,ATF3,ATF4,BAK1,FOXL2,CDC42,CDK4,NQO1,IFIT2,SMAD3,PMAIP1,MAPK8,PRNP,SOD2,TFDP1,PEA15,TNFRSF10B,TXNIP
13_Member	KEGG Pathway	hsa05203	FALSE	FALSE	FALSE	Viral carcinogenesis	-3.15958	-1.22346	8/201	468,578,998,1019,3133,4792,5366,9519	ATF4,BAK1,CDC42,CDK4,HLA-E,NFKBIA,PMAIP1,TBPL1
14_Summary	GO Biological Processes	GO:1902532	FALSE	FALSE	FALSE	negative regulation of intracellular signal transduction	-5.60929	-2.96229	19/571	467,1032,1942,2150,3708,5270,5621,6648,7128,7178,7494,9314,9709,10048,51060,51094,54541,57761,113791,578,22943,6737,9528,9636	ATF3,CDKN2D,EFNA1,F2RL1,ITPR1,SERPINE2,PRNP,SOD2,TNFAIP3,TPT1,XBP1,KLF4,HERPUD1,RANBP9,TXNDC12,ADIPOR1,DDIT4,TRIB3,PIK3IP1,BAK1,DKK1,TRIM21,TMEM59,ISG15
14_Member	GO Biological Processes	GO:1902532	FALSE	FALSE	FALSE	negative regulation of intracellular signal transduction	-5.60929	-2.96229	19/571	467,1032,1942,2150,3708,5270,5621,6648,7128,7178,7494,9314,9709,10048,51060,51094,54541,57761,113791	ATF3,CDKN2D,EFNA1,F2RL1,ITPR1,SERPINE2,PRNP,SOD2,TNFAIP3,TPT1,XBP1,KLF4,HERPUD1,RANBP9,TXNDC12,ADIPOR1,DDIT4,TRIB3,PIK3IP1
14_Member	GO Biological Processes	GO:0042326	FALSE	FALSE	FALSE	negative regulation of phosphorylation	-3.1719	-1.22825	13/477	467,578,1032,1942,2150,5621,7128,9314,10048,22943,54541,57761,113791	ATF3,BAK1,CDKN2D,EFNA1,F2RL1,PRNP,TNFAIP3,KLF4,RANBP9,DKK1,DDIT4,TRIB3,PIK3IP1
14_Member	GO Biological Processes	GO:0001933	FALSE	FALSE	FALSE	negative regulation of protein phosphorylation	-3.00443	-1.11021	12/436	467,578,1032,1942,2150,5621,7128,9314,10048,22943,54541,57761	ATF3,BAK1,CDKN2D,EFNA1,F2RL1,PRNP,TNFAIP3,KLF4,RANBP9,DKK1,DDIT4,TRIB3
14_Member	GO Biological Processes	GO:0031400	FALSE	FALSE	FALSE	negative regulation of protein modification process	-2.96928	-1.09265	15/631	467,578,1032,1942,2150,5621,6737,7128,9314,9528,9636,10048,22943,54541,57761	ATF3,BAK1,CDKN2D,EFNA1,F2RL1,PRNP,TRIM21,TNFAIP3,KLF4,TMEM59,ISG15,RANBP9,DKK1,DDIT4,TRIB3
14_Member	GO Biological Processes	GO:0045936	FALSE	FALSE	FALSE	negative regulation of phosphate metabolic process	-2.32047	-0.701199	13/597	467,578,1032,1942,2150,5621,7128,9314,10048,22943,54541,57761,113791	ATF3,BAK1,CDKN2D,EFNA1,F2RL1,PRNP,TNFAIP3,KLF4,RANBP9,DKK1,DDIT4,TRIB3,PIK3IP1
14_Member	GO Biological Processes	GO:0010563	FALSE	FALSE	FALSE	negative regulation of phosphorus metabolic process	-2.3145	-0.696094	13/598	467,578,1032,1942,2150,5621,7128,9314,10048,22943,54541,57761,113791	ATF3,BAK1,CDKN2D,EFNA1,F2RL1,PRNP,TNFAIP3,KLF4,RANBP9,DKK1,DDIT4,TRIB3,PIK3IP1
15_Summary	KEGG Pathway	hsa04142	FALSE	FALSE	FALSE	Lysosome	-5.56443	-2.93552	9/123	967,2717,3920,3988,4758,5538,8763,9741,55353,9200,10026,94101,100996939	CD63,GLA,LAMP2,LIPA,NEU1,PPT1,CD164,LAPTM4A,LAPTM4B,HACD1,PIGK,ORMDL1,PYURF
15_Member	KEGG Pathway	hsa04142	FALSE	FALSE	FALSE	Lysosome	-5.56443	-2.93552	9/123	967,2717,3920,3988,4758,5538,8763,9741,55353	CD63,GLA,LAMP2,LIPA,NEU1,PPT1,CD164,LAPTM4A,LAPTM4B
15_Member	GO Biological Processes	GO:0030149	FALSE	FALSE	FALSE	sphingolipid catabolic process	-2.42951	-0.775047	3/33	2717,4758,5538	GLA,NEU1,PPT1
15_Member	GO Biological Processes	GO:0006643	FALSE	FALSE	FALSE	membrane lipid metabolic process	-2.37488	-0.73611	7/212	2717,4758,5538,9200,10026,94101,100996939	GLA,NEU1,PPT1,HACD1,PIGK,ORMDL1,PYURF
15_Member	GO Biological Processes	GO:0046466	FALSE	FALSE	FALSE	membrane lipid catabolic process	-2.25532	-0.648443	3/38	2717,4758,5538	GLA,NEU1,PPT1
16_Summary	GO Biological Processes	GO:1901652	FALSE	FALSE	FALSE	response to peptide	-5.41831	-2.82348	18/534	133,1019,1906,2697,2805,4792,5621,5919,6678,7071,7128,7494,8836,8992,9314,51094,51510,57761,468,1616,3434,8649,10670,64083,85364,440,3015,3726,8896,54541,114907,4088,5696,169200	ADM,CDK4,EDN1,GJA1,GOT1,NFKBIA,PRNP,RARRES2,SPARC,KLF10,TNFAIP3,XBP1,GGH,ATP6V0E1,KLF4,ADIPOR1,CHMP5,TRIB3,ATF4,DAXX,IFIT1,LAMTOR3,RRAGA,GOLPH3,ZCCHC3,ASNS,H2AZ1,JUNB,BUD31,DDIT4,FBXO32,SMAD3,PSMB8,TMEM64
16_Member	GO Biological Processes	GO:1901652	FALSE	FALSE	FALSE	response to peptide	-5.41831	-2.82348	18/534	133,1019,1906,2697,2805,4792,5621,5919,6678,7071,7128,7494,8836,8992,9314,51094,51510,57761	ADM,CDK4,EDN1,GJA1,GOT1,NFKBIA,PRNP,RARRES2,SPARC,KLF10,TNFAIP3,XBP1,GGH,ATP6V0E1,KLF4,ADIPOR1,CHMP5,TRIB3
16_Member	GO Biological Processes	GO:1901699	FALSE	FALSE	FALSE	cellular response to nitrogen compound	-5.2671	-2.73333	20/660	468,1019,1616,1906,2697,2805,3434,5621,5919,7071,7494,8649,8992,9314,10670,51094,51510,57761,64083,85364	ATF4,CDK4,DAXX,EDN1,GJA1,GOT1,IFIT1,PRNP,RARRES2,KLF10,XBP1,LAMTOR3,ATP6V0E1,KLF4,RRAGA,ADIPOR1,CHMP5,TRIB3,GOLPH3,ZCCHC3
16_Member	GO Biological Processes	GO:0071417	FALSE	FALSE	FALSE	cellular response to organonitrogen compound	-4.21832	-1.93264	17/597	468,1019,1906,2697,2805,5621,5919,7071,7494,8649,8992,9314,10670,51094,51510,57761,64083	ATF4,CDK4,EDN1,GJA1,GOT1,PRNP,RARRES2,KLF10,XBP1,LAMTOR3,ATP6V0E1,KLF4,RRAGA,ADIPOR1,CHMP5,TRIB3,GOLPH3
16_Member	GO Biological Processes	GO:1901653	FALSE	FALSE	FALSE	cellular response to peptide	-3.9352	-1.7432	13/397	1019,1906,2697,2805,5621,5919,7071,7494,8992,9314,51094,51510,57761	CDK4,EDN1,GJA1,GOT1,PRNP,RARRES2,KLF10,XBP1,ATP6V0E1,KLF4,ADIPOR1,CHMP5,TRIB3
16_Member	GO Biological Processes	GO:0043434	FALSE	FALSE	FALSE	response to peptide hormone	-2.9454	-1.075	12/443	133,1019,1906,2697,2805,5919,6678,7494,8836,8992,51094,57761	ADM,CDK4,EDN1,GJA1,GOT1,RARRES2,SPARC,XBP1,GGH,ATP6V0E1,ADIPOR1,TRIB3
16_Member	GO Biological Processes	GO:0032870	FALSE	FALSE	FALSE	cellular response to hormone stimulus	-2.87872	-1.03383	16/712	440,1019,1616,1906,2697,2805,3015,3726,5919,7494,8896,8992,51094,54541,57761,114907	ASNS,CDK4,DAXX,EDN1,GJA1,GOT1,H2AZ1,JUNB,RARRES2,XBP1,BUD31,ATP6V0E1,ADIPOR1,DDIT4,TRIB3,FBXO32
16_Member	GO Biological Processes	GO:0032868	FALSE	FALSE	FALSE	response to insulin	-2.8411	-1.00967	9/279	133,1019,2805,5919,7494,8836,8992,51094,57761	ADM,CDK4,GOT1,RARRES2,XBP1,GGH,ATP6V0E1,ADIPOR1,TRIB3
16_Member	GO Biological Processes	GO:0032869	FALSE	FALSE	FALSE	cellular response to insulin stimulus	-2.25657	-0.648443	7/223	1019,2805,5919,7494,8992,51094,57761	CDK4,GOT1,RARRES2,XBP1,ATP6V0E1,ADIPOR1,TRIB3
16_Member	GO Biological Processes	GO:0045444	FALSE	FALSE	FALSE	fat cell differentiation	-2.18527	-0.604148	7/230	4088,5696,5919,7494,9314,57761,169200	SMAD3,PSMB8,RARRES2,XBP1,KLF4,TRIB3,TMEM64
17_Summary	KEGG Pathway	hsa04622	FALSE	FALSE	FALSE	RIG-I-like receptor signaling pathway	-5.34373	-2.76499	7/70	3576,3627,4792,5599,9140,9636,64343,468,1326,1906,3726,7128,578,1616,3708,5366,8795,998,4704,6392,7494,51094,4938,10628,1019,4088,3133,3434,6890,9519,5338,8992,9560,5971,91543,9076,3656,5696,2697	CXCL8,CXCL10,NFKBIA,MAPK8,ATG12,ISG15,AZI2,ATF4,MAP3K8,EDN1,JUNB,TNFAIP3,BAK1,DAXX,ITPR1,PMAIP1,TNFRSF10B,CDC42,NDUFA9,SDHD,XBP1,ADIPOR1,OAS1,TXNIP,CDK4,SMAD3,HLA-E,IFIT1,TAP1,TBPL1,PLD2,ATP6V0E1,CCL4L2,RELB,RSAD2,CLDN1,IRAK2,PSMB8,GJA1
17_Member	KEGG Pathway	hsa04622	FALSE	FALSE	FALSE	RIG-I-like receptor signaling pathway	-5.34373	-2.76499	7/70	3576,3627,4792,5599,9140,9636,64343	CXCL8,CXCL10,NFKBIA,MAPK8,ATG12,ISG15,AZI2
17_Member	KEGG Pathway	hsa04668	FALSE	FALSE	FALSE	TNF signaling pathway	-5.04563	-2.56599	8/108	468,1326,1906,3627,3726,4792,5599,7128	ATF4,MAP3K8,EDN1,CXCL10,JUNB,NFKBIA,MAPK8,TNFAIP3
17_Member	KEGG Pathway	hsa04210	FALSE	FALSE	FALSE	Apoptosis	-4.27396	-1.97605	8/138	468,578,1616,3708,4792,5366,5599,8795	ATF4,BAK1,DAXX,ITPR1,NFKBIA,PMAIP1,MAPK8,TNFRSF10B
17_Member	KEGG Pathway	hsa04932	FALSE	FALSE	FALSE	Non-alcoholic fatty liver disease (NAFLD)	-4.03938	-1.81719	8/149	468,998,3576,4704,5599,6392,7494,51094	ATF4,CDC42,CXCL8,NDUFA9,MAPK8,SDHD,XBP1,ADIPOR1
17_Member	KEGG Pathway	hsa04621	FALSE	FALSE	FALSE	NOD-like receptor signaling pathway	-3.64449	-1.51011	8/170	3576,3708,4792,4938,5599,7128,9140,10628	CXCL8,ITPR1,NFKBIA,OAS1,MAPK8,TNFAIP3,ATG12,TXNIP
17_Member	KEGG Pathway	hsa04933	FALSE	FALSE	FALSE	AGE-RAGE signaling pathway in diabetic complications	-3.43701	-1.36833	6/99	998,1019,1906,3576,4088,5599	CDC42,CDK4,EDN1,CXCL8,SMAD3,MAPK8
17_Member	Canonical Pathways	M8873	FALSE	FALSE	FALSE	ST FAS SIGNALING PATHWAY	-3.4189	-1.36225	5/65	578,1616,3576,4792,5599	BAK1,DAXX,CXCL8,NFKBIA,MAPK8
17_Member	KEGG Pathway	hsa05168	FALSE	FALSE	FALSE	Herpes simplex infection	-3.39724	-1.34767	8/185	1616,3133,3434,4792,4938,5599,6890,9519	DAXX,HLA-E,IFIT1,NFKBIA,OAS1,MAPK8,TAP1,TBPL1
17_Member	Canonical Pathways	M12645	FALSE	FALSE	FALSE	ST GA13 PATHWAY	-3.39097	-1.34767	4/37	998,4792,5338,5599	CDC42,NFKBIA,PLD2,MAPK8
17_Member	KEGG Pathway	hsa05120	FALSE	FALSE	FALSE	Epithelial cell signaling in Helicobacter pylori infection	-3.32782	-1.30975	5/68	998,3576,4792,5599,8992	CDC42,CXCL8,NFKBIA,MAPK8,ATP6V0E1
17_Member	KEGG Pathway	hsa04620	FALSE	FALSE	FALSE	Toll-like receptor signaling pathway	-3.32236	-1.30861	6/104	1326,3576,3627,4792,5599,9560	MAP3K8,CXCL8,CXCL10,NFKBIA,MAPK8,CCL4L2
17_Member	CORUM	CORUM:5232	FALSE	FALSE	FALSE	TNF-alpha/Nf-kappa B signaling complex (RPL6, RPL30, RPS13, CHUK, DDX3X, NFKB2, NFKBIB, REL, IKBKG,	-3.28541	-1.29672	3/17	1326,4792,5971	MAP3K8,NFKBIA,RELB
17_Member	KEGG Pathway	hsa05164	TRUE	FALSE	TRUE	Influenza A	-2.8689	-1.02836	7/173	3576,3627,4792,4938,5599,8795,91543	CXCL8,CXCL10,NFKBIA,OAS1,MAPK8,TNFRSF10B,RSAD2
17_Member	KEGG Pathway	hsa05160	FALSE	FALSE	FALSE	Hepatitis C	-2.79926	-0.979204	6/131	3434,3576,4792,4938,5599,9076	IFIT1,CXCL8,NFKBIA,OAS1,MAPK8,CLDN1
17_Member	Reactome Gene Sets	R-HSA-446652	FALSE	FALSE	FALSE	Interleukin-1 family signaling	-2.65329	-0.89185	6/140	1326,3656,4088,4792,5599,5696	MAP3K8,IRAK2,SMAD3,NFKBIA,MAPK8,PSMB8
17_Member	KEGG Pathway	hsa05161	FALSE	FALSE	FALSE	Hepatitis B	-2.59208	-0.862378	6/144	468,1019,3576,4088,4792,5599	ATF4,CDK4,CXCL8,SMAD3,NFKBIA,MAPK8
17_Member	Canonical Pathways	M63	FALSE	FALSE	FALSE	PID AVB3 OPN PATHWAY	-2.50762	-0.819955	3/31	998,4792,5599	CDC42,NFKBIA,MAPK8
17_Member	KEGG Pathway	hsa05212	FALSE	FALSE	FALSE	Pancreatic cancer	-2.49432	-0.810694	4/64	998,1019,4088,5599	CDC42,CDK4,SMAD3,MAPK8
17_Member	KEGG Pathway	hsa05131	FALSE	FALSE	FALSE	Shigellosis	-2.46992	-0.797139	4/65	998,3576,4792,5599	CDC42,CXCL8,NFKBIA,MAPK8
17_Member	Canonical Pathways	M266	FALSE	FALSE	FALSE	PID NCADHERIN PATHWAY	-2.42951	-0.775047	3/33	998,2697,5599	CDC42,GJA1,MAPK8
17_Member	Canonical Pathways	M197	FALSE	FALSE	FALSE	PID HIV NEF PATHWAY	-2.35651	-0.726853	3/35	1616,4792,5599	DAXX,NFKBIA,MAPK8
17_Member	KEGG Pathway	hsa04722	FALSE	FALSE	FALSE	Neurotrophin signaling pathway	-2.25302	-0.648443	5/119	468,998,3656,4792,5599	ATF4,CDC42,IRAK2,NFKBIA,MAPK8
17_Member	GO Biological Processes	GO:0071347	FALSE	FALSE	FALSE	cellular response to interleukin-1	-2.12263	-0.55765	6/180	1326,1906,3576,3656,4792,5696	MAP3K8,EDN1,CXCL8,IRAK2,NFKBIA,PSMB8
17_Member	Canonical Pathways	M12	FALSE	FALSE	FALSE	PID RHOA PATHWAY	-2.05051	-0.508109	3/45	998,5338,5599	CDC42,PLD2,MAPK8
17_Member	Reactome Gene Sets	R-HSA-168142	FALSE	FALSE	FALSE	Toll Like Receptor 10 (TLR10) Cascade	-2.04025	-0.507895	4/86	1326,3656,4792,5599	MAP3K8,IRAK2,NFKBIA,MAPK8
17_Member	Reactome Gene Sets	R-HSA-168176	FALSE	FALSE	FALSE	Toll Like Receptor 5 (TLR5) Cascade	-2.04025	-0.507895	4/86	1326,3656,4792,5599	MAP3K8,IRAK2,NFKBIA,MAPK8
17_Member	Reactome Gene Sets	R-HSA-975871	FALSE	FALSE	FALSE	MyD88 cascade initiated on plasma membrane	-2.04025	-0.507895	4/86	1326,3656,4792,5599	MAP3K8,IRAK2,NFKBIA,MAPK8
17_Member	KEGG Pathway	hsa05132	FALSE	FALSE	FALSE	Salmonella infection	-2.04025	-0.507895	4/86	998,3576,5599,9560	CDC42,CXCL8,MAPK8,CCL4L2
18_Summary	GO Biological Processes	GO:0097327	FALSE	FALSE	FALSE	response to antineoplastic agent	-5.32699	-2.75827	8/99	440,1019,1616,1906,9076,54541,64083,114907,468,567,1728,5621,7128,9314,51510,133,2805,6678,10628,8896,3015,3434,85364	ASNS,CDK4,DAXX,EDN1,CLDN1,DDIT4,GOLPH3,FBXO32,ATF4,B2M,NQO1,PRNP,TNFAIP3,KLF4,CHMP5,ADM,GOT1,SPARC,TXNIP,BUD31,H2AZ1,IFIT1,ZCCHC3
18_Member	GO Biological Processes	GO:0097327	FALSE	FALSE	FALSE	response to antineoplastic agent	-5.32699	-2.75827	8/99	440,1019,1616,1906,9076,54541,64083,114907	ASNS,CDK4,DAXX,EDN1,CLDN1,DDIT4,GOLPH3,FBXO32
18_Member	GO Biological Processes	GO:0035690	FALSE	FALSE	FALSE	cellular response to drug	-4.17125	-1.90708	13/376	468,567,1019,1616,1728,1906,5621,7128,9314,51510,54541,64083,114907	ATF4,B2M,CDK4,DAXX,NQO1,EDN1,PRNP,TNFAIP3,KLF4,CHMP5,DDIT4,GOLPH3,FBXO32
18_Member	GO Biological Processes	GO:0051384	FALSE	FALSE	FALSE	response to glucocorticoid	-3.30164	-1.2997	7/146	133,1906,2805,6678,9076,54541,114907	ADM,EDN1,GOT1,SPARC,CLDN1,DDIT4,FBXO32
18_Member	GO Biological Processes	GO:0071548	FALSE	FALSE	FALSE	response to dexamethasone	-3.21819	-1.2481	4/41	1906,9076,54541,114907	EDN1,CLDN1,DDIT4,FBXO32
18_Member	GO Biological Processes	GO:1901654	FALSE	FALSE	FALSE	response to ketone	-3.20229	-1.2468	8/198	1019,1906,9076,9314,10628,54541,64083,114907	CDK4,EDN1,CLDN1,KLF4,TXNIP,DDIT4,GOLPH3,FBXO32
18_Member	GO Biological Processes	GO:0031960	FALSE	FALSE	FALSE	response to corticosteroid	-3.01877	-1.11962	7/163	133,1906,2805,6678,9076,54541,114907	ADM,EDN1,GOT1,SPARC,CLDN1,DDIT4,FBXO32
18_Member	GO Biological Processes	GO:1901655	FALSE	FALSE	FALSE	cellular response to ketone	-2.67246	-0.906024	5/95	1019,9314,54541,64083,114907	CDK4,KLF4,DDIT4,GOLPH3,FBXO32
18_Member	GO Biological Processes	GO:0048545	FALSE	FALSE	FALSE	response to steroid hormone	-2.40321	-0.754351	10/386	133,1616,1906,2805,6678,8896,9076,10628,54541,114907	ADM,DAXX,EDN1,GOT1,SPARC,BUD31,CLDN1,TXNIP,DDIT4,FBXO32
18_Member	GO Biological Processes	GO:0071407	FALSE	FALSE	FALSE	cellular response to organic cyclic compound	-2.22306	-0.632304	12/544	468,1019,1616,1906,3015,3434,8896,9314,54541,64083,85364,114907	ATF4,CDK4,DAXX,EDN1,H2AZ1,IFIT1,BUD31,KLF4,DDIT4,GOLPH3,ZCCHC3,FBXO32
19_Summary	GO Biological Processes	GO:1901137	FALSE	FALSE	FALSE	carbohydrate derivative biosynthetic process	-5.29923	-2.75827	22/774	506,1633,4245,5223,5538,6385,9200,9445,9519,9528,10026,10678,25825,29071,54541,64083,79053,83548,129607,256281,347734,100996939,5806	ATP5F1B,DCK,MGAT1,PGAM1,PPT1,SDC4,HACD1,ITM2B,TBPL1,TMEM59,PIGK,B3GNT2,BACE2,C1GALT1C1,DDIT4,GOLPH3,ALG8,COG3,CMPK2,NUDT14,SLC35B2,PYURF,PTX3
19_Member	GO Biological Processes	GO:1901137	FALSE	FALSE	FALSE	carbohydrate derivative biosynthetic process	-5.29923	-2.75827	22/774	506,1633,4245,5223,5538,6385,9200,9445,9519,9528,10026,10678,25825,29071,54541,64083,79053,83548,129607,256281,347734,100996939	ATP5F1B,DCK,MGAT1,PGAM1,PPT1,SDC4,HACD1,ITM2B,TBPL1,TMEM59,PIGK,B3GNT2,BACE2,C1GALT1C1,DDIT4,GOLPH3,ALG8,COG3,CMPK2,NUDT14,SLC35B2,PYURF
19_Member	GO Biological Processes	GO:0009101	FALSE	FALSE	FALSE	glycoprotein biosynthetic process	-2.77078	-0.964416	10/343	4245,9445,9528,10678,25825,29071,64083,79053,83548,256281	MGAT1,ITM2B,TMEM59,B3GNT2,BACE2,C1GALT1C1,GOLPH3,ALG8,COG3,NUDT14
19_Member	GO Biological Processes	GO:0009100	FALSE	FALSE	FALSE	glycoprotein metabolic process	-2.66147	-0.897463	11/416	4245,5806,9445,9528,10678,25825,29071,64083,79053,83548,256281	MGAT1,PTX3,ITM2B,TMEM59,B3GNT2,BACE2,C1GALT1C1,GOLPH3,ALG8,COG3,NUDT14
19_Member	GO Biological Processes	GO:0018279	FALSE	FALSE	FALSE	protein N-linked glycosylation via asparagine	-2.5488	-0.840354	3/30	4245,79053,256281	MGAT1,ALG8,NUDT14
19_Member	GO Biological Processes	GO:0018196	FALSE	FALSE	FALSE	peptidyl-asparagine modification	-2.50762	-0.819955	3/31	4245,79053,256281	MGAT1,ALG8,NUDT14
20_Summary	GO Biological Processes	GO:0050921	FALSE	FALSE	FALSE	positive regulation of chemotaxis	-5.17924	-2.67305	9/137	1901,1906,2150,3576,3627,4088,5919,6809,79647,3133,4792,85364,2697,2947,9076,506,6648,6678,7494,998,6385,6520,8795,64083	S1PR1,EDN1,F2RL1,CXCL8,CXCL10,SMAD3,RARRES2,STX3,AKIRIN1,HLA-E,NFKBIA,ZCCHC3,GJA1,GSTM3,CLDN1,ATP5F1B,SOD2,SPARC,XBP1,CDC42,SDC4,SLC3A2,TNFRSF10B,GOLPH3
20_Member	GO Biological Processes	GO:0050921	FALSE	FALSE	FALSE	positive regulation of chemotaxis	-5.17924	-2.67305	9/137	1901,1906,2150,3576,3627,4088,5919,6809,79647	S1PR1,EDN1,F2RL1,CXCL8,CXCL10,SMAD3,RARRES2,STX3,AKIRIN1
20_Member	GO Biological Processes	GO:0032103	FALSE	FALSE	FALSE	positive regulation of response to external stimulus	-4.16063	-1.90598	12/325	1901,1906,2150,3133,3576,3627,4088,4792,5919,6809,79647,85364	S1PR1,EDN1,F2RL1,HLA-E,CXCL8,CXCL10,SMAD3,NFKBIA,RARRES2,STX3,AKIRIN1,ZCCHC3
20_Member	GO Biological Processes	GO:0050927	FALSE	FALSE	FALSE	positive regulation of positive chemotaxis	-4.07003	-1.83371	4/25	1901,2150,3576,4088	S1PR1,F2RL1,CXCL8,SMAD3
20_Member	GO Biological Processes	GO:0050926	FALSE	FALSE	FALSE	regulation of positive chemotaxis	-4.00071	-1.78881	4/26	1901,2150,3576,4088	S1PR1,F2RL1,CXCL8,SMAD3
20_Member	GO Biological Processes	GO:0002690	FALSE	FALSE	FALSE	positive regulation of leukocyte chemotaxis	-3.6881	-1.53926	6/89	1906,2150,3576,3627,5919,79647	EDN1,F2RL1,CXCL8,CXCL10,RARRES2,AKIRIN1
20_Member	GO Biological Processes	GO:0050920	FALSE	FALSE	FALSE	regulation of chemotaxis	-3.57729	-1.4623	9/220	1901,1906,2150,3576,3627,4088,5919,6809,79647	S1PR1,EDN1,F2RL1,CXCL8,CXCL10,SMAD3,RARRES2,STX3,AKIRIN1
20_Member	GO Biological Processes	GO:0050918	FALSE	FALSE	FALSE	positive chemotaxis	-3.26962	-1.28296	5/70	1901,2150,3576,3627,4088	S1PR1,F2RL1,CXCL8,CXCL10,SMAD3
20_Member	GO Biological Processes	GO:0002688	FALSE	FALSE	FALSE	regulation of leukocyte chemotaxis	-3.05243	-1.13986	6/117	1906,2150,3576,3627,5919,79647	EDN1,F2RL1,CXCL8,CXCL10,RARRES2,AKIRIN1
20_Member	GO Biological Processes	GO:0071622	FALSE	FALSE	FALSE	regulation of granulocyte chemotaxis	-2.99164	-1.10389	4/47	1906,3576,5919,79647	EDN1,CXCL8,RARRES2,AKIRIN1
20_Member	GO Biological Processes	GO:0002687	FALSE	FALSE	FALSE	positive regulation of leukocyte migration	-2.73291	-0.94317	6/135	1906,2150,3576,3627,5919,79647	EDN1,F2RL1,CXCL8,CXCL10,RARRES2,AKIRIN1
20_Member	GO Biological Processes	GO:0003158	FALSE	FALSE	FALSE	endothelium development	-2.7167	-0.9344	6/136	1901,2150,2697,2947,3627,9076	S1PR1,F2RL1,GJA1,GSTM3,CXCL10,CLDN1
20_Member	GO Biological Processes	GO:0040017	FALSE	FALSE	FALSE	positive regulation of locomotion	-2.65225	-0.89185	14/612	506,1901,1906,2150,3576,3627,4088,5919,6648,6678,6809,7494,9076,79647	ATP5F1B,S1PR1,EDN1,F2RL1,CXCL8,CXCL10,SMAD3,RARRES2,SOD2,SPARC,STX3,XBP1,CLDN1,AKIRIN1
20_Member	GO Biological Processes	GO:0030335	FALSE	FALSE	FALSE	positive regulation of cell migration	-2.55315	-0.840354	13/560	506,1901,1906,2150,3576,3627,4088,5919,6648,6678,7494,9076,79647	ATP5F1B,S1PR1,EDN1,F2RL1,CXCL8,CXCL10,SMAD3,RARRES2,SOD2,SPARC,XBP1,CLDN1,AKIRIN1
20_Member	GO Biological Processes	GO:0050900	TRUE	FALSE	TRUE	leukocyte migration	-2.4829	-0.802284	12/504	998,1901,1906,2150,3576,3627,5919,6385,6520,8795,64083,79647	CDC42,S1PR1,EDN1,F2RL1,CXCL8,CXCL10,RARRES2,SDC4,SLC3A2,TNFRSF10B,GOLPH3,AKIRIN1
20_Member	GO Biological Processes	GO:2000147	FALSE	FALSE	FALSE	positive regulation of cell motility	-2.39957	-0.751642	13/584	506,1901,1906,2150,3576,3627,4088,5919,6648,6678,7494,9076,79647	ATP5F1B,S1PR1,EDN1,F2RL1,CXCL8,CXCL10,SMAD3,RARRES2,SOD2,SPARC,XBP1,CLDN1,AKIRIN1
20_Member	GO Biological Processes	GO:0051272	FALSE	FALSE	FALSE	positive regulation of cellular component movement	-2.29668	-0.681721	13/601	506,1901,1906,2150,3576,3627,4088,5919,6648,6678,7494,9076,79647	ATP5F1B,S1PR1,EDN1,F2RL1,CXCL8,CXCL10,SMAD3,RARRES2,SOD2,SPARC,XBP1,CLDN1,AKIRIN1
20_Member	GO Biological Processes	GO:0030595	TRUE	FALSE	TRUE	leukocyte chemotaxis	-2.25657	-0.648443	7/223	1901,1906,2150,3576,3627,5919,79647	S1PR1,EDN1,F2RL1,CXCL8,CXCL10,RARRES2,AKIRIN1
20_Member	GO Biological Processes	GO:0071621	TRUE	FALSE	TRUE	granulocyte chemotaxis	-2.25302	-0.648443	5/119	1906,3576,3627,5919,79647	EDN1,CXCL8,CXCL10,RARRES2,AKIRIN1
20_Member	GO Biological Processes	GO:0051482	FALSE	FALSE	FALSE	positive regulation of cytosolic calcium ion concentration involved in phospholipase C-activating G	-2.22357	-0.632304	3/39	1901,1906,2150	S1PR1,EDN1,F2RL1
20_Member	GO Biological Processes	GO:0071675	FALSE	FALSE	FALSE	regulation of mononuclear cell migration	-2.05051	-0.508109	3/45	3627,5919,79647	CXCL10,RARRES2,AKIRIN1
